# Supplementary material for: Differential gene expression in response to Fusarium oxysporum infection in resistant and susceptible genotypes of flax (Linum usitatissimum L.)
Source: BMC Plant Biol. 2017 Dec 28;17(Suppl 2):253. doi: 10.1186/s12870-017-1192-2 (PMC5751779; doi:10.1186/s12870-017-1192-2)
Supplement: Supplementary file 1 — Genes for which expression was specifically changed in resistant genotypes of flax in response to Fusarium oxysporum infection. (XLSX 9584 kb) [file 12870_2017_1192_MOESM1_ESM.xlsx]

## Sheet: Gene expression alteartions
Table S1. Genes for which expression was specifically changed in resistant genotypes of flax in response to Fusarium oxysporum infection.
Gene	Transcript lengths	Blast symbol	Blast name	Blast species	KEGG Orthology	KEGG A.Thaliana	Gene Ontology	logFC	logCPM	LR	PValue	FDR	401-449-TOST-control_S8	403-451-TOST-control_S22	409-3896-control_S12	411-3896-control_S18	413-Dakota-control_S15	415-Dakota-control_S16	417-3896-x-AP5-control_S6	419-3896-x-AP5-control_S1	421-Dakota-8-x-AP5-control_S11	423-Dakota-8-x-AP5-control_S24	454-AP5-control_S7	456-AP5-control_S14	425-459-TOST-Fusarium_S19	427-461-TOST-Fusarium_S21	433-3896-Fusarium_S13	435-3896-Fusarium_S10	437-Dakota-Fusarium_S3	439-Dakota-Fusarium_S20	441-3896-x-AP5-Fusarium_S2	443-3896-x-AP5-Fusarium_S4	445-Dakota-8-x-AP5-Fusarium_S23	447-Dakota-8-x-AP5-Fusarium_S17	464-AP5-Fusarium_S9	466-AP5-Fusarium_S5
TRINITY_DN18335_c0_g2	1501; 1081	SRG1	Protein SRG1	ARATH		AT1G17020	GO:0003674,GO:0003824,GO:0005488,GO:0007568,GO:0008150,GO:0010150,GO:0010260,GO:0016491,GO:0016679,GO:0016682,GO:0032502,GO:0043167,GO:0043169,GO:0044699,GO:0044767,GO:0046872	5.18351	3.87238842379667	50.7688067492164	1.03912e-12	2.4648e-08	0.104148703314384	1.05146726945379	0	1.74876008432676	0.445049391439227	0.71684878184582	0.196931719115888	0.0862948658330708	0.51602741465309	0	0	0.0992359807505093	5.57068529707358	3.2160315566185	96.839172693934	66.9899226061602	41.945921516635	25.382200339158	14.8335508855794	16.2680388515819	52.0527818116351	14.0933481057223	1.73059299190355	3.06455139238391
TRINITY_DN25326_c0_g1	1817	U73C3	UDP-glycosyltransferase 73C3	ARATH	K13496	AT2G36780	GO:0003674,GO:0003824,GO:0005575,GO:0008150,GO:0008152,GO:0008194,GO:0016740,GO:0016757,GO:0016758,GO:0035251,GO:0043226,GO:0043227,GO:0043229,GO:0043231,GO:0044424,GO:0044464,GO:0046527,GO:0080043,GO:0080044	3.8154	3.36608666502205	42.9871188575215	5.51015e-11	6.04779e-07	0.624892219886305	1.26176072334455	0.471158279068124	0.276120013314751	0.979108661166299	1.12647665718629	1.18159031469533	0.776653792497637	1.54808224395927	1.38329923499241	2.43113329881265	5.3587429605275	2.49720375386057	2.96864451380169	1.71396765829972	3.87972524746102	54.2227765946745	40.7295772884163	3.1132143833932	5.5549400956621	83.2239244081374	20.5428463913918	4.45009626489485	3.06455139238391
TRINITY_DN28369_c0_g2	2883; 2791; 1928; 1698; 1338; 531; 288	AATP5; AATPA; ASD	AAA-ATPase ASD, mitochondrial; AAA-ATPase At3g28510; AAA-ATPase At3g28600	ARATH		AT5G40010,AT3G28600,AT3G28510	GO:0000166,GO:0001101,GO:0001882,GO:0001883,GO:0003006,GO:0003674,GO:0003824,GO:0005488,GO:0005524,GO:0005575,GO:0005739,GO:0005783,GO:0006950,GO:0006970,GO:0008150,GO:0009266,GO:0009409,GO:0009414,GO:0009415,GO:0009628,GO:0009651,GO:0009719,GO:0009725,GO:0009737,GO:0010033,GO:0010035,GO:0010154,GO:0010431,GO:0016020,GO:0016021,GO:0016462,GO:0016787,GO:0016817,GO:0016818,GO:0016887,GO:0017076,GO:…	2.45107	3.34318194746404	42.3455591789425	7.64898e-11	6.04779e-07	1.66637925303015	1.9977878119622	3.769266232545	5.24628025298028	10.4141557596779	4.60831359758027	5.41562227568693	4.40103815748661	3.40578093671039	2.48993862298634	2.69161186654258	1.38930373050713	4.99440750772114	3.2160315566185	23.995547216196	25.0888899335812	42.2016893307608	13.2813838983966	13.7347693384994	13.2921780860486	19.3684769531665	23.6481603807882	2.96673084326323	4.90328222781426
TRINITY_DN34484_c3_g2	846; 832	HSP7C	Heat shock 70 kDa protein 3; Heat shock cognate 70 kDa protein	ARATH; PETHY	K03283	AT3G09440	GO:0000166,GO:0001882,GO:0001883,GO:0002020,GO:0003674,GO:0005488,GO:0005515,GO:0005524,GO:0005575,GO:0005576,GO:0005618,GO:0005773,GO:0005774,GO:0005794,GO:0005829,GO:0005840,GO:0005886,GO:0005911,GO:0006950,GO:0008150,GO:0009266,GO:0009408,GO:0009506,GO:0009507,GO:0009536,GO:0009605,GO:0009607,GO:0009615,GO:0009628,GO:0010035,GO:0010038,GO:0016020,GO:0016363,GO:0017076,GO:0019899,GO:0022626,GO:…	-2.14042	5.16321432018682	40.5847809246963	1.88267e-10	9.58074e-07	64.8846421648613	52.7836569265803	40.4018224300917	47.768762303452	42.3687020650144	33.6918927467536	43.7188416437272	44.9596250990299	47.0617002163618	51.1820716947192	63.5567705261022	80.9765602924156	38.6106118866134	55.9094716765985	22.9243174297587	16.0361976895055	6.90573098139722	8.55911406785561	13.0022483071128	5.75333081336431	5.75001659547131	7.64384982005275	20.2726607622988	37.6939821263221
TRINITY_DN27957_c1_g5	883; 883	HSP72	Heat shock cognate 70 kDa protein 2	SOLLC			GO:0000166,GO:0001882,GO:0001883,GO:0003674,GO:0005488,GO:0005524,GO:0017076,GO:0030554,GO:0032549,GO:0032550,GO:0032553,GO:0032555,GO:0032559,GO:0035639,GO:0036094,GO:0043167,GO:0043168,GO:0097159,GO:0097367,GO:1901265,GO:1901363	-1.85414	5.63380717495752	40.4476527375459	2.01955e-10	9.58074e-07	81.0276911785909	76.8622573970721	53.4764646742321	60.3782429114923	54.6520652687371	45.7759150692974	49.6267932172039	58.9393933639873	56.5566046459787	64.5539642996459	80.8351821855207	100.922992423268	57.0515011458915	100.686526426441	33.4223693368445	23.2783514847661	10.7422481932846	13.5765257628054	19.0455468160525	14.0857409568575	11.5000331909426	17.9152730157486	45.4898729300362	53.9361045059568
TRINITY_DN24213_c0_g5	1371	E13B	Glucan endo-1,3-beta-glucosidase, basic isoform	PRUPE			GO:0003674,GO:0003824,GO:0004553,GO:0005975,GO:0006950,GO:0006952,GO:0008150,GO:0008152,GO:0008422,GO:0009607,GO:0015926,GO:0016787,GO:0016798,GO:0042973,GO:0044238,GO:0050896,GO:0071704	4.14218	5.63503156220998	39.9412282663151	2.6172e-10	1.03467e-06	1.04148703314384	1.9977878119622	0.471158279068124	0.736320035506004	0.801088904590608	0.307220906505352	1.08312445513739	1.12183325582992	2.16731514154298	4.05767775597774	2.69161186654258	2.87784344176477	35.1529451504988	33.6446378230859	47.9910944323921	52.5056150156391	273.160025486379	232.866931018554	63.3630692149441	154.347978372325	119.842451147718	122.540467427721	16.0697920676758	17.4679429365883
TRINITY_DN18294_c0_g1	706; 695							-3.90004	3.38183644557977	37.9292508034547	7.33571e-10	2.48576e-06	12.4978443977261	7.57056434006729	17.7862250348217	9.01992043494855	22.5194992068249	17.511591670805	31.804472637216	26.7514084082519	14.035945678564	20.4728286778877	26.3083353407226	12.8014415168157	1.34464817515569	1.73170929971765	0.214245957287465	0.258648349830735	1.02307125650329	1.18056745763526	2.19756309415991	1.38873502391552	0.907897357179681	0.477740613753297	7.16959953788615	4.90328222781426
TRINITY_DN28867_c0_g4	2392; 2234	HFA2D; HFA7B	Heat stress transcription factor A-2d; Heat stress transcription factor A-7b	ARATH; ORYSJ	K09419	AT3G63350	GO:0001071,GO:0003674,GO:0003676,GO:0003677,GO:0003700,GO:0005488,GO:0005575,GO:0005634,GO:0005737,GO:0006139,GO:0006351,GO:0006725,GO:0006807,GO:0006950,GO:0008150,GO:0008152,GO:0009058,GO:0009059,GO:0009266,GO:0009314,GO:0009408,GO:0009416,GO:0009628,GO:0009642,GO:0009644,GO:0009987,GO:0016070,GO:0018130,GO:0019438,GO:0032774,GO:0034641,GO:0034645,GO:0034654,GO:0043170,GO:0043226,GO:0043227,GO:…	-1.85759	4.76988741795147	36.3719975108335	1.63029e-09	4.8338e-06	44.7839424251852	29.0204966369246	36.0436083487115	35.0672416909734	20.4722720062044	18.7404752968264	42.9311147672637	30.8072671024063	39.1148780307042	25.0838261278624	48.0148826515499	41.0836960307108	38.8027044830643	37.8502175509716	14.5687250955476	14.4843075905211	5.11535628251646	8.85425593226442	10.4384246972596	8.53080086119536	8.17107621461713	8.12159043380604	46.231555640852	35.242341012415
TRINITY_DN53405_c0_g1	1535	EP1G	Epidermis-specific secreted glycoprotein EP1	DAUCA			GO:0003674,GO:0005488,GO:0005575,GO:0005576,GO:0006810,GO:0006833,GO:0008150,GO:0030246,GO:0042044,GO:0044699,GO:0044765,GO:0051179,GO:0051234,GO:1902578	2.22331	6.15417700847414	35.9313049684438	2.04398e-09	5.13265e-06	29.1616369280276	17.0337697651514	12.0145361162372	11.9652005769726	33.2896944796542	17.8188125773104	23.7302721534646	15.878255313285	16.8224937176907	14.6629718909196	21.0119377968808	13.7938013243208	102.193261311833	86.0906909002491	123.834163312155	106.045823430601	208.962304140797	159.966890509577	151.448723239187	126.17649645861	154.947815625332	160.759716527984	51.1761070462908	45.3553606072819
TRINITY_DN24589_c0_g1	1290; 1287; 1281; 545; 533	CA4; CB24	Chlorophyll a-b binding protein 4, chloroplastic {ECO:0000303|PubMed:10366881}; Chlorophyll a-b binding protein P4, chloroplastic	ARATH; PEA	K08910	AT3G47470	GO:0003674,GO:0005488,GO:0005575,GO:0006091,GO:0006464,GO:0006950,GO:0008150,GO:0008152,GO:0009266,GO:0009314,GO:0009409,GO:0009416,GO:0009507,GO:0009521,GO:0009522,GO:0009523,GO:0009526,GO:0009534,GO:0009535,GO:0009536,GO:0009579,GO:0009628,GO:0009642,GO:0009644,GO:0009645,GO:0009765,GO:0009768,GO:0009941,GO:0009987,GO:0010287,GO:0016020,GO:0016021,GO:0016168,GO:0018298,GO:0019538,GO:0031224,GO:…	-2.63428	5.07858612476586	35.7019701887716	2.29931e-09	5.13265e-06	45.9295781616434	55.8329120079963	22.1444391162018	14.9104807189966	31.1534574007459	28.4691373361626	43.5219099246114	34.0001771382299	14.1391511614947	21.4872481168821	123.466841103985	73.6330977168779	50.1361676736622	31.1707673949178	13.7117412663977	5.43161534644543	12.5326228921653	5.01741169494984	2.56382360985323	9.52275444970645	6.657913952651	4.29966552377967	76.8877743545721	77.2266950880746
TRINITY_DN1575_c0_g1	1440; 1190	EXLB1	Expansin-like B1	ARATH		AT4G17030	GO:0000003,GO:0005575,GO:0005576,GO:0008150,GO:0019953,GO:0022414,GO:0044703,GO:0051704	2.67889	2.51666044883036	35.6345900501403	2.38023e-09	5.13265e-06	0.833189626515073	1.15661399639917	1.8846331162725	2.48508011983276	3.64940500980166	1.74091847019699	1.28005617425328	2.32996137749291	1.23846579516742	1.01441943899443	0.607783324703163	1.0915957882556	5.76277789352439	3.71080564225212	17.7824144548596	10.8632306928909	23.2748710854499	20.659930508617	5.31077747755311	6.34850296647097	6.657913952651	9.79368258194258	1.48336542163162	1.22582055695356
TRINITY_DN27126_c0_g1	2210; 1705; 1703; 1702	COL5	Zinc finger protein CONSTANS-LIKE 5	ARATH		AT5G57660	GO:0001071,GO:0003674,GO:0003700,GO:0005488,GO:0005575,GO:0005634,GO:0006355,GO:0008150,GO:0008270,GO:0009314,GO:0009416,GO:0009628,GO:0009889,GO:0009909,GO:0010468,GO:0010556,GO:0019219,GO:0019222,GO:0031323,GO:0031326,GO:0043167,GO:0043169,GO:0043226,GO:0043227,GO:0043229,GO:0043231,GO:0044424,GO:0044464,GO:0046872,GO:0046914,GO:0048580,GO:0048831,GO:0050789,GO:0050793,GO:0050794,GO:0050896,GO:…	-2.80835	3.21275371489317	35.424510756215	2.65129e-09	5.24072e-06	19.4758075197898	10.1992325137018	16.1371710580833	10.6766405148371	13.5295014997525	9.62625507050102	14.080617916786	8.62948658330708	10.2173428101312	10.0519744409449	21.8801996893139	16.175464862333	9.98881501544228	6.92683719887062	4.07067318846183	2.32783514847661	0.511535628251646	0	1.09878154707995	1.98390717702218	2.72369207153904	1.43322184125989	12.1141509433249	11.0323850125821
TRINITY_DN31258_c1_g1	319	TIP12	Probable aquaporin TIP1-2	ORYSJ	K09873		GO:0000325,GO:0003674,GO:0005215,GO:0005372,GO:0005575,GO:0005773,GO:0005774,GO:0005887,GO:0006810,GO:0006811,GO:0008150,GO:0009705,GO:0009987,GO:0015204,GO:0015250,GO:0015267,GO:0016020,GO:0016021,GO:0022803,GO:0022838,GO:0022857,GO:0022891,GO:0022892,GO:0031090,GO:0031224,GO:0031226,GO:0034220,GO:0042807,GO:0042887,GO:0043226,GO:0043227,GO:0043229,GO:0043231,GO:0044422,GO:0044424,GO:0044425,GO:…	-3.32291	4.71973972872328	34.7483027536366	3.75206e-09	6.84606e-06	43.4300092820982	35.224153526702	72.4405854067241	62.4031230091338	46.8191959794067	38.8122411885094	51.9899738465946	31.4976260290708	73.8951257783225	33.9369412318138	49.4041016794428	32.6486376669176	7.2995186651309	5.19512789915296	7.49860850506126	5.43161534644543	3.58074939776152	2.36113491527051	5.31077747755311	2.77747004783105	1.81579471435936	0.716610920629945	4.94455140543872	4.59682708857587
TRINITY_DN29191_c1_g2	1852; 1768; 1502	HIP3; HIP6	Heavy metal-associated isoprenylated plant protein 3 {ECO:0000303|PubMed:21072340, ECO:0000303|PubMed:23368984}; Heavy metal-associated isoprenylated plant protein 6 {ECO:0000303|PubMed:21072340, ECO:0000303|PubMed:23368984}	ARATH		AT5G03380	GO:0003674,GO:0005488,GO:0005575,GO:0005737,GO:0005886,GO:0006810,GO:0006811,GO:0006812,GO:0006873,GO:0006875,GO:0008150,GO:0009987,GO:0016020,GO:0019725,GO:0030001,GO:0030003,GO:0042592,GO:0043167,GO:0043169,GO:0044424,GO:0044464,GO:0044699,GO:0044763,GO:0044765,GO:0046872,GO:0046914,GO:0046916,GO:0048878,GO:0050801,GO:0051179,GO:0051234,GO:0055065,GO:0055076,GO:0055080,GO:0055082,GO:0065007,GO:…	1.77484	5.51010188497708	33.4714464856633	7.23179e-09	1.22527e-05	15.5181567938432	13.5639277759539	17.0794876162195	15.0025207234348	26.3469239732022	27.5474746166465	26.5857820806449	21.2285369949354	22.4987952788747	22.0405678108791	14.5867997928759	14.3892172088238	32.847833993089	48.7352474349111	115.907062892518	122.082021120107	46.0382065426481	66.702061356392	35.5272700222519	51.978368037981	141.934620172423	106.058416253232	43.5120523678607	40.758533518706
TRINITY_DN28199_c0_g4	1661; 1562; 1460; 858	GPAT1	Glycerol-3-phosphate acyltransferase 1	ARATH	K13508	AT1G06520	GO:0003006,GO:0003674,GO:0003824,GO:0004366,GO:0005575,GO:0005739,GO:0006629,GO:0006644,GO:0006650,GO:0006793,GO:0006796,GO:0008150,GO:0008152,GO:0008374,GO:0008610,GO:0008654,GO:0009058,GO:0009059,GO:0009628,GO:0009987,GO:0010143,GO:0016020,GO:0016021,GO:0016024,GO:0016311,GO:0016740,GO:0016746,GO:0016747,GO:0016787,GO:0016788,GO:0016791,GO:0019637,GO:0022412,GO:0022414,GO:0030154,GO:0031224,GO:…	2.50042	3.16815039907316	33.2081669303727	8.2802e-09	1.30938e-05	3.43690720937468	1.89264108501682	1.41347483720437	0.828360039944254	3.02633586178674	1.43369756369164	3.74170266320188	1.89848704832756	4.85065769773905	2.58215857198583	1.82334997410949	1.98471961501019	5.95487048997521	10.6376428411227	10.2838059497983	31.2964503295189	40.1555468177542	16.2328025424848	11.9034667600328	9.52275444970645	22.697433929492	13.1378668782157	5.43900654598259	4.59682708857587
TRINITY_DN34440_c0_g2	1663; 1607; 1556; 1550; 1227	MYB36; MYB87	Transcription factor MYB36 {ECO:0000303|PubMed:9839469}; Transcription factor MYB87 {ECO:0000305}	ARATH	K09422	AT5G57620	GO:0000975,GO:0000981,GO:0000988,GO:0000989,GO:0001067,GO:0001071,GO:0001076,GO:0001134,GO:0001135,GO:0003674,GO:0003676,GO:0003677,GO:0003700,GO:0005488,GO:0005575,GO:0005634,GO:0006139,GO:0006351,GO:0006355,GO:0006357,GO:0006725,GO:0006807,GO:0008150,GO:0008152,GO:0008285,GO:0009058,GO:0009059,GO:0009889,GO:0009890,GO:0009891,GO:0009892,GO:0009893,GO:0009987,GO:0010468,GO:0010556,GO:0010557,GO:…	1.76441	5.86612498898488	32.7791657516024	1.03246e-08	1.53061e-05	26.3496219385392	19.5572912118405	13.3102213836745	13.9900806746141	32.4886055750636	18.6380683279913	30.7213481820786	21.4874215924346	24.3564939716258	27.6659846998482	25.7005520160195	20.1449040923534	58.9724271103996	43.2927324929414	112.907619490494	126.73769141706	125.837764549905	93.2648291531853	86.9868724771631	99.1953588511088	147.684636767895	84.0823480205802	62.7958028490718	78.4525156450281
TRINITY_DN50216_c0_g1	1592	ACCH1	1-aminocyclopropane-1-carboxylate oxidase homolog 1	ARATH		AT1G06620	GO:0003674,GO:0003824,GO:0005488,GO:0016491,GO:0043167,GO:0043169,GO:0046872	2.0782	5.99098867480233	32.2675180221338	1.3434e-08	1.87444e-05	14.8932645739569	20.7139052082397	16.3727501976173	35.9876417353559	22.9645485982641	8.9094062886552	21.4655573836318	18.9848704832756	23.6340555911115	21.4872481168821	17.4520640379051	16.8701167275866	73.1872792477598	92.0279799278525	252.381737684633	197.607339270681	73.9168982823628	70.5389055937066	87.7193935085497	67.0560625833496	138.605663196098	143.561054432866	34.611859838071	50.2586428350962
TRINITY_DN21036_c0_g2	2568; 1897; 1800; 926	AGL62	Agamous-like MADS-box protein AGL62	ARATH		AT5G60440	GO:0000165,GO:0000975,GO:0000976,GO:0000977,GO:0001012,GO:0001067,GO:0001071,GO:0003006,GO:0003674,GO:0003676,GO:0003677,GO:0003700,GO:0005488,GO:0005575,GO:0005634,GO:0006139,GO:0006351,GO:0006355,GO:0006357,GO:0006725,GO:0006793,GO:0006796,GO:0006807,GO:0007165,GO:0008150,GO:0008152,GO:0009058,GO:0009059,GO:0009888,GO:0009889,GO:0009891,GO:0009893,GO:0009960,GO:0009987,GO:0010468,GO:0010556,GO:…	4.27613	6.36983001601932	30.6054886785752	3.16198e-08	4.16679e-05	1.77052795634453	1.47205417723531	26.2670740580479	15.1866007323113	27.3260326343685	12.2888362602141	0.196931719115888	0.0862948658330708	1.96090417568174	1.5677391329914	5.90418086854501	2.48089951876273	11.333463190598	12.6167391836572	576.964362975142	472.291886790921	437.362962155157	277.728494408694	2.93008412554655	4.16620507174657	10.8947682861562	12.4212559575857	9.88910281087744	55.1619250629104
TRINITY_DN32556_c0_g1	1410; 1388; 1334; 1313; 1299; 1237; 1202; 984; 962; 908; 871; 329	TNG2	Transport and Golgi organization 2 homolog; Transport and Golgi organization protein 2 homolog	BOVIN; MOUSE			GO:0005575,GO:0005739,GO:0005794,GO:0043226,GO:0043227,GO:0043229,GO:0043231,GO:0044424,GO:0044444,GO:0044464	1.75601	4.67276451005511	29.8606671972813	4.64236e-08	5.79562e-05	10.5190190347528	12.8279006873362	9.30537601159546	9.38808045270155	8.36692855905746	12.1864292913789	8.76346150065704	7.93912765664251	10.4237537759924	10.2364143389438	10.8532736554136	13.5953293628198	34.0003895717939	26.4704135813984	47.7768484751046	29.4859118807037	77.4976476801244	71.424331186933	30.9490135760854	39.0829713873369	49.329089740096	34.8750648039907	21.0143434731146	20.5324943289722
TRINITY_DN31718_c4_g1	568	HSP83	Heat shock protein 83	IPONI			GO:0000166,GO:0001882,GO:0001883,GO:0003674,GO:0005488,GO:0005524,GO:0005575,GO:0005737,GO:0006457,GO:0006950,GO:0008150,GO:0008152,GO:0009987,GO:0017076,GO:0019538,GO:0030554,GO:0032549,GO:0032550,GO:0032553,GO:0032555,GO:0032559,GO:0035639,GO:0036094,GO:0043167,GO:0043168,GO:0043170,GO:0044237,GO:0044238,GO:0044260,GO:0044267,GO:0044424,GO:0044464,GO:0050896,GO:0071704,GO:0097159,GO:0097367,GO:…	-1.47099	4.95977373882952	29.6106055556044	5.28152e-08	6.26388e-05	43.4300092820982	41.1123702356432	40.9907702789268	44.1792021303602	41.0335538906967	35.842439092291	41.7495244525684	44.5281507698645	37.9796177184674	36.6113197527992	46.7993160021435	48.4271586062485	26.5087783102122	35.6237341656203	20.3533659423091	16.2948460393363	9.46340912265545	8.55911406785561	20.1443283631325	12.3002244975375	11.5000331909426	14.0933481057223	27.9367154407288	34.0165204554614
TRINITY_DN31991_c0_g1	1990; 1752; 1733; 1712; 1579; 1558; 1500; 1500; 1434; 1404; 1397; 624	GDPD1	Glycerophosphodiester phosphodiesterase GDPD1, chloroplastic {ECO:0000305}	ARATH		AT3G02040	GO:0000287,GO:0003674,GO:0003824,GO:0005488,GO:0005575,GO:0005975,GO:0006066,GO:0006071,GO:0006629,GO:0006644,GO:0006650,GO:0006793,GO:0006796,GO:0006873,GO:0008081,GO:0008150,GO:0008152,GO:0008889,GO:0009056,GO:0009395,GO:0009507,GO:0009536,GO:0009987,GO:0016042,GO:0016787,GO:0016788,GO:0019400,GO:0019637,GO:0019725,GO:0019751,GO:0030002,GO:0030320,GO:0030643,GO:0042578,GO:0042592,GO:0043167,GO:…	2.45837	5.58768372312703	29.5032463288516	5.58231e-08	6.30535e-05	4.68669164914729	6.83453725144964	7.30295332555593	7.82340037725129	9.79108661166299	8.9094062886552	10.4373811131421	11.8223966191307	18.4737814445806	12.2652532169327	9.11674987054744	7.14499061403667	55.3226677778342	65.3101793036372	188.964934327544	108.890955278739	32.7382802081053	42.5004284748692	80.7604437103767	51.1848051671722	270.856044891938	65.9282046979549	35.8479976894307	36.4681615693685
TRINITY_DN26121_c0_g1	1312; 1082; 771; 769	SAU32; SAU72	Auxin-responsive protein SAUR32 {ECO:0000305}; Auxin-responsive protein SAUR72 {ECO:0000305}	ARATH	K14488	AT3G12830,AT2G46690	GO:0005575,GO:0005634,GO:0005737,GO:0007165,GO:0007275,GO:0008150,GO:0009734,GO:0009755,GO:0032501,GO:0032502,GO:0040008,GO:0043226,GO:0043227,GO:0043229,GO:0043231,GO:0044424,GO:0044464,GO:0044699,GO:0044707,GO:0044767,GO:0048580,GO:0050789,GO:0050793,GO:0050794,GO:0051239,GO:0065007,GO:1900140,GO:2000026	1.68684	6.66264322495776	29.0162767192541	7.17727e-08	7.53696e-05	53.6365822069079	38.273408608118	37.69266232545	32.2140015533877	64.6211716369757	48.950531103186	69.4184309883507	53.2439322190047	49.6418372896273	57.4530282266848	31.4310805060779	21.9311517458626	124.476002500127	89.8014965425012	104.76627311357	143.032537456396	301.038717226094	202.762460848855	151.631853497034	170.814407941609	220.013792889876	201.845409310768	74.9099537923966	82.4364324551272
TRINITY_DN20907_c0_g1	2765	KSB	Ent-kaur-16-ene synthase, chloroplastic	CUCMA			GO:0000287,GO:0003674,GO:0003824,GO:0005488,GO:0005575,GO:0006082,GO:0006629,GO:0006720,GO:0006721,GO:0008150,GO:0008152,GO:0008299,GO:0008610,GO:0009058,GO:0009507,GO:0009536,GO:0009685,GO:0009686,GO:0009899,GO:0009987,GO:0010333,GO:0016053,GO:0016101,GO:0016102,GO:0016114,GO:0016829,GO:0016835,GO:0016838,GO:0019752,GO:0043167,GO:0043169,GO:0043226,GO:0043227,GO:0043229,GO:0043231,GO:0043436,GO:…	3.33566	3.53619334012511	28.9812617328501	7.30818e-08	7.53696e-05	1.56223054971576	0.420586907781516	0.471158279068124	0.644280031067753	0.979108661166299	0.409627875340469	0.492329297789721	0.604064060831495	0.722438380514326	0.645539642996459	0.694609513946472	0.496179903752546	14.7911299267126	10.1428687554891	14.3544791382601	27.1580767322271	38.3651721188734	45.7469889833662	17.9467652689726	23.2117139711595	23.3026988342785	37.7415084865104	4.69732383516679	8.27428875943656
TRINITY_DN33445_c0_g1	1346; 1162	ERD10; ERD14	Dehydrin ERD10; Dehydrin ERD14	ARATH		AT1G20450,AT1G76180	GO:0001101,GO:0003674,GO:0003779,GO:0005488,GO:0005509,GO:0005515,GO:0005575,GO:0005634,GO:0005737,GO:0005829,GO:0005886,GO:0005911,GO:0006950,GO:0008092,GO:0008150,GO:0009266,GO:0009269,GO:0009409,GO:0009414,GO:0009415,GO:0009506,GO:0009507,GO:0009536,GO:0009628,GO:0009631,GO:0009719,GO:0009725,GO:0009737,GO:0010029,GO:0010033,GO:0010035,GO:0016020,GO:0030054,GO:0033993,GO:0042221,GO:0043167,GO:…	-2.3994	7.23058640528431	28.6470005207594	8.68484e-08	8.58352e-05	257.247297186529	182.114131069396	380.695889487045	309.34645491696	326.488233559817	236.457691040286	266.940945261587	186.138025601934	255.53677573621	199.840629481904	258.915696323547	223.082484727145	48.5994269020557	45.024441792659	32.3511395504071	33.3656371281648	38.6209399329993	28.628760847655	56.953510190311	45.2330836361056	32.0790399536821	43.9521364653033	49.1982864841153	59.4522970122479
TRINITY_DN21473_c0_g1	3479; 2993; 2899; 1479	RFS	Galactinol--sucrose galactosyltransferase	PEA			GO:0003674,GO:0003824,GO:0005975,GO:0008150,GO:0008152,GO:0008378,GO:0016740,GO:0016757,GO:0016758,GO:0044238,GO:0047274,GO:0071704	-2.04747	4.42971683160007	28.2406938452925	1.07128e-07	0.000101643	43.1175631721551	34.8035666189205	13.8991692325097	15.7388407589408	25.4568251903238	25.0897073646037	36.8262314746711	36.7616128448881	22.9116172105972	29.6948235778371	45.6705755419805	65.0988033723341	13.4464817515569	14.8432225690085	7.28436254777379	5.43161534644543	7.41726660964887	5.90283728817628	9.15651289233296	7.93562870808871	5.75001659547131	5.97175767191621	11.619695802781	19.613128911257
TRINITY_DN22993_c0_g2	1495	NAS4	Probable nicotianamine synthase 4	ARATH	K05953	AT1G56430	GO:0000902,GO:0000904,GO:0003006,GO:0003674,GO:0003824,GO:0006082,GO:0006576,GO:0006807,GO:0006810,GO:0007275,GO:0008150,GO:0008152,GO:0009058,GO:0009308,GO:0009309,GO:0009555,GO:0009653,GO:0009826,GO:0009860,GO:0009932,GO:0009987,GO:0010232,GO:0010233,GO:0016043,GO:0016049,GO:0016053,GO:0016740,GO:0016765,GO:0018130,GO:0019752,GO:0022414,GO:0030410,GO:0030417,GO:0030418,GO:0032501,GO:0032502,GO:…	-2.27947	5.25045746881826	28.1275598385764	1.13577e-07	0.000103617	83.4231113548217	71.7100677767485	67.8467921858099	48.505082338958	67.8255272553382	42.1916711600683	79.461948663261	75.4217127381038	45.7200289382638	91.3899694584986	53.0508016276618	28.8776703983982	20.3618152237862	13.8536743977412	9.21257616336098	5.94891204610689	17.1364435464301	10.9202489831261	16.2985929483527	16.0696481338796	5.44738414307809	3.34418429627308	9.14742010006163	22.3712251644026
TRINITY_DN22322_c0_g1	625							2.58405	2.86476061796376	27.9978637681198	1.21449e-07	0.000106696	3.02031239611714	3.36469526225213	1.64905397673844	1.19652005769726	2.49227659205967	1.22888362602141	0.590795157347665	0.345179463332283	1.03205482930618	1.19885933699342	1.21556664940633	1.48853971125764	5.95487048997521	5.93728902760339	31.2799097639698	14.2256592406904	17.1364435464301	20.9550723730258	7.69147082955968	7.14206583727984	19.973741857953	8.36046074068269	5.68623411625453	6.74201306324461
TRINITY_DN32531_c4_g1	2159; 2063; 2032; 1907; 1822; 1726; 1511; 1236; 1180	C82C2; C82C4	Cytochrome P450 82C2; Cytochrome P450 82C4	ARATH		AT4G31940,AT4G31970	GO:0001666,GO:0003674,GO:0003824,GO:0004497,GO:0005488,GO:0005506,GO:0005575,GO:0006950,GO:0008150,GO:0008152,GO:0009058,GO:0009628,GO:0009987,GO:0010035,GO:0010038,GO:0010039,GO:0016020,GO:0016021,GO:0016491,GO:0016705,GO:0016709,GO:0019748,GO:0020037,GO:0031224,GO:0033554,GO:0036293,GO:0036294,GO:0042221,GO:0043167,GO:0043169,GO:0044425,GO:0044550,GO:0044699,GO:0044710,GO:0044711,GO:0046872,GO:…	2.68419	4.49519792099529	27.4282590254066	1.63031e-07	0.000138111	3.22860980274591	3.89042889697902	1.76684354650547	4.14180019972127	2.67029634863536	2.15054634553746	2.06778305071683	3.02032030415748	3.71539738550225	2.95103836798381	3.47304756973236	2.38166353801222	24.0115745563516	31.1707673949178	118.049522465393	83.2847686454965	30.9479055092246	48.1081238986367	21.2431099102125	32.3376869854615	46.0001327637705	28.1866962114445	16.8114747784917	20.8389494682106
TRINITY_DN32327_c0_g2	2047; 2026; 1433; 1295; 896; 871; 792; 776	IQD31; STR15	Protein IQ-DOMAIN 31; Rhodanese-like domain-containing protein 15, chloroplastic	ARATH		AT4G35770,AT1G74690	GO:0001101,GO:0005575,GO:0005829,GO:0005875,GO:0005886,GO:0006950,GO:0006979,GO:0007568,GO:0008150,GO:0009507,GO:0009536,GO:0009579,GO:0009611,GO:0009719,GO:0009725,GO:0009753,GO:0010033,GO:0016020,GO:0032502,GO:0032991,GO:0042221,GO:0043226,GO:0043227,GO:0043229,GO:0043231,GO:0043234,GO:0044422,GO:0044424,GO:0044430,GO:0044444,GO:0044446,GO:0044464,GO:0044699,GO:0044767,GO:0050896,GO:1901700	2.58412	4.81525357268945	27.352688417412	1.69529e-07	0.000138663	3.9576507259466	3.36469526225213	3.06252881394281	2.94528014202401	6.23069148014918	3.78905784689934	5.41562227568693	5.6091662791496	5.1602741465309	5.53319693996965	8.59579273508759	6.15263080653158	22.4748337847451	34.6341859943531	106.908732686445	85.6126037939731	7.67303442377469	11.2153908475349	47.9801275558247	30.1553890907371	152.526756006186	60.1953173329154	28.4311705812726	23.2905905821177
TRINITY_DN30629_c0_g4	2085; 1985	UGT8	7-deoxyloganetic acid glucosyltransferase	CATRO			GO:0003674,GO:0003824,GO:0006629,GO:0006720,GO:0006721,GO:0008150,GO:0008152,GO:0008194,GO:0008299,GO:0008610,GO:0009058,GO:0009987,GO:0016098,GO:0016099,GO:0016114,GO:0016137,GO:0016138,GO:0016740,GO:0016757,GO:0016758,GO:0018130,GO:0035251,GO:0044237,GO:0044238,GO:0044249,GO:0044255,GO:0044699,GO:0044710,GO:0044711,GO:0044763,GO:0046483,GO:0046527,GO:0071704,GO:0102970,GO:1900992,GO:1900994,GO:…	2.34038	6.49687410968277	27.0722253492627	1.95994e-07	0.000152287	19.8924023330474	11.8815801448278	17.7862250348217	15.3706807411878	23.4986078679912	13.0056850420599	19.8901036307047	12.3401658141291	18.7833978933725	13.9252122989236	14.7604521713625	19.6487241886008	108.340224398259	80.4007889154625	237.384520674511	379.695777551518	163.691401040527	132.813838983966	124.162314820035	110.702020477837	220.013792889876	180.824822305623	98.8910281087744	125.033696809264
TRINITY_DN28371_c0_g1	1799; 1711; 1548; 1490; 1488; 1192; 521	WTR14	WAT1-related protein At2g39510	ARATH		AT2G39510	GO:0003006,GO:0003333,GO:0003674,GO:0005215,GO:0005342,GO:0005575,GO:0005886,GO:0006810,GO:0006811,GO:0006820,GO:0006835,GO:0006865,GO:0008150,GO:0008324,GO:0008509,GO:0008514,GO:0009791,GO:0009987,GO:0015075,GO:0015171,GO:0015175,GO:0015179,GO:0015186,GO:0015711,GO:0015800,GO:0015807,GO:0015813,GO:0015849,GO:0016020,GO:0016021,GO:0022414,GO:0022857,GO:0022891,GO:0022892,GO:0031224,GO:0032501,GO:…	-1.73991	5.25267055076999	27.0425422919353	1.99027e-07	0.000152287	39.1599124462085	30.5976975411053	39.9306641510235	26.9677213004074	59.280578939705	50.7938565422181	54.3531544759852	55.4875987306645	38.8052615819124	73.1304195565988	63.9040752830754	51.4042380287638	66.4640383719813	25.4808654101312	8.14134637692365	8.01809884475277	15.857604475801	24.2016328815228	23.4406730043724	22.4181511003506	4.84211923829163	10.9880341163258	68.9764921058702	45.0489054680435
TRINITY_DN36085_c0_g1	1670	CHS1	Chalcone synthase 1	GERHY			GO:0003674,GO:0003824,GO:0008150,GO:0008152,GO:0009058,GO:0009812,GO:0009813,GO:0016210,GO:0016740,GO:0016746,GO:0016747,GO:0071704,GO:1901576	-2.17831	4.35214470661649	26.7330734146158	2.33589e-07	0.000172703	25.203986202081	27.0227088249624	29.8007611510589	33.6866416243997	28.3051412955348	31.5413464012161	31.6075409181001	36.5027282473889	45.7200289382638	33.7525013338148	39.332263727219	34.5341213011772	9.41253722608984	9.15332058422189	4.28491914574929	3.87972524746102	5.11535628251646	3.83684423731458	11.9034667600328	9.52275444970645	2.42105961914582	6.68836859254615	9.39464767033357	9.50010931639013
TRINITY_DN24509_c0_g1	1451; 1401; 1072; 1022	C71A1; C71A2; C75A1	Cytochrome P450 71A1; Cytochrome P450 71A2; Cytochrome P450 750A1	PERAE; PINTA; SOLME			GO:0003006,GO:0003674,GO:0003824,GO:0004497,GO:0005488,GO:0005506,GO:0005575,GO:0005789,GO:0007568,GO:0008150,GO:0009835,GO:0016020,GO:0016021,GO:0016491,GO:0016705,GO:0020037,GO:0021700,GO:0022414,GO:0031090,GO:0031224,GO:0032502,GO:0043167,GO:0043169,GO:0044422,GO:0044424,GO:0044425,GO:0044432,GO:0044444,GO:0044446,GO:0044464,GO:0044699,GO:0044702,GO:0044767,GO:0046872,GO:0046906,GO:0046914,GO:…	1.66157	4.16103950547687	26.6785799073339	2.4027e-07	0.000172703	9.16508589166581	6.93968397839502	6.36063676741968	5.24628025298028	18.6920744404475	7.68052266263379	7.68033704551965	8.62948658330708	11.0429866735761	9.22199489994941	5.38322373308516	7.04575463328616	14.7911299267126	15.3379966546421	52.4902595354288	29.227263530873	40.9228502601317	30.9898957629255	24.3563242936057	22.2197603826484	38.4343214539398	20.5428463913918	13.3502887946845	18.0808532150651
TRINITY_DN31850_c0_g1	3228; 3131; 2971; 2957; 2874; 2869; 2860; 2830; 2778; 2773; 2764; 2739; 2681; 2676; 2667	LNK2	Protein LNK2 {ECO:0000303|PubMed:23818596}	ARATH		AT3G54500	GO:0005575,GO:0005634,GO:0006139,GO:0006351,GO:0006355,GO:0006725,GO:0006807,GO:0008150,GO:0008152,GO:0009058,GO:0009059,GO:0009889,GO:0009987,GO:0010468,GO:0010556,GO:0016070,GO:0018130,GO:0019219,GO:0019222,GO:0019438,GO:0031323,GO:0031326,GO:0032774,GO:0034641,GO:0034645,GO:0034654,GO:0043170,GO:0043226,GO:0043227,GO:0043229,GO:0043231,GO:0044237,GO:0044238,GO:0044249,GO:0044260,GO:0044271,GO:…	-1.35257	5.44152868032837	26.556705303372	2.55915e-07	0.000178538	79.986204145447	69.3968397839502	55.1255186509706	59.181722853795	43.6148403610442	44.7518453809462	47.8544077451609	50.8276759756787	52.1187688799621	45.3722149077511	70.5028656655669	76.7094131201437	41.2999082369248	40.8188620647733	29.994434020245	22.7610547851046	16.6249079181785	17.41337000012	25.0888453249923	23.2117139711595	13.9210928100884	20.3039760845151	41.5342318056853	47.1940914427122
TRINITY_DN32722_c1_g2	3811; 3705; 3591; 3587; 3481; 3429; 3331; 3317; 3313; 3209; 3205; 2770; 2698; 2590; 2394; 385	RFA1B; Y3720	Replication protein A 70 kDa DNA-binding subunit B; UPF0481 protein At3g47200	ARATH; ORYSJ		AT3G47200	GO:0005575,GO:0005886,GO:0016020,GO:0016021,GO:0031224,GO:0044425,GO:0044464	1.73424	5.13497371665661	26.4761803918863	2.66808e-07	0.000180819	7.81115274857881	4.83674943948744	16.4905397673844	16.4751607944468	20.3832621279166	16.9995568266295	15.951469248387	18.0356269591118	14.7583840590784	21.9483478618796	8.16166178887105	11.7098457285601	25.740407924409	47.7456992636439	115.907062892518	80.9569334970199	31.2036733233504	53.1255355935865	48.895778845058	64.0802018178163	72.6317885743745	55.6567815022591	35.6007701191588	32.7906998985079
TRINITY_DN26978_c4_g1	769; 764; 683; 678; 674; 674; 628; 623; 457; 366; 366; 366; 366; 340; 332; 281; 240; 204							2.64555	1.99242744157583	26.340735287128	2.86188e-07	0.000183591	0.833189626515073	0.630880361672274	0.824526988369218	1.19652005769726	1.15712841774199	0.819255750680938	1.08312445513739	0.690358926664566	2.06410965861236	0.184439897998988	0.694609513946472	0.793887846004074	0.768370385803253	3.2160315566185	2.35670553016211	6.7248570955991	8.9518734944038	2.65627677967933	26.1876268720723	6.7452844018754	9.07897357179681	5.01627644440961	5.19177897571066	2.14518597466874
TRINITY_DN33009_c1_g2	1916; 1911	ENPP1	Ectonucleotide pyrophosphatase/phosphodiesterase family member 1	HUMAN	K01513		GO:0000166,GO:0001558,GO:0001871,GO:0001882,GO:0001883,GO:0001932,GO:0001933,GO:0002376,GO:0003674,GO:0003676,GO:0003824,GO:0004518,GO:0004527,GO:0004528,GO:0004551,GO:0004872,GO:0005044,GO:0005102,GO:0005158,GO:0005488,GO:0005509,GO:0005515,GO:0005524,GO:0005575,GO:0005615,GO:0005765,GO:0005774,GO:0005886,GO:0005887,GO:0005979,GO:0006082,GO:0006091,GO:0006109,GO:0006139,GO:0006163,GO:0006725,GO:…	2.32717	8.77139152596381	26.3394619518615	2.86377e-07	0.000183591	144.558400200365	99.2585102364378	64.548684232333	61.0225229425601	133.158777918617	65.9500879298155	130.27033219516	129.183414152107	76.5784683345186	91.9432891524956	85.8711011616326	52.2973618555184	623.532568079339	406.951685433649	949.109590783468	1151.50245344643	1050.69418042888	945.63453356584	840.567883516165	647.944084015443	901.542075679423	1007.31608409883	456.382094721994	366.520346529116
TRINITY_DN22750_c0_g1	758; 754; 751; 694; 693; 690							-2.22842	6.31879837726432	26.2582071575773	2.98683e-07	0.000186441	167.262817522901	113.663611827955	158.898129615725	157.480447593847	112.419476277549	93.3951555776269	144.64634769062	116.239184277146	141.288306132016	114.90605645337	173.478726108131	102.808476057528	41.8761860262773	24.2439301960472	32.1368935931197	19.3986262373051	21.4844963865691	8.85425593226442	52.1921234862979	25.1956211481816	7.56581130983068	16.7209214813654	38.567500962422	22.9841354428793
TRINITY_DN35326_c3_g2	683; 605	TIP13	Aquaporin TIP1-3	ARATH	K09873	AT4G01470	GO:0000325,GO:0003674,GO:0005215,GO:0005372,GO:0005575,GO:0005773,GO:0005774,GO:0005887,GO:0006810,GO:0006811,GO:0006833,GO:0008150,GO:0009705,GO:0009987,GO:0015204,GO:0015250,GO:0015267,GO:0015840,GO:0016020,GO:0016021,GO:0019755,GO:0022803,GO:0022838,GO:0022857,GO:0022891,GO:0022892,GO:0031090,GO:0031224,GO:0031226,GO:0034220,GO:0042044,GO:0042807,GO:0042886,GO:0042887,GO:0043226,GO:0043227,GO:…	-2.69034	7.47656628409156	26.1057836128645	3.23214e-07	0.000196581	428.051170622119	290.099819642301	381.873785184715	299.130014424314	456.709685494935	271.071246506555	308.296606275923	181.478102846948	371.126916618502	181.304419733005	375.002311341852	185.769755964953	93.3570018750952	59.6202773188507	49.0623242188294	23.0197031349354	70.847684512853	45.4518471189574	67.7581954032639	25.3940118658839	8.77634111940358	16.2431808676121	33.8701771272552	42.9037194933748
TRINITY_DN31928_c0_g1	615; 589; 377	TIP1; TIP2	Probable aquaporin TIP-type RB7-18C; Probable aquaporin TIP-type RB7-5A	TOBAC			GO:0003674,GO:0005215,GO:0005575,GO:0005774,GO:0016020,GO:0016021,GO:0031090,GO:0031224,GO:0044422,GO:0044424,GO:0044425,GO:0044437,GO:0044444,GO:0044446,GO:0044464,GO:0098588	-2.22917	5.21886072971855	26.0495695042287	3.32763e-07	0.000197328	50.9287159207339	41.1123702356432	78.6834326043768	75.1966836260506	69.6057248210951	58.3719722360168	64.4951380104535	54.5383552065007	75.7528244710736	43.8044757747597	84.568708322983	49.9156983175062	16.7120558912207	7.66899832732104	15.8542008392724	10.3459339932294	7.67303442377469	5.01741169494984	20.1443283631325	15.474475980773	4.53948678589841	5.97175767191621	14.5864266460442	14.7098466834428
TRINITY_DN27048_c0_g1	2185; 2164; 1020	CB60D; CB60G	Calmodulin-binding protein 60 D {ECO:0000303|PubMed:11782485}; Calmodulin-binding protein 60 G {ECO:0000303|PubMed:11782485}	ARATH		AT5G26920,AT4G25800	GO:0001071,GO:0001666,GO:0002229,GO:0002237,GO:0002239,GO:0002376,GO:0002682,GO:0002831,GO:0003674,GO:0003676,GO:0003677,GO:0003700,GO:0005488,GO:0005515,GO:0005516,GO:0005575,GO:0005634,GO:0006082,GO:0006139,GO:0006351,GO:0006355,GO:0006725,GO:0006807,GO:0006950,GO:0006952,GO:0006955,GO:0007165,GO:0008150,GO:0008152,GO:0008219,GO:0009058,GO:0009059,GO:0009314,GO:0009411,GO:0009416,GO:0009605,GO:…	2.22984	3.51784539478933	25.908022096753	3.58078e-07	0.000207161	3.33275850606029	5.04704289337819	3.06252881394281	1.93284009320326	7.03178038473978	2.45776725204281	2.46164648894861	1.89848704832756	1.85769869275112	1.84439897998988	2.95209043427251	2.28242755726171	12.1018335764012	13.1115132692908	30.42292593482	37.2453623756258	33.7613514646086	16.5279444068936	11.7203365021862	14.0857409568575	30.8685101441092	13.8544777988456	8.40573738924583	11.6452952910589
TRINITY_DN20056_c0_g1	696; 675	14KD; ERLI1	14 kDa proline-rich protein DC2.15; Lipid transfer protein EARLI 1	ARATH; DAUCA		AT4G12480	GO:0001101,GO:0002376,GO:0005575,GO:0005576,GO:0005618,GO:0005783,GO:0005911,GO:0006950,GO:0006952,GO:0006955,GO:0006970,GO:0008150,GO:0009266,GO:0009409,GO:0009505,GO:0009506,GO:0009527,GO:0009605,GO:0009607,GO:0009617,GO:0009620,GO:0009628,GO:0009651,GO:0009682,GO:0009707,GO:0009719,GO:0009725,GO:0009737,GO:0010033,GO:0016020,GO:0019867,GO:0030054,GO:0030312,GO:0031090,GO:0031968,GO:0031969,GO:…	4.13308	3.11291640254645	25.5538226310004	4.30213e-07	0.000235094	0	0.420586907781516	0	1.19652005769726	0	0	0.0984658595579442	0.258884597499212	1.03205482930618	0.184439897998988	0.086826189243309	0.297707942251528	3.64975933256545	11.8745780552068	20.7818578568841	27.1580767322271	21.9960320148208	39.2538679663723	18.8624165582059	22.0213696649462	11.1974007385494	20.5428463913918	0.247227570271936	1.83873083543035
TRINITY_DN28512_c2_g1	1235; 1166	GG2	Guanine nucleotide-binding protein subunit gamma 2 {ECO:0000305}	ORYSJ			GO:0003674,GO:0004871,GO:0005575,GO:0005834,GO:0005886,GO:0007165,GO:0007166,GO:0007186,GO:0008150,GO:0016020,GO:0032991,GO:0043234,GO:0044424,GO:0044425,GO:0044459,GO:0044464,GO:0050789,GO:0050794,GO:0060089,GO:0065007,GO:1902494	1.2297	5.28862530369155	25.5322853054953	4.35042e-07	0.000235094	21.14218677282	19.136704304059	24.2646513720084	25.7712012427101	17.6239559009934	23.6560098009121	23.7302721534646	24.1625624332598	25.0789323521402	24.1616266378675	21.9670258785572	19.6487241886008	37.6501489043594	47.2509251780103	71.1296578194382	71.6455929031135	52.6881697099195	63.7506427123038	45.2331736881248	56.7397452628343	75.3554806459135	65.9282046979549	40.0508663840536	34.6294307339382
TRINITY_DN33660_c1_g1	431	TIP12	Probable aquaporin TIP1-2	ORYSJ	K09873		GO:0000325,GO:0003674,GO:0005215,GO:0005372,GO:0005575,GO:0005773,GO:0005774,GO:0005887,GO:0006810,GO:0006811,GO:0008150,GO:0009705,GO:0009987,GO:0015204,GO:0015250,GO:0015267,GO:0016020,GO:0016021,GO:0022803,GO:0022838,GO:0022857,GO:0022891,GO:0022892,GO:0031090,GO:0031224,GO:0031226,GO:0034220,GO:0042807,GO:0042887,GO:0043226,GO:0043227,GO:0043229,GO:0043231,GO:0044422,GO:0044424,GO:0044425,GO:…	-2.25754	6.10493881291997	25.4892460828035	4.44856e-07	0.000235094	158.93092125775	118.815801448278	127.919472766996	107.042525161685	161.374909335864	131.592954953126	110.872557862245	69.0358926664566	123.020935653297	69.0727418006211	124.769233942635	68.1751187755999	38.6106118866134	34.1394119087195	26.3522527463581	10.3459339932294	41.945921516635	22.7259235594787	27.4695386769989	13.8873502391552	3.93422188111195	8.83820135443599	18.2948402001233	26.66159711374
TRINITY_DN49609_c0_g1	2608	FAO1	Long-chain-alcohol oxidase FAO1	LOTJA	K17756		GO:0000166,GO:0003674,GO:0003824,GO:0005488,GO:0005575,GO:0006066,GO:0006950,GO:0008150,GO:0008152,GO:0009266,GO:0009409,GO:0009628,GO:0016021,GO:0016491,GO:0016614,GO:0016899,GO:0031224,GO:0036094,GO:0043167,GO:0043168,GO:0044281,GO:0044425,GO:0044699,GO:0044710,GO:0046577,GO:0048037,GO:0050660,GO:0050662,GO:0050896,GO:0055114,GO:0071704,GO:0097159,GO:1901265,GO:1901363,GO:1901615	1.91245	4.35994236920898	25.4842661723697	4.46005e-07	0.000235094	5.62402997897675	3.04925508141599	11.7789569767031	11.3209205459048	17.5349460227055	9.93347597700637	11.6189714278374	12.5990504116283	9.49490442961686	10.4208542369428	4.68861421913869	4.06867521077088	13.4464817515569	9.15332058422189	84.1986612139736	93.3720542888952	20.4614251300658	18.8890793221641	18.3130257846659	20.8310253587329	37.8290565491534	24.1259009945415	15.575336927132	19.0002186327803
TRINITY_DN30454_c4_g4	3164; 417							2.89489	1.25716802860746	25.3745118251768	4.72115e-07	0.000243447	0.624892219886305	0.105146726945379	0.117789569767031	0.184080008876501	0.445049391439227	0.512034844175586	0.492329297789721	0.258884597499212	0.412821931722472	0.184439897998988	0.260478567729927	0	2.11301856095894	3.46341859943531	5.57039488947408	4.13837359729175	4.09228502601317	4.1319861017234	3.66260515693318	3.76942363634214	8.17107621461713	7.16610920629945	1.23613785135968	1.22582055695356
TRINITY_DN34612_c0_g1	4444; 4432; 4429; 4417; 4385; 4373; 1702; 1660	GIGAN	Protein GIGANTEA	ARATH	K12124	AT1G22770	GO:0000302,GO:0003006,GO:0005575,GO:0005634,GO:0005654,GO:0005737,GO:0006355,GO:0006950,GO:0006979,GO:0007165,GO:0007602,GO:0007623,GO:0008150,GO:0009266,GO:0009314,GO:0009409,GO:0009416,GO:0009581,GO:0009582,GO:0009583,GO:0009585,GO:0009605,GO:0009628,GO:0009637,GO:0009639,GO:0009791,GO:0009889,GO:0009908,GO:0009987,GO:0010035,GO:0010218,GO:0010378,GO:0010468,GO:0010556,GO:0019219,GO:0019222,GO:…	-1.60931	7.53352363118628	25.2370344067393	5.06992e-07	0.000253814	240.479355952913	219.546365861951	210.961119452753	216.75421045208	243.887066508696	206.657263109267	304.259506034048	250.600290379237	246.970720652969	239.402987602687	255.008517807599	276.372206390168	208.228374552681	177.129122656834	109.693930131182	112.7706805262	76.9861120518727	75.8514591530652	73.4352333965103	65.0721554063274	60.5264904786454	50.6405050578494	235.855102039427	282.245183238558
TRINITY_DN33416_c1_g1	3598; 3433; 3427; 3074	Y1684; Y5374	Probable LRR receptor-like serine/threonine-protein kinase At1g06840; Probable LRR receptor-like serine/threonine-protein kinase At5g37450	ARATH		AT1G06840	GO:0000166,GO:0001882,GO:0001883,GO:0003674,GO:0003824,GO:0004672,GO:0004674,GO:0005488,GO:0005524,GO:0005575,GO:0005886,GO:0016020,GO:0016021,GO:0016301,GO:0016740,GO:0016772,GO:0016773,GO:0017076,GO:0030554,GO:0031224,GO:0032549,GO:0032550,GO:0032553,GO:0032555,GO:0032559,GO:0035639,GO:0036094,GO:0043167,GO:0043168,GO:0044425,GO:0044464,GO:0097159,GO:0097367,GO:1901265,GO:1901363	1.65939	3.96089235703	25.1875782551326	5.20162e-07	0.000253814	8.95678848503704	9.46320542508411	4.71158279068124	4.69404022635077	12.9064323517376	6.04201116127192	9.45272251756265	7.50765332747716	6.91476735635141	10.4208542369428	4.51496184065207	5.16027099902648	16.7120558912207	13.1115132692908	13.9259872236852	23.2783514847661	43.4805284013899	32.7607469493784	26.7370176456122	20.4342439233284	36.6185267395805	27.9478259045679	8.40573738924583	14.096936404966
TRINITY_DN25771_c0_g1	1765; 1519; 1519; 565	CXE17; HIDH	2-hydroxyisoflavanone dehydratase; Probable carboxylesterase 17	ARATH; SOYBN	K13258	AT5G16080	GO:0003674,GO:0003824,GO:0006725,GO:0008150,GO:0008152,GO:0009056,GO:0009058,GO:0009698,GO:0009699,GO:0009717,GO:0009812,GO:0009813,GO:0009987,GO:0016787,GO:0016788,GO:0016829,GO:0016835,GO:0016836,GO:0018130,GO:0019438,GO:0019748,GO:0033987,GO:0044237,GO:0044249,GO:0044550,GO:0044699,GO:0044710,GO:0044711,GO:0044763,GO:0046287,GO:0046483,GO:0052689,GO:0071704,GO:1901360,GO:1901362,GO:1901576	1.31962	4.41907475314119	25.1722174262501	5.24321e-07	0.000253814	12.3936956944117	14.1948081376262	13.7813796627426	12.2413205902873	17.3569262661298	8.9094062886552	13.0959593212066	11.8223966191307	14.1391511614947	10.1441943899443	13.8053640896861	12.5037335745642	17.0962410841224	18.5540282112606	35.1363369951442	38.021307425118	49.6189559404096	31.5801794917431	27.4695386769989	23.6084954065639	43.8817055970179	32.2474914283475	15.575336927132	20.5324943289722
TRINITY_DN22548_c0_g1	931; 886; 762; 703							1.77824	4.04856951610952	25.0320328462933	5.63857e-07	0.000267494	7.08211182537812	5.25733634726895	6.36063676741968	6.44280031067753	7.92187916761824	6.5540460054475	5.41562227568693	6.2132303399811	6.50194542462893	6.08651663396661	5.12274516535523	4.46561913377292	21.1301856095894	20.533124553795	38.7785182690311	44.2288678210556	31.2036733233504	35.1218818646489	17.5805047532793	21.2278067941373	35.7106293824008	22.9315494601582	15.32810935686	14.7098466834428
TRINITY_DN26423_c0_g1	3602; 3367; 3107; 1173; 723; 472; 374							2.14035	3.60421181229786	24.9667703078093	5.8327e-07	0.000271278	2.91616369280276	3.04925508141599	3.29810795347687	2.20896010651801	4.09445440124089	3.07220906505352	3.93863438231777	3.27920490165669	3.30257545377978	2.30549872498735	2.43113329881265	3.37402334551731	14.0227595409094	12.864126226474	16.9254306257097	45.2634612203785	21.740264200695	20.659930508617	13.1853785649595	13.4905688037508	39.0395863587263	26.2757337564313	14.5864266460442	11.6452952910589
TRINITY_DN34225_c0_g1	1238; 1020	CB23	Chlorophyll a-b binding protein 13, chloroplastic	SOLLC	K08914		GO:0003674,GO:0005488,GO:0005575,GO:0006091,GO:0006464,GO:0008150,GO:0008152,GO:0009314,GO:0009416,GO:0009521,GO:0009522,GO:0009523,GO:0009526,GO:0009535,GO:0009628,GO:0009765,GO:0009768,GO:0009941,GO:0009987,GO:0010287,GO:0016020,GO:0016021,GO:0016168,GO:0018298,GO:0019538,GO:0031224,GO:0031409,GO:0031967,GO:0031975,GO:0032991,GO:0034357,GO:0036211,GO:0042651,GO:0043167,GO:0043169,GO:0043170,GO:…	-1.95675	4.54108803707009	24.4669253582838	7.55965e-07	0.000344836	42.4926709522687	43.00501132066	18.7285415929579	12.1492805858491	19.6711831016138	13.5177198862355	30.7213481820786	22.6955497140976	11.0429866735761	14.8474117889185	62.0807253089659	38.5035605311976	34.7687599575972	27.4599617526657	13.0690033945353	5.43161534644543	9.71917693678127	7.37854661022035	8.79025237663964	6.94367511957762	6.35528150025777	5.01627644440961	47.7149210624837	49.6457325566194
TRINITY_DN30642_c1_g2	4413; 4327; 3921; 1669; 1668	OCT3; PME31; Y1590	Organic cation/carnitine transporter 3; Pectinesterase 31; Uncharacterized protein SYNPCC7002_A1590	ARATH; SYNP2	K01051	AT3G29090,AT1G16390	GO:0000166,GO:0000272,GO:0001882,GO:0001883,GO:0003674,GO:0003824,GO:0005215,GO:0005488,GO:0005524,GO:0005575,GO:0005618,GO:0005774,GO:0005975,GO:0005976,GO:0006950,GO:0006952,GO:0008150,GO:0008152,GO:0008509,GO:0008514,GO:0009056,GO:0009057,GO:0009266,GO:0009409,GO:0009605,GO:0009607,GO:0009617,GO:0009628,GO:0009705,GO:0009987,GO:0010393,GO:0015075,GO:0016020,GO:0016021,GO:0016043,GO:0016052,GO:…	1.51284	6.25363818927437	24.3186263670726	8.16457e-07	0.000360997	39.0557637428941	35.4344469805927	32.7455003952347	26.4154812737779	34.2688031408205	28.3667303673275	35.349243581302	35.8986641865574	34.9866587134795	27.7582046488477	34.6436495080803	29.8700302059033	105.458835451496	70.5053072027902	138.188642450415	116.909054123492	168.039453880666	177.970544238515	111.526327028615	106.734206123793	147.079371863108	106.058416253232	92.2158837114322	90.4042660753254
TRINITY_DN29036_c0_g1	1937; 1899; 1896; 1706; 1410	C78A7	Cytochrome P450 78A7	ARATH	K20619	AT5G09970	GO:0003156,GO:0003674,GO:0003824,GO:0004497,GO:0005488,GO:0005506,GO:0005575,GO:0007275,GO:0008150,GO:0008152,GO:0009058,GO:0016020,GO:0016021,GO:0016491,GO:0016705,GO:0016709,GO:0019748,GO:0020037,GO:0022603,GO:0031224,GO:0032501,GO:0032502,GO:0040008,GO:0040034,GO:0043167,GO:0043169,GO:0044425,GO:0044550,GO:0044699,GO:0044707,GO:0044710,GO:0044711,GO:0044767,GO:0046872,GO:0046906,GO:0046914,GO:…	2.13508	2.68230431886406	24.3059905117511	8.21831e-07	0.000360997	2.08297406628768	1.26176072334455	1.29568526743734	1.47264007101201	4.27247415781658	2.04813937670234	3.15090750585422	1.63960245082834	3.81860286843287	1.84439897998988	3.55987375897567	1.78624765350917	2.11301856095894	1.23693521408404	11.1407897789482	5.94891204610689	27.6229239255889	10.3299652543085	9.52277340802627	13.688959521453	15.4342550720546	8.12159043380604	6.1806892567984	9.19365417715174
TRINITY_DN26650_c0_g1	1903; 1899; 1849; 1359; 442	PROD2	Proline dehydrogenase 2, mitochondrial	ARATH	K00318	AT5G38710	GO:0000166,GO:0001101,GO:0003674,GO:0003824,GO:0004657,GO:0005488,GO:0005575,GO:0005739,GO:0006082,GO:0006520,GO:0006536,GO:0006560,GO:0006562,GO:0006807,GO:0006950,GO:0006970,GO:0008150,GO:0008152,GO:0009056,GO:0009063,GO:0009064,GO:0009065,GO:0009414,GO:0009415,GO:0009628,GO:0009987,GO:0010035,GO:0010133,GO:0016054,GO:0016491,GO:0016645,GO:0019752,GO:0036094,GO:0042221,GO:0043167,GO:0043168,GO:…	3.20699	4.14083896306977	24.1366373066833	8.97367e-07	0.000384886	0.520743516571921	3.68013544308827	1.76684354650547	3.03732014646227	2.31425683548398	0.921662719516055	1.67391961248505	2.93402543832441	0.412821931722472	1.38329923499241	0.607783324703163	0.0992359807505093	6.33905568287683	24.7387042816808	85.0556450431234	26.3821316827349	4.34805284013899	6.49312101699391	34.7947489908652	13.688959521453	128.921424719515	43.9521364653033	15.575336927132	9.19365417715174
TRINITY_DN28209_c0_g2	1385; 1302; 1228; 1197; 788	PUB33	U-box domain-containing protein 33	ARATH		AT2G45910	GO:0000166,GO:0001882,GO:0001883,GO:0003674,GO:0003824,GO:0004672,GO:0004674,GO:0004842,GO:0005488,GO:0005524,GO:0016301,GO:0016740,GO:0016772,GO:0016773,GO:0017076,GO:0019787,GO:0030554,GO:0032549,GO:0032550,GO:0032553,GO:0032555,GO:0032559,GO:0035639,GO:0036094,GO:0043167,GO:0043168,GO:0097159,GO:0097367,GO:1901265,GO:1901363	1.86294	4.24990343623547	24.0807452314561	9.23794e-07	0.000384886	6.87381441874936	7.14997743228577	6.8317950464878	6.16668029736278	5.6966322104221	3.99387178456957	6.40028087126638	5.09139708415118	4.85065769773905	5.62541688896914	6.42513800400487	6.54957472953361	20.553907820237	26.4704135813984	46.7056186886673	53.5402084149621	32.4825123939795	31.8753213561519	28.2020597083855	25.5924025835861	46.605397668557	25.3202525289247	23.4866191758339	19.0002186327803
TRINITY_DN22724_c0_g2	1596; 1542; 1535; 1512	CYBP	Calcyclin-binding protein	MOUSE; RAT	K04507		GO:0003674,GO:0005488,GO:0005515,GO:0005575,GO:0005641,GO:0005654,GO:0005737,GO:0005829,GO:0006275,GO:0007568,GO:0008150,GO:0009719,GO:0009725,GO:0009889,GO:0009891,GO:0009893,GO:0009987,GO:0010033,GO:0010035,GO:0010038,GO:0010243,GO:0010556,GO:0010557,GO:0010604,GO:0010941,GO:0019219,GO:0019222,GO:0030154,GO:0030877,GO:0031323,GO:0031325,GO:0031326,GO:0031328,GO:0031970,GO:0031974,GO:0031982,GO:…	-1.22056	5.78611660344403	24.0784503297851	9.24896e-07	0.000384886	83.1106652448786	89.3747179035722	65.0198425114012	71.6071234529589	55.275134416752	60.317704643884	52.2853714252684	66.1881620939653	54.5957004702969	61.5107059826626	84.6555345122263	96.9535531932476	56.0910381636374	61.5993736613851	40.7067318846183	28.4513184813808	24.2979423419532	27.4481933900197	30.3996228025454	30.948951961546	19.3684769531665	30.8142695870876	56.8623411625453	69.2588614678764
TRINITY_DN35510_c2_g1	2415; 2400; 1154	E13B; YIPL5	Glucan endo-1,3-beta-glucosidase; Protein yippee-like At4g27740	ARATH; WHEAT		AT4G27740	GO:0003674,GO:0005488,GO:0043167,GO:0043169,GO:0046872	1.57442	5.06691664952184	23.9732895575793	9.76815e-07	0.000399484	12.0812495844686	14.6153950454077	14.0169588022767	10.5846005103988	26.7029634863536	17.1019637954646	16.2468668270608	14.670127191622	12.4878634346048	14.2018721459221	11.7215355478467	8.83200228679532	24.0115745563516	36.6132823368875	82.9131854702488	51.2123732664854	83.8918430332699	68.7680544072537	33.6959674437853	41.0668785643591	72.3291561219813	43.2355255446733	41.2870042354133	46.8876363034738
TRINITY_DN32537_c0_g1	1183; 938; 888; 793	DXS2	Probable 1-deoxy-D-xylulose-5-phosphate synthase 2, chloroplastic	ORYSJ	K01662		GO:0003674,GO:0003824,GO:0005488,GO:0005575,GO:0006629,GO:0006720,GO:0006721,GO:0006725,GO:0006766,GO:0006767,GO:0006772,GO:0006790,GO:0006793,GO:0006796,GO:0006807,GO:0008150,GO:0008152,GO:0008299,GO:0008610,GO:0008661,GO:0009058,GO:0009110,GO:0009228,GO:0009507,GO:0009536,GO:0009987,GO:0016114,GO:0016740,GO:0016744,GO:0018130,GO:0019438,GO:0019637,GO:0034641,GO:0042364,GO:0042723,GO:0042724,GO:…	1.19778	5.45449870800618	23.7097818359718	1.12012e-06	0.000450325	26.557919345168	18.8212641232228	30.389708999894	28.7164813847341	30.7084080093067	21.0958355800341	30.9182799011945	24.8529213599244	32.9225490548671	24.9916061788629	25.7005520160195	24.3128152838748	47.4468713233508	38.8397657222388	103.05230545527	76.5599115498974	49.8747237545355	54.010961186813	69.4063677238838	47.8121629662345	94.7239575990801	63.0617610154352	35.8479976894307	45.9682708857587
TRINITY_DN9598_c0_g1	683	AIR1L; ERLI1	Putative lipid-binding protein AIR1B; Lipid transfer protein EARLI 1	ARATH; ARATH		AT4G12545	GO:0005575,GO:0005576	3.84644	2.1816160342974	23.5747660788523	1.20153e-06	0.000475004	0.416594813257537	0.946320542508411	0	1.74876008432676	0	0	0	0	0.51602741465309	0.276659846998482	0.086826189243309	0.0992359807505093	3.07348154321301	4.94774085633616	9.21257616336098	7.24215379526057	14.8345332192977	22.7259235594787	3.47947489908652	9.12597301430201	15.7368875244478	9.07707166131263	0.494455140543872	0.306455139238391
TRINITY_DN28343_c2_g1	449	DHE3	Glutamate dehydrogenase	SOLLC	K00261		GO:0003674,GO:0003824,GO:0004352,GO:0004353,GO:0005575,GO:0005759,GO:0006082,GO:0006520,GO:0006807,GO:0008150,GO:0008152,GO:0009987,GO:0016491,GO:0016638,GO:0016639,GO:0019752,GO:0031974,GO:0043233,GO:0043436,GO:0044237,GO:0044238,GO:0044281,GO:0044422,GO:0044424,GO:0044429,GO:0044444,GO:0044446,GO:0044464,GO:0044699,GO:0044710,GO:0044763,GO:0070013,GO:0071704,GO:1901564	2.55589	4.2716758644448	23.5327676495884	1.22804e-06	0.000477528	2.91616369280276	2.31322799279834	2.00242268603953	1.93284009320326	3.29336549665028	2.76498815854816	2.36318062939066	2.58884597499212	2.8897535220573	2.85881841898432	3.03891662351581	3.57249530701833	21.1301856095894	27.2125747098489	38.5642723117436	44.4875161708863	15.857604475801	15.937660678076	21.9756309415991	24.9972304304794	127.105630005155	52.7903378197393	24.4755294569217	11.9517504302973
TRINITY_DN34957_c0_g3	2658; 326	C94B1; C94B3	Cytochrome P450 94B1; Cytochrome P450 94B3	ARATH	K20665	AT3G48520	GO:0002213,GO:0003006,GO:0003674,GO:0003824,GO:0004497,GO:0005488,GO:0005506,GO:0005575,GO:0006082,GO:0006950,GO:0006952,GO:0007275,GO:0008150,GO:0008152,GO:0009555,GO:0009605,GO:0009607,GO:0009611,GO:0009625,GO:0009694,GO:0009987,GO:0010154,GO:0016021,GO:0016491,GO:0016705,GO:0019752,GO:0020037,GO:0022414,GO:0031224,GO:0032501,GO:0032502,GO:0032787,GO:0043167,GO:0043169,GO:0043207,GO:0043436,GO:…	2.08559	3.30038561327967	23.3744655460747	1.33337e-06	0.000510121	2.6037175828596	2.10293453890758	1.76684354650547	2.66916012870926	3.11534574007459	2.45776725204281	2.26471476983272	2.84773057249134	2.47693159033483	2.21327877598786	3.12574281275912	3.27478736476681	12.8702039622045	13.3589003121076	25.2810229599208	27.9340217817193	15.3460688475494	14.7570932204407	16.115462690506	14.8793038276663	23.9079637390649	18.1541433226253	4.94455140543872	12.8711158480124
TRINITY_DN29733_c0_g1	906; 503; 503; 503; 474; 392; 288	CB24; CB27; CB2G	Chlorophyll a-b binding protein 25, chloroplastic; Chlorophyll a-b binding protein 3C, chloroplastic; Chlorophyll a-b binding protein 40, chloroplastic; Chlorophyll a-b binding protein 7, chloroplastic	PETSP; SOLLC; TOBAC	K08912		GO:0003674,GO:0005488,GO:0005575,GO:0006091,GO:0006464,GO:0008150,GO:0008152,GO:0009314,GO:0009416,GO:0009521,GO:0009522,GO:0009523,GO:0009526,GO:0009535,GO:0009628,GO:0009765,GO:0009768,GO:0009941,GO:0009987,GO:0010287,GO:0016020,GO:0016021,GO:0016168,GO:0018298,GO:0019538,GO:0031224,GO:0031409,GO:0031967,GO:0031975,GO:0032991,GO:0034357,GO:0036211,GO:0042651,GO:0043167,GO:0043169,GO:0043170,GO:…	-2.02219	4.69308006311172	23.2227024498781	1.44284e-06	0.000543241	44.0549015019845	45.1079458595676	15.9015919185492	12.2413205902873	26.5249437297779	13.2104989797301	36.3339021768814	26.2336392132535	12.9006853663273	13.8329923499241	79.3591369683844	42.0760558382159	45.5259453588427	22.7596079391463	12.6405114799604	7.5008021450913	13.8114619627944	5.01741169494984	5.67703799324643	10.3163173205153	7.56581130983068	4.53853583065632	49.6927416246591	60.9845727084398
TRINITY_DN24013_c0_g1	827; 825	P5CS2	Delta-1-pyrroline-5-carboxylate synthase B	ARATH	K12657	AT3G55610	GO:0000166,GO:0001882,GO:0001883,GO:0003006,GO:0003674,GO:0003824,GO:0004349,GO:0004350,GO:0005488,GO:0005524,GO:0005575,GO:0005737,GO:0005829,GO:0005911,GO:0006082,GO:0006520,GO:0006560,GO:0006561,GO:0006807,GO:0007275,GO:0008150,GO:0008152,GO:0008652,GO:0009058,GO:0009064,GO:0009084,GO:0009506,GO:0009507,GO:0009536,GO:0009555,GO:0009790,GO:0009793,GO:0009987,GO:0016053,GO:0016301,GO:0016491,GO:…	-1.319	5.1938866567239	23.1880335701231	1.46909e-06	0.00054448	52.0743516571921	63.5086230750089	47.4691966161135	48.2289623256432	38.3632575420614	47.5168335394944	47.2636125878132	54.883534669833	47.3713166651537	46.2021944487465	61.6465943627494	54.8774973550316	28.4297042747203	31.6655414805514	18.8536442412969	18.3640328379822	17.6479791746818	15.3473769492583	22.7081519729857	24.0052768419683	10.8947682861562	17.4375324019953	28.9256257218165	27.2745073922168
TRINITY_DN21421_c0_g2	779; 540							1.10474	5.08001645434552	22.992179174052	1.62662e-06	0.00059359	28.2242985981981	24.9197742860548	23.6757035231733	22.0896010651801	24.744746164021	20.3789867981883	31.1152116203104	25.9747546157543	20.6410965861236	22.4094476068771	22.5748092032603	17.2670606505886	27.6613338889171	26.965187667032	39.4212561408935	63.8861424081914	75.7072729812436	43.0907122036869	53.8402958069178	37.0990642103147	47.8159274781299	56.6122627297656	20.2726607622988	29.4196933668856
TRINITY_DN28384_c3_g1	1019							2.46019	6.33615171580148	22.9616626501893	1.65265e-06	0.000593951	6.87381441874936	5.46762980115971	5.06495149998234	3.49752016865352	28.8392005652619	20.4813937670234	39.8786731209674	39.005279356548	10.526959258923	38.640158630788	4.08083089443552	3.96943923002037	53.5938344097769	61.1045995757515	273.163595541517	147.94685610318	179.549005516328	200.696467797994	89.5506960870163	159.307746314881	237.566475128683	130.184317247773	161.439603387574	33.710065316223
TRINITY_DN33122_c2_g5	485	BIP2; BIP1	Luminal-binding protein 2; Luminal-binding protein 1	TOBAC; TOBAC			GO:0000166,GO:0001882,GO:0001883,GO:0003674,GO:0005488,GO:0005524,GO:0005575,GO:0005788,GO:0017076,GO:0030554,GO:0031974,GO:0032549,GO:0032550,GO:0032553,GO:0032555,GO:0032559,GO:0035639,GO:0036094,GO:0043167,GO:0043168,GO:0043233,GO:0044422,GO:0044424,GO:0044432,GO:0044444,GO:0044446,GO:0044464,GO:0070013,GO:0097159,GO:0097367,GO:1901265,GO:1901363	-1.25473	6.00654814534737	22.8289097667066	1.77082e-06	0.00062531	97.7956324122067	118.395214540497	84.8084902322624	97.2862846912307	71.4749322651398	94.7264461724834	72.5693384942049	85.2593274430739	74.6175641588368	80.1391356805604	80.5747036177907	95.0680695589879	49.7519824807606	61.5993736613851	27.209236575508	34.6588788773184	33.5055836504828	36.0073074578753	33.5128371859386	36.9006734926125	27.5395531677837	36.7860272590038	42.2759145165011	63.1297586831086
TRINITY_DN25448_c0_g1	2016; 1865; 1820; 1431; 1100; 1003; 871	CCR2; SNL6	Cinnamoyl-CoA reductase 2; Cinnamoyl-CoA reductase-like SNL6 {ECO:0000305}	ARATH; ORYSJ	K09753	AT1G80820	GO:0003674,GO:0003824,GO:0003854,GO:0005488,GO:0006629,GO:0006694,GO:0006725,GO:0006950,GO:0006952,GO:0007623,GO:0008150,GO:0008152,GO:0008202,GO:0008610,GO:0009058,GO:0009266,GO:0009409,GO:0009605,GO:0009607,GO:0009617,GO:0009628,GO:0009698,GO:0009699,GO:0009808,GO:0009809,GO:0009987,GO:0016229,GO:0016491,GO:0016614,GO:0016616,GO:0016620,GO:0016621,GO:0016903,GO:0019438,GO:0019748,GO:0033764,GO:…	1.14137	5.71159168805583	22.8053857791126	1.79263e-06	0.00062531	40.7221429959242	31.1234311758322	28.7406550231556	28.1642413581046	37.1171192460315	27.6498815854816	34.3645849857225	30.1169081757417	34.8834532305489	34.9513606708083	31.8652114522944	30.5646820711569	52.8254640239736	50.219569691812	77.3427905807747	108.632306928909	106.910946304594	66.9972032208008	68.4907164346505	46.8202093777234	82.618659503351	98.1756961263025	44.9954177894924	57.6135661768175
TRINITY_DN35252_c0_g1	4362; 4349; 1559; 1546							-2.44777	3.87943227990916	22.7440192175194	1.85079e-06	0.000636243	25.7247297186529	19.4521444848951	22.3800182557359	28.1642413581046	23.2315782331276	14.4393826057515	25.0103283277178	22.7818445799307	32.0969051914222	30.0637033738351	21.4460687430973	29.8700302059033	6.53114827932765	3.95819268506892	2.35670553016211	7.24215379526057	2.04614251300658	3.54170237290577	4.57825644616648	5.5549400956621	2.11842716675259	1.43322184125989	0.988910281087744	10.1130195948669
TRINITY_DN29387_c0_g1	2312; 2265; 2199; 2174; 2171; 2064; 2042; 2039; 2017; 2014; 2011; 1995; 1986; 1951; 1948; 1938; 1926; 1923; 1882; 1852; 1849; 1605; 1602	ACR10	ACT domain-containing protein ACR10 {ECO:0000305}	ARATH		AT2G36840	GO:0003674,GO:0005488,GO:0008150,GO:0008152,GO:0016597,GO:0031406,GO:0036094,GO:0043167,GO:0043168,GO:0043177	1.35404	5.31387337578721	22.6976620972373	1.89598e-06	0.000642468	16.8720899369302	14.4051015915169	23.4401243836392	18.3159608832118	25.6348449468995	21.1982425488693	21.5640232431898	19.3300499466079	17.6481375811357	21.3028082188831	19.6227187689878	14.7861611318259	49.1757046914082	44.7770547498422	85.4841369576984	80.9569334970199	56.7804547359327	69.6534800004801	44.8669131724315	50.3912422963633	77.7765402650594	65.6893343910783	49.9399691949311	39.5327129617525
TRINITY_DN24984_c0_g2	1321; 991; 483	ATCA4; ATCA6; ATCA7	Alpha carbonic anhydrase 4; Alpha carbonic anhydrase 6; Alpha carbonic anhydrase 7	ARATH	K01674	AT4G21000,AT1G08080	GO:0003674,GO:0003824,GO:0004089,GO:0005488,GO:0005575,GO:0006730,GO:0008150,GO:0008152,GO:0008270,GO:0009532,GO:0009570,GO:0009987,GO:0016829,GO:0016835,GO:0016836,GO:0043167,GO:0043169,GO:0044237,GO:0044281,GO:0044422,GO:0044424,GO:0044434,GO:0044435,GO:0044444,GO:0044446,GO:0044464,GO:0044699,GO:0044710,GO:0044763,GO:0046872,GO:0046914	1.52763	3.89886620124882	22.6095119632749	1.98499e-06	0.000658256	11.664654771211	8.30659142868494	6.36063676741968	5.15424024854203	12.2833632037227	5.73479025476656	10.0435176749103	10.4416787658016	8.25643863444944	5.99429668496712	10.1586641414672	8.13735042154176	14.0227595409094	13.1115132692908	22.0673336006088	39.3145491742716	21.2287285724433	13.2813838983966	24.9057150671456	13.8873502391552	46.9080301209502	26.514604063308	7.16959953788615	7.35492334172139
TRINITY_DN42567_c0_g1	1977	U71K2	UDP-glycosyltransferase 71K2 {ECO:0000303|Ref.1}	PYRCO			GO:0003674,GO:0003824,GO:0008150,GO:0008152,GO:0008194,GO:0016740,GO:0016757,GO:0016758,GO:0035251,GO:0046527	1.94815	3.39290655897491	22.5968891393193	1.99808e-06	0.000658256	3.33275850606029	2.62866817363448	1.41347483720437	2.39304011539451	3.73841488808951	1.53610453252676	4.72636125878132	4.31474329165354	5.05706866360028	3.04325831698331	5.64370230081509	4.66409109527394	10.7571854012455	10.1428687554891	18.8536442412969	31.5550986793496	17.6479791746818	8.55911406785561	19.4118073317459	10.7130987559198	27.2369207153904	27.9478259045679	9.88910281087744	11.6452952910589
TRINITY_DN22166_c0_g1	952; 682	GASA3	Gibberellin-regulated protein 3	ARATH		AT4G09600	GO:0001101,GO:0005575,GO:0005576,GO:0007165,GO:0008150,GO:0009719,GO:0009725,GO:0009739,GO:0009740,GO:0009755,GO:0010033,GO:0010476,GO:0033993,GO:0042221,GO:0050789,GO:0050794,GO:0050896,GO:0065007,GO:1901700	-1.83834	5.8711576091693	22.5370734254748	2.06127e-06	0.000669771	124.145254350746	104.726140037598	77.7411160462405	104.465405037414	61.4168160186133	59.9080767685436	88.323876023476	81.1171738830865	86.7958111446497	74.0526190465938	154.29013828536	96.060429366493	33.6162043788923	33.397250780269	12.4262655226729	18.1053844881514	25.8325492267081	14.4619513560319	48.895778845058	24.600448995075	10.2895033813697	16.4820511744887	28.1839430110007	17.4679429365883
TRINITY_DN26290_c0_g1	1254; 1109	CB121	Chlorophyll a-b binding protein 1B-21, chloroplastic	HORVU			GO:0003674,GO:0005488,GO:0005575,GO:0006091,GO:0006464,GO:0008150,GO:0008152,GO:0009521,GO:0009522,GO:0009523,GO:0009535,GO:0009765,GO:0009987,GO:0016020,GO:0016021,GO:0016168,GO:0018298,GO:0019538,GO:0031224,GO:0032991,GO:0034357,GO:0036211,GO:0042651,GO:0043167,GO:0043169,GO:0043170,GO:0043234,GO:0043412,GO:0044237,GO:0044238,GO:0044260,GO:0044267,GO:0044422,GO:0044424,GO:0044425,GO:0044434,GO:…	-1.67381	5.79604347049895	22.4175812027506	2.19357e-06	0.000703128	70.8211182537812	84.6431151910301	29.0940237324567	17.5796408477058	64.7991913935514	51.9203331994044	83.5975147646947	74.6450589456062	31.3744668109079	44.3577954687567	145.694345550273	81.6712121576691	73.3793718442106	67.5366626889885	31.0656638066824	17.3294394386592	27.3671561114631	18.2987955933465	24.722584809299	31.1473426792482	18.4605795959869	10.9880341163258	120.894281862977	105.114112758768
TRINITY_DN25069_c0_g4	1601; 1223; 581	PER1; PER5; PER70; PERX	Cationic peroxidase 1; Lignin-forming anionic peroxidase; Peroxidase 5; Peroxidase 70	ARAHY; ARATH; MAIZE; NICSY	K00430	AT1G14550	GO:0001666,GO:0003674,GO:0003824,GO:0004601,GO:0005488,GO:0005575,GO:0005576,GO:0006950,GO:0006979,GO:0008150,GO:0008152,GO:0009056,GO:0009628,GO:0009987,GO:0016209,GO:0016491,GO:0016684,GO:0020037,GO:0033554,GO:0036293,GO:0036294,GO:0042221,GO:0042743,GO:0042744,GO:0043167,GO:0043169,GO:0044237,GO:0044248,GO:0044699,GO:0044710,GO:0044712,GO:0044763,GO:0046872,GO:0046906,GO:0050896,GO:0051716,GO:…	2.72953	8.66782575497981	22.1761165126824	2.48749e-06	0.00078671	19.788253629733	18.8212641232228	49.0004610230849	44.5473621481132	57.7674110088116	45.0590662874516	38.79554866583	38.3149204298834	51.4995359823784	32.9225217928194	36.1196947252165	53.8851375475265	269.505912820491	191.972345225843	861.268748295608	973.035092063223	1484.22062537215	1221.00189305926	493.3529146389	609.059503345808	1095.83211011588	757.218872798975	633.3970350367	680.02395396999
TRINITY_DN42562_c0_g1	1051							1.90786	4.11914476241009	22.1051706950331	2.58114e-06	0.000792148	5.31158386903359	4.94189616643281	5.53610977905046	2.48508011983276	8.27791868076962	5.73479025476656	5.02175883745516	5.43657654748346	4.12821931722472	3.78101790897926	7.11974751795134	3.1755513840163	19.7855374344338	21.7700597678791	37.4930425253063	39.5731975241024	35.0401905352377	35.7121655934665	24.9057150671456	23.6084954065639	42.3685433350518	29.1421774389511	24.4755294569217	17.1614877973499
TRINITY_DN17257_c0_g1	2379; 2302	LRKS5	Probable L-type lectin-domain containing receptor kinase S.5	ARATH		AT5G06740	GO:0000166,GO:0001882,GO:0001883,GO:0003674,GO:0003824,GO:0004672,GO:0004674,GO:0005488,GO:0005524,GO:0005575,GO:0005886,GO:0016020,GO:0016021,GO:0016301,GO:0016740,GO:0016772,GO:0016773,GO:0017076,GO:0030246,GO:0030554,GO:0031224,GO:0032549,GO:0032550,GO:0032553,GO:0032555,GO:0032559,GO:0035639,GO:0036094,GO:0043167,GO:0043168,GO:0044425,GO:0044464,GO:0097159,GO:0097367,GO:1901265,GO:1901363	2.37932	4.80098411405531	22.1036230430812	2.58322e-06	0.000792148	6.87381441874936	5.67792325505047	2.12021225580656	2.11692010207976	7.38781989789117	2.15054634553746	5.21869055657104	3.02032030415748	5.36668511239214	2.95103836798381	4.51496184065207	4.16791119152139	35.7292229398512	24.9860913244976	57.8464084676154	87.1644938929575	76.4745764236211	30.9898957629255	38.8236146634917	27.9730911960127	97.7502821230123	61.8674094810519	25.7116673082814	47.5005465819506
TRINITY_DN25317_c0_g2	1404; 997; 854	PRPX	Pathogen-related protein	HORVU			GO:0006950,GO:0006952,GO:0008150,GO:0009607,GO:0050896	2.32812	8.04972792732909	22.0319528782302	2.68149e-06	0.000792148	48.1167009312455	41.1123702356432	45.9379322091421	46.2040822280017	38.0962279071978	16.589928951289	74.144792247132	52.5535732923401	40.5597547917329	55.3319693996965	69.5477775838905	54.4805534320296	210.34139311364	163.770222344727	659.877548445391	1041.57690476837	380.83827523335	249.394875425448	412.77560118637	378.926270811236	729.64684272007	690.57405718039	455.88763958145	398.391681009909
TRINITY_DN22936_c0_g1	1686; 1674; 637; 296	CLAH1; CLAH2	Clathrin heavy chain 1; Clathrin heavy chain 2	ARATH	K04646	AT3G08530,AT3G11130	GO:0003674,GO:0005198,GO:0005575,GO:0005773,GO:0005774,GO:0005794,GO:0005829,GO:0005886,GO:0005911,GO:0006810,GO:0006886,GO:0006897,GO:0008104,GO:0008150,GO:0009506,GO:0009507,GO:0009536,GO:0015031,GO:0016020,GO:0016192,GO:0030054,GO:0030117,GO:0030118,GO:0030120,GO:0030125,GO:0030130,GO:0030132,GO:0031090,GO:0032991,GO:0033036,GO:0043226,GO:0043227,GO:0043229,GO:0043231,GO:0043234,GO:0044422,GO:…	-2.36719	5.09618765206439	22.0209757247371	2.69687e-06	0.000792148	64.9887908681757	44.3719187709499	49.4716193021531	61.3906829603131	65.4222605415663	33.3846718402482	69.9107602861404	50.7413811098456	88.1374824227478	61.8795857786605	53.5717587631217	59.3431164888045	18.2487966628272	3.46341859943531	6.42737871862394	13.4497141911982	2.55767814125823	7.08340474581154	15.1998114012727	16.6648202869863	3.02632452393227	7.16610920629945	3.95564112435098	12.8711158480124
TRINITY_DN20447_c0_g1	1972; 1884; 1482	3HBH1; 6HN3M; HPXO	3-hydroxybenzoate 6-hydroxylase 1; 6-hydroxynicotinate 3-monooxygenase; FAD-dependent urate hydroxylase {ECO:0000305|PubMed:23760935}	ACIAD; PSEAC; PSEPK	K16839		GO:0000166,GO:0003674,GO:0003824,GO:0004497,GO:0005488,GO:0006082,GO:0006139,GO:0006144,GO:0006725,GO:0006807,GO:0008150,GO:0008152,GO:0009056,GO:0009112,GO:0009987,GO:0016491,GO:0016705,GO:0016709,GO:0018669,GO:0019439,GO:0019628,GO:0034641,GO:0036094,GO:0043167,GO:0043168,GO:0044237,GO:0044238,GO:0044248,GO:0044270,GO:0044281,GO:0044282,GO:0044699,GO:0044710,GO:0044712,GO:0044763,GO:0046415,GO:…	1.76482	5.8422863629449	21.9953157937891	2.73317e-06	0.000792148	18.7467665965892	11.0404063292648	19.4352790115601	16.9353608166381	25.4568251903238	14.6441965434218	18.3146498777776	15.6193707157858	18.37057596165	20.8417084738857	15.9760188207689	12.9999134783167	87.2100387886692	71.0000812884238	152.328875631387	112.253383826539	65.9880960444623	65.2263520343479	97.791557690116	98.2034052625978	151.618858649007	118.957412824571	58.8401617247208	83.9687081513192
TRINITY_DN4049_c0_g1	1263	NQR	NADPH:quinone oxidoreductase	ARATH		AT3G27890	GO:0000166,GO:0003674,GO:0003824,GO:0003955,GO:0005488,GO:0005575,GO:0005829,GO:0005886,GO:0006950,GO:0006952,GO:0006970,GO:0008150,GO:0009507,GO:0009532,GO:0009536,GO:0009570,GO:0009605,GO:0009607,GO:0009617,GO:0009628,GO:0009651,GO:0009719,GO:0009725,GO:0009735,GO:0010033,GO:0010181,GO:0016020,GO:0016491,GO:0016645,GO:0016646,GO:0016651,GO:0016655,GO:0032553,GO:0036094,GO:0042221,GO:0042742,GO:…	1.66997	8.0365186890348	21.9931271425702	2.73629e-06	0.000792148	123.728659537488	94.4217607969504	129.450737173967	118.271405703152	186.119655499885	122.171513820295	110.971023721803	75.9394819331023	140.153045819779	84.6579131815356	143.089559872973	114.91526570909	255.483153279581	218.690145850058	610.172486354699	859.488466487531	648.882944437213	386.930984239955	234.58986030157	180.138771673614	554.725285236785	390.791822050197	249.452618404383	262.93850946654
TRINITY_DN26038_c1_g1	1906; 1687; 1574; 1061; 1021; 894; 857; 825; 741; 699; 530; 205	GAT1	GABA transporter 1	ARATH		AT1G08230	GO:0003333,GO:0003674,GO:0005215,GO:0005342,GO:0005575,GO:0005886,GO:0006810,GO:0006811,GO:0006820,GO:0006865,GO:0008028,GO:0008150,GO:0008509,GO:0008514,GO:0009987,GO:0015075,GO:0015171,GO:0015185,GO:0015711,GO:0015718,GO:0015812,GO:0015849,GO:0016020,GO:0016021,GO:0022857,GO:0022891,GO:0022892,GO:0031224,GO:0034220,GO:0044425,GO:0044464,GO:0044699,GO:0044763,GO:0044765,GO:0046942,GO:0046943,GO:…	2.07979	4.61253040095855	21.9916070144152	2.73845e-06	0.000792148	9.78997811155211	10.1992325137018	4.24042451161312	4.32588020859777	3.82742476637735	3.99387178456957	5.31715641612899	5.09139708415118	7.53400025393511	5.25653709297116	4.42813565140876	5.65645090277903	37.0738711150069	40.8188620647733	68.1302144174137	74.4907247512515	45.2709031002707	44.2712796613221	21.6093704259058	20.4342439233284	69.302831598049	50.8793753647261	21.2615710433865	19.0002186327803
TRINITY_DN35493_c1_g1	6943; 5575; 2455; 390; 327; 209	SYD	Chromatin structure-remodeling complex protein SYD	ARATH		AT2G28290	GO:0000160,GO:0000166,GO:0001882,GO:0001883,GO:0002831,GO:0003002,GO:0003006,GO:0003674,GO:0003676,GO:0003677,GO:0003824,GO:0004386,GO:0005488,GO:0005524,GO:0005575,GO:0005634,GO:0005829,GO:0006139,GO:0006325,GO:0006338,GO:0006351,GO:0006355,GO:0006725,GO:0006807,GO:0006950,GO:0006952,GO:0007165,GO:0007389,GO:0008150,GO:0008152,GO:0009058,GO:0009059,GO:0009611,GO:0009755,GO:0009791,GO:0009873,GO:…	-1.92232	4.59121691211037	21.8507902687792	2.94695e-06	0.000842189	38.1184254130646	26.076388282454	30.389708999894	36.7239617708619	47.3532552491337	24.7824864580984	41.9464561716842	27.3554724690834	55.11172788495	42.8822762847648	31.8652114522944	50.9080581250113	16.1357781018683	7.91638537013785	8.56983829149858	15.7775493396748	3.06921376950988	7.37854661022035	8.9733826344863	12.3002244975375	3.63158942871872	6.68836859254615	7.66405467843002	19.0002186327803
TRINITY_DN25565_c0_g1	1331; 1288; 1183; 1178; 1170; 1100; 956; 918	WRK70	Probable WRKY transcription factor 70	ARATH		AT3G56400	GO:0001071,GO:0001101,GO:0002218,GO:0002252,GO:0002253,GO:0002376,GO:0002682,GO:0002684,GO:0003674,GO:0003676,GO:0003677,GO:0003700,GO:0005488,GO:0005575,GO:0005634,GO:0006139,GO:0006351,GO:0006355,GO:0006725,GO:0006807,GO:0006950,GO:0006952,GO:0007165,GO:0008150,GO:0008152,GO:0009058,GO:0009059,GO:0009605,GO:0009607,GO:0009617,GO:0009620,GO:0009719,GO:0009725,GO:0009751,GO:0009753,GO:0009755,GO:…	1.42431	4.69715533535468	21.7539411086178	3.09952e-06	0.000875247	20.5172945529337	17.4543566729329	15.9015919185492	11.4129605503431	24.3887066508696	13.0056850420599	11.6189714278374	9.57873010747086	8.77246604910253	9.22199489994941	12.4161450617932	14.7861611318259	27.0850560995647	30.6759933092842	74.9860850506126	71.128296203452	38.6209399329993	36.0073074578753	34.2453582173253	24.0052768419683	36.3158942871872	37.7415084865104	18.2948402001233	18.6937634935419
TRINITY_DN22235_c0_g1	1953; 1941	TPS3	Probable terpene synthase 3	RICCO			GO:0000287,GO:0003674,GO:0003824,GO:0005488,GO:0008150,GO:0008152,GO:0010333,GO:0016829,GO:0016835,GO:0016838,GO:0043167,GO:0043169,GO:0046872	-2.65895	5.47513133408704	21.6653518863438	3.24602e-06	0.000896899	66.7593188245203	78.6497517551435	43.4643512440345	74.7364836038594	37.1171192460315	51.7155192617342	73.0616677919946	79.218686834759	128.387620765689	91.2055295604997	98.9818557373723	123.648032015135	7.10742606868009	14.101061440558	4.07067318846183	3.87972524746102	1.53460688475494	4.42712796613221	19.5949375895925	22.6165418180528	5.75001659547131	15.5265699469821	4.45009626489485	9.19365417715174
TRINITY_DN21059_c0_g1	602; 532; 470							-1.95045	6.0553698538704	21.6603477911872	3.2545e-06	0.000896899	112.688896986164	119.026094902169	94.702814092693	106.030085112865	109.927199685489	96.6721785803506	123.870051323894	138.244375064579	100.21252392563	93.695468183486	135.622507598049	85.541415406939	24.9720375386057	30.4286062664674	22.7100714724712	20.433219636628	15.3460688475494	13.8716676272143	49.0789091029046	26.9811376075016	9.07897357179681	24.1259009945415	18.7892953406671	15.9356672403963
TRINITY_DN26397_c0_g1	1693; 1679; 655; 316							1.33726	5.45676789790907	21.6326283966049	3.30187e-06	0.000896899	19.6841049264186	17.8749435807144	21.9088599766678	22.4577610829331	23.7656375028547	19.7645449851776	24.714930749044	23.2996137749291	24.2532884886952	14.8474117889185	24.4849853666131	17.9617125158422	47.8310565162525	49.7247956061784	76.4858067516248	78.1118016488818	86.9610568027798	72.6048986445683	55.4884681275377	61.1043410522831	87.1581462892494	66.4059453117082	72.4376780896773	39.2262578225141
TRINITY_DN35421_c0_g1	261; 215							1.7012	5.78626276709736	21.6009052514526	3.35693e-06	0.000896899	21.2463354761344	20.0830248465674	8.7164281627603	15.2786407367496	46.4631564662553	10.0358829458415	27.3735089571085	30.548382504907	17.6481375811357	25.9138056688578	20.5778068506642	15.58004897783	35.3450377469496	28.2021228811161	88.9120722742978	85.0953070943117	137.603083999693	111.858766610941	63.5461994727907	43.8443486121901	149.500431482254	135.678334305936	77.382229495116	102.968926784099
TRINITY_DN31666_c3_g1	1960; 1861; 1790; 1724; 1691; 1636; 1429; 1199	SPG1	Septum-promoting GTP-binding protein 1	SCHPO	K06682		GO:0000166,GO:0001882,GO:0001883,GO:0003674,GO:0003824,GO:0003924,GO:0005488,GO:0005525,GO:0005575,GO:0005815,GO:0005816,GO:0007088,GO:0007096,GO:0007165,GO:0007264,GO:0007265,GO:0007346,GO:0008104,GO:0008150,GO:0009987,GO:0010564,GO:0010973,GO:0016462,GO:0016787,GO:0016817,GO:0016818,GO:0017076,GO:0017111,GO:0019001,GO:0022402,GO:0031028,GO:0031991,GO:0032465,GO:0032467,GO:0032506,GO:0032549,GO:…	1.2365	4.62013266166315	21.5793981730586	3.39479e-06	0.000896899	14.372521057385	10.7249661484287	17.1972771859865	14.6343607056818	15.3987089437972	12.9032780732248	15.0652765123655	11.8223966191307	19.0930143421643	12.7263529619302	16.0628450100122	14.3892172088238	20.553907820237	25.9756394957648	43.7061752866428	42.6769777220712	39.6440111895026	32.4656050849696	32.4140556388587	26.1875747366927	56.2896361451402	42.2800443171667	27.6894878704568	20.2260391897338
TRINITY_DN22920_c0_g1	1415	PER15	Peroxidase 15 {ECO:0000303|PubMed:17936696}	IPOBA			GO:0003674,GO:0003824,GO:0004601,GO:0005488,GO:0005575,GO:0005576,GO:0006950,GO:0006979,GO:0008150,GO:0008152,GO:0009056,GO:0009987,GO:0016209,GO:0016491,GO:0016684,GO:0020037,GO:0042743,GO:0042744,GO:0043167,GO:0043169,GO:0044237,GO:0044248,GO:0044699,GO:0044710,GO:0044712,GO:0044763,GO:0046872,GO:0046906,GO:0050896,GO:0072593,GO:0097159,GO:1901363	1.37551	6.70931757267823	21.5747227975848	3.40307e-06	0.000896899	54.4697718334229	51.9424831110172	53.5942542439992	50.5299624365995	85.0934436431802	45.2638802251218	99.2535864344078	76.802430591433	92.8849346375562	76.3581177715811	38.6376542132725	28.8776703983982	88.9388721567265	67.0418886033549	160.898713922886	109.14960362857	253.721671612816	136.355541356872	154.378807364734	128.358794353335	265.106028296467	206.861685755177	94.4409318438796	86.7268044044647
TRINITY_DN8697_c0_g1	2127; 1971	PME33; PME59	Probable pectinesterase/pectinesterase inhibitor 33; Probable pectinesterase/pectinesterase inhibitor 59	ARATH	K01051	AT3G47400,AT5G51490	GO:0000272,GO:0003674,GO:0003824,GO:0004857,GO:0005575,GO:0005576,GO:0005618,GO:0005975,GO:0005976,GO:0008150,GO:0008152,GO:0009056,GO:0009057,GO:0009987,GO:0010393,GO:0016043,GO:0016052,GO:0016787,GO:0016788,GO:0030234,GO:0030312,GO:0030599,GO:0042545,GO:0043170,GO:0044238,GO:0044464,GO:0045229,GO:0045330,GO:0045488,GO:0045490,GO:0046910,GO:0052689,GO:0071554,GO:0071555,GO:0071704,GO:0071840,GO:…	-2.28597	3.17553831715435	21.5351795252631	3.47397e-06	0.000905523	17.3928334535022	21.7653724776935	8.7164281627603	15.0025207234348	9.43504709851161	14.2345686680813	10.7327786918159	13.2894093382929	14.5519730932171	16.230711023911	16.8442807132019	14.6869251510754	5.95487048997521	5.68990198478658	1.07122978643732	3.87972524746102	1.27883907062911	2.36113491527051	4.21199593047316	3.17425148323548	0.907897357179681	2.38870306876648	1.97782056217549	3.06455139238391
TRINITY_DN34809_c2_g1	2383; 2260; 822; 477	BGAL3	Beta-galactosidase 3	ARATH		AT4G36360	GO:0003674,GO:0003824,GO:0004553,GO:0004565,GO:0005488,GO:0005575,GO:0005576,GO:0005618,GO:0005773,GO:0005975,GO:0008150,GO:0008152,GO:0009505,GO:0015925,GO:0016787,GO:0016798,GO:0030246,GO:0030312,GO:0043226,GO:0043227,GO:0043229,GO:0043231,GO:0044238,GO:0044424,GO:0044444,GO:0044464,GO:0048046,GO:0071704	-2.26353	6.20604419683811	21.4190490678003	3.69086e-06	0.0009516	121.958131581144	95.2629346125134	114.373672243787	110.263925317024	136.986202684994	91.5518301385948	181.374113305733	123.91942733629	171.011485216034	131.782307120277	131.020719568153	117.098457285601	20.1697226273354	15.3379966546421	17.996660412147	11.6391757423831	10.4864803791587	12.3959583051702	56.5872496746177	29.163435502226	9.07897357179681	18.6318839363786	11.8669233730529	23.5970457213561
TRINITY_DN35507_c3_g1	227	ERD10	Dehydrin ERD10	ARATH		AT1G20450	GO:0001101,GO:0003674,GO:0003779,GO:0005488,GO:0005515,GO:0005575,GO:0005634,GO:0005737,GO:0005829,GO:0005911,GO:0006950,GO:0008092,GO:0008150,GO:0009266,GO:0009409,GO:0009414,GO:0009415,GO:0009506,GO:0009628,GO:0009631,GO:0009719,GO:0009725,GO:0009737,GO:0010029,GO:0010033,GO:0010035,GO:0016020,GO:0030054,GO:0033993,GO:0042221,GO:0043226,GO:0043227,GO:0043229,GO:0043231,GO:0044424,GO:0044444,GO:…	-2.81196	1.82032043199178	21.3739398278175	3.77873e-06	0.000957396	5.41573257234798	6.83453725144964	9.77653429066358	7.91544038168954	5.60762233213426	3.99387178456957	4.72636125878132	2.84773057249134	5.67630156118399	4.88765729697319	5.8173546793017	2.67937148026375	0.576277789352439	1.97909634253446	0.214245957287465	0.258648349830735	0	0.590283728817628	1.09878154707995	0.991953588511089	0.605264904786454	1.19435153438324	2.22504813244742	0.919365417715174
TRINITY_DN35605_c4_g1	9146; 8700; 6230; 2395	KN12D	Kinesin-like protein KIN-12D {ECO:0000305}	ARATH	K10400	AT3G19050	GO:0000166,GO:0000281,GO:0000910,GO:0000911,GO:0001882,GO:0001883,GO:0003674,GO:0003774,GO:0003777,GO:0003824,GO:0005488,GO:0005524,GO:0005575,GO:0005871,GO:0005874,GO:0005875,GO:0006928,GO:0007017,GO:0007018,GO:0008150,GO:0009524,GO:0009987,GO:0016462,GO:0016787,GO:0016817,GO:0016818,GO:0016887,GO:0017076,GO:0017111,GO:0022402,GO:0030554,GO:0032506,GO:0032549,GO:0032550,GO:0032553,GO:0032555,GO:…	-1.76732	5.41842327469712	21.3661724813815	3.79407e-06	0.000957396	71.6543078802963	63.8240632558451	78.4478534648427	81.2713239189752	64.5321617586879	60.2152976750489	58.9810498752086	61.5282393389795	73.8951257783225	67.7816625146282	52.6166706814453	78.6941327351539	24.9720375386057	24.9860913244976	15.6399548819849	19.1399778874744	6.90573098139722	12.9862420339878	28.0189294505388	24.600448995075	9.07897357179681	13.8544777988456	8.9001925297897	15.9356672403963
TRINITY_DN35362_c3_g3	901	HSP83	Heat shock protein 83	IPONI			GO:0000166,GO:0001882,GO:0001883,GO:0003674,GO:0005488,GO:0005524,GO:0005575,GO:0005737,GO:0006457,GO:0006950,GO:0008150,GO:0008152,GO:0009987,GO:0017076,GO:0019538,GO:0030554,GO:0032549,GO:0032550,GO:0032553,GO:0032555,GO:0032559,GO:0035639,GO:0036094,GO:0043167,GO:0043168,GO:0043170,GO:0044237,GO:0044238,GO:0044260,GO:0044267,GO:0044424,GO:0044464,GO:0050896,GO:0071704,GO:0097159,GO:0097367,GO:…	-1.38879	6.93236163158437	21.3090753605806	3.90877e-06	0.000975957	174.553226754908	177.697968537691	161.607289720367	187.393449036278	140.012538546781	145.725116652372	156.068387399342	173.711564921971	162.135813684001	154.652854472152	152.814093068224	199.662793270025	110.069057766316	135.073325377977	78.842512281787	69.8350544542983	43.9920640296415	42.2052866104604	70.1388887552704	65.6673275594341	41.7632784302653	56.1345221160124	108.285675779108	115.840042632112
TRINITY_DN31126_c7_g5	994; 284	XTH32	Probable xyloglucan endotransglucosylase/hydrolase protein 32	ARATH	K08235	AT2G36870	GO:0003674,GO:0003824,GO:0004553,GO:0005575,GO:0005576,GO:0005618,GO:0005975,GO:0005976,GO:0006073,GO:0008150,GO:0008152,GO:0009056,GO:0009987,GO:0010383,GO:0010410,GO:0010411,GO:0016043,GO:0016740,GO:0016757,GO:0016758,GO:0016762,GO:0016787,GO:0016798,GO:0016998,GO:0030312,GO:0042546,GO:0043170,GO:0044036,GO:0044042,GO:0044085,GO:0044237,GO:0044238,GO:0044248,GO:0044260,GO:0044262,GO:0044264,GO:…	-1.91625	5.12454852013921	21.24313743651	4.04556e-06	0.000995028	48.9498905577606	57.9358465469038	73.1473228253263	62.7712830268868	50.5576108674962	57.0406816411603	68.3353065332133	66.7059312889637	51.3963304994478	48.3232532757349	54.7004992232847	42.1752918189664	12.1018335764012	10.6376428411227	10.9265438216607	9.56998894373718	14.3229975910461	8.26397220344679	24.722584809299	14.6809131099641	3.02632452393227	11.2269044232025	13.5975163649565	14.096936404966
TRINITY_DN28444_c0_g2	2018; 1922; 1553; 1546	WRK41; WRK53	Probable WRKY transcription factor 41; Probable WRKY transcription factor 53	ARATH		AT4G11070,AT4G23810	GO:0000302,GO:0001071,GO:0001101,GO:0002376,GO:0003674,GO:0003676,GO:0003677,GO:0003700,GO:0005488,GO:0005575,GO:0005634,GO:0006139,GO:0006351,GO:0006355,GO:0006725,GO:0006807,GO:0006950,GO:0006952,GO:0006955,GO:0006979,GO:0007568,GO:0008150,GO:0008152,GO:0009058,GO:0009059,GO:0009507,GO:0009536,GO:0009605,GO:0009607,GO:0009617,GO:0009719,GO:0009751,GO:0009814,GO:0009816,GO:0009889,GO:0009891,GO:…	2.38528	3.8428095353477	21.2127356702944	4.11024e-06	0.000995028	3.54105591268906	3.57498871614289	1.5312644069714	1.47264007101201	2.84831610521105	1.12647665718629	2.16624891027477	1.98478191416063	2.2705206244736	1.75217903099039	3.38622138048905	1.98471961501019	14.0227595409094	22.7596079391463	67.4874765455513	30.7791536298574	24.8094779702048	24.4967747459316	14.6504206277327	17.8551645931996	44.4869705018044	20.0651057776385	12.1141509433249	18.3873083543035
TRINITY_DN21214_c0_g1	835; 750; 736							2.79043	1.62066123986144	21.2123851151605	4.11099e-06	0.000995028	0.208297406628768	0.210293453890758	0	0.368160017753002	0.534059269727072	0.614441813010703	1.08312445513739	1.03553838999685	0.309616448791854	0.553319693996965	0.260478567729927	0.0992359807505093	1.72883336805732	2.72125747098489	4.49916510303676	4.39702194712249	7.67303442377469	6.1979791525851	2.19756309415991	2.57907933012883	17.2500497864139	8.36046074068269	4.69732383516679	1.53227569619196
TRINITY_DN26030_c2_g2	4774	TI214	Protein TIC 214 {ECO:0000250|UniProtKB:P56785}	POPAL				1.72634	1.68246256107227	20.8605761292103	4.93957e-06	0.0011835	1.14563573645823	1.68234763112606	0.706737418602187	1.38060006657376	0.890098782878454	1.43369756369164	0.984658595579442	1.63960245082834	1.65128772688989	1.84439897998988	1.82334997410949	1.29006774975662	1.53674077160651	2.96864451380169	5.99888680404901	7.5008021450913	3.58074939776152	7.67368847462917	2.56382360985323	6.7452844018754	3.63158942871872	6.4494982856695	2.96673084326323	3.3710065316223
TRINITY_DN25359_c0_g3	1330; 1319; 1318; 899; 729	ECP44; ERD14	Dehydrin ERD14; Phosphoprotein ECPP44	ARATH; DAUCA		AT1G76180	GO:0001101,GO:0003674,GO:0005488,GO:0005509,GO:0005575,GO:0005829,GO:0005886,GO:0006950,GO:0008150,GO:0009266,GO:0009269,GO:0009409,GO:0009414,GO:0009415,GO:0009507,GO:0009536,GO:0009628,GO:0009631,GO:0009719,GO:0009725,GO:0009737,GO:0010033,GO:0010035,GO:0016020,GO:0033993,GO:0042221,GO:0043167,GO:0043169,GO:0043226,GO:0043227,GO:0043229,GO:0043231,GO:0044424,GO:0044444,GO:0044464,GO:0046872,GO:…	-1.29583	5.87302278389935	20.8271128742848	5.02663e-06	0.00118838	89.6720335536848	78.5446050281981	66.1977382090715	58.813562836042	77.9726533801526	63.5947276466078	106.441594182138	114.426992094652	83.3900302079393	84.3812533345371	92.0357605979075	68.1751187755999	41.107815640474	53.9303753340641	30.8514178493949	43.1942744217327	29.1575308103438	30.104470169699	30.0333622868521	34.7183755978881	19.3684769531665	19.3484948570085	38.567500962422	45.0489054680435
TRINITY_DN22339_c0_g1	1712; 1636; 874; 798	CCR1; CCR2; DFRA	Cinnamoyl-CoA reductase 1 {ECO:0000305}; Cinnamoyl-CoA reductase 2; Dihydroflavonol 4-reductase	ARATH; ORYSJ	K09753	AT1G80820	GO:0003674,GO:0003824,GO:0005488,GO:0005575,GO:0005737,GO:0006725,GO:0006950,GO:0006952,GO:0007623,GO:0008150,GO:0008152,GO:0009058,GO:0009266,GO:0009409,GO:0009628,GO:0009698,GO:0009699,GO:0009808,GO:0009809,GO:0009987,GO:0016491,GO:0016620,GO:0016621,GO:0016903,GO:0019438,GO:0019748,GO:0042752,GO:0042754,GO:0044237,GO:0044249,GO:0044424,GO:0044464,GO:0044550,GO:0044699,GO:0044710,GO:0044711,GO:…	1.19605	5.99665034827876	20.7792774142205	5.15376e-06	0.00118838	38.0142767097502	35.9601806153196	33.0988691045357	34.4229616599057	41.4786032821359	35.5352181857857	37.6139583511347	34.3453566015622	31.3744668109079	32.0003223028245	32.6466471554842	31.4578058979114	80.1026127199891	74.2161128450423	99.1958782240961	119.75418597163	108.957088817601	93.2648291531853	81.4929647417633	88.2838693774869	115.605596814213	107.730508401368	74.6627262221247	65.5813997970157
TRINITY_DN24403_c0_g1	1819; 1734; 1240							1.59731	5.69910710455023	20.7756518848472	5.16353e-06	0.00118838	16.9762386402446	12.4073137795547	21.3199121278326	16.1990407811321	25.1897955554602	18.4332543903211	19.6931719115888	19.502639678274	17.4417266152744	17.6140102589034	20.4909806614209	15.0838690740774	66.6561309684322	59.6202773188507	104.76627311357	106.045823430601	122.512782966269	110.383057288896	50.3608209078313	67.6512347364562	111.671374933101	73.0943139042544	84.5518290330021	64.0491241008238
TRINITY_DN31768_c1_g3	779; 762	C71A1	Cytochrome P450 71A1	PERAE			GO:0003006,GO:0003674,GO:0003824,GO:0004497,GO:0005488,GO:0005506,GO:0005575,GO:0005789,GO:0007568,GO:0008150,GO:0009835,GO:0016020,GO:0016021,GO:0016491,GO:0016705,GO:0020037,GO:0021700,GO:0022414,GO:0031090,GO:0031224,GO:0032502,GO:0043167,GO:0043169,GO:0044422,GO:0044424,GO:0044425,GO:0044432,GO:0044444,GO:0044446,GO:0044464,GO:0044699,GO:0044702,GO:0044767,GO:0046872,GO:0046906,GO:0046914,GO:…	3.07615	2.60570564814074	20.7662827981362	5.18885e-06	0.00118838	1.14563573645823	1.57720090418069	0	0.184080008876501	0.445049391439227	0.409627875340469	0.393863438231777	0.517769194998425	1.54808224395927	0.553319693996965	1.56287140637956	0.793887846004074	3.45766673611464	6.92683719887062	25.4952689172083	63.1101973586992	2.55767814125823	3.83684423731458	2.74695386769989	2.38068861242661	5.75001659547131	7.88272012692939	3.70841355407904	4.29037194933748
TRINITY_DN22413_c0_g1	1067; 875	AGP16	Arabinogalactan peptide 16	ARATH		AT2G46330	GO:0005575,GO:0005886,GO:0016020,GO:0031224,GO:0031225,GO:0044425,GO:0044464	-1.65499	5.53162128953945	20.7583271584806	5.21045e-06	0.00118838	79.986204145447	77.4931377587443	69.9670044416165	68.1096032843053	62.1288950449161	60.1128907062138	75.3263825618273	79.218686834759	78.2297560614085	58.7441075126777	89.7782796775815	70.7552542751131	20.553907820237	27.7073487954825	15.8542008392724	16.0361976895055	20.20565731594	12.3959583051702	31.681534607472	28.3698726314171	9.07897357179681	17.1986620951187	14.3391990757723	19.0002186327803
TRINITY_DN23697_c0_g1	4775	PDR1	Pleiotropic drug resistance protein 1	TOBAC			GO:0000166,GO:0001882,GO:0001883,GO:0003674,GO:0003824,GO:0005488,GO:0005524,GO:0005575,GO:0006810,GO:0008150,GO:0016021,GO:0016462,GO:0016787,GO:0016817,GO:0016818,GO:0016887,GO:0017076,GO:0017111,GO:0030554,GO:0031224,GO:0032549,GO:0032550,GO:0032553,GO:0032555,GO:0032559,GO:0035639,GO:0036094,GO:0043167,GO:0043168,GO:0044425,GO:0051179,GO:0051234,GO:0097159,GO:0097367,GO:1901265,GO:1901363	1.3957	5.54157297213093	20.6727999652413	5.44845e-06	0.00123083	46.8669164914729	36.6962077039373	16.6083293371514	19.0522809187178	39.9654353512426	16.0778941071134	33.576858109259	16.3097296424504	29.0007407035037	22.1327877598786	20.230502093691	15.2823410355784	57.4356863387931	18.5540282112606	63.631049314377	101.648801483479	103.585964720958	56.6672379664923	74.9002754592836	38.4877992342302	120.750348504898	71.8999623698711	30.4089911434481	62.5168484046318
TRINITY_DN33631_c0_g3	1115; 1008							3.45283	1.53132753754069	20.6484891378515	5.51807e-06	0.00123457	0	0.105146726945379	0	0	0.267029634863536	0.102406968835117	0	0.0862948658330708	0.309616448791854	0.0922199489994941	0.434130946216545	0.0992359807505093	2.30511115740976	2.72125747098489	11.5692816935231	6.20756039593763	6.90573098139722	6.49312101699391	1.64817232061993	6.7452844018754	7.8684437622239	6.68836859254615	2.96673084326323	0.919365417715174
TRINITY_DN34040_c0_g1	4101; 3992; 3069	KN14Q	Kinesin-like protein KIN-14Q {ECO:0000305}	ARATH			GO:0000166,GO:0001882,GO:0001883,GO:0003674,GO:0003774,GO:0003777,GO:0003824,GO:0005488,GO:0005524,GO:0005575,GO:0005871,GO:0005874,GO:0005875,GO:0006928,GO:0007017,GO:0007018,GO:0008150,GO:0009987,GO:0016462,GO:0016787,GO:0016817,GO:0016818,GO:0016887,GO:0017076,GO:0017111,GO:0030554,GO:0032549,GO:0032550,GO:0032553,GO:0032555,GO:0032559,GO:0032991,GO:0035639,GO:0036094,GO:0043167,GO:0043168,GO:…	-1.86336	4.56279793137213	20.630865800369	5.5691e-06	0.00123457	33.4317337639173	39.3248758775718	44.1710886626367	43.4428820948542	31.8655364270486	37.4809505936529	35.9400387386496	38.0560358323842	36.8443574062306	39.377918222784	30.3023400459148	36.5188409161874	15.9436855054175	16.0801577830925	8.99833020607351	9.82863729356791	3.3249815836357	5.60769542376747	13.0022483071128	13.688959521453	4.53948678589841	8.36046074068269	3.95564112435098	9.19365417715174
TRINITY_DN32298_c3_g2	2002; 1986; 1926; 1910	STP14	Sugar transport protein 14	ARATH		AT1G77210	GO:0003674,GO:0005215,GO:0005351,GO:0005355,GO:0005402,GO:0005575,GO:0005886,GO:0006810,GO:0008150,GO:0008324,GO:0008643,GO:0008645,GO:0015075,GO:0015144,GO:0015145,GO:0015149,GO:0015291,GO:0015293,GO:0015294,GO:0015295,GO:0015749,GO:0015758,GO:0016020,GO:0016021,GO:0022804,GO:0022857,GO:0022891,GO:0022892,GO:0031224,GO:0044425,GO:0044464,GO:0044699,GO:0044765,GO:0046323,GO:0051119,GO:0051179,GO:…	1.30168	4.82672447244785	20.5822288772777	5.71239e-06	0.00123866	15.5181567938432	14.4051015915169	12.4856943953053	14.4502806968053	20.0272226147652	12.8008711043897	12.9974934616486	14.1523579966236	16.6160827518295	14.7551918399191	15.3682354960657	12.5037335745642	33.0399265895399	34.1394119087195	62.5598195279397	47.3326480190244	42.9689927731383	40.7295772884163	34.0622279594786	31.5441241146526	72.6317885743745	40.3690818621536	30.6562187137201	29.4196933668856
TRINITY_DN35624_c7_g3	1690	CLAH2	Clathrin heavy chain 2	ARATH	K04646	AT3G08530	GO:0003674,GO:0005198,GO:0005575,GO:0005794,GO:0005829,GO:0005886,GO:0005911,GO:0006810,GO:0006886,GO:0006897,GO:0008104,GO:0008150,GO:0009506,GO:0009507,GO:0009536,GO:0015031,GO:0016020,GO:0016192,GO:0030054,GO:0030117,GO:0030118,GO:0030120,GO:0030125,GO:0030130,GO:0030132,GO:0032991,GO:0033036,GO:0043226,GO:0043227,GO:0043229,GO:0043231,GO:0043234,GO:0044422,GO:0044424,GO:0044425,GO:0044431,GO:…	-1.91134	5.3362727530841	20.5695716381726	5.75029e-06	0.00123866	70.5086721438381	53.5196840151979	50.8850941393574	70.8708034174528	67.1134482290354	49.0529380720211	76.8033704551965	58.7668036323212	93.6073730180705	70.8249208316115	50.1855373826326	79.5872565619084	20.7460004166878	11.3798039695732	10.7122978643732	19.6572745871358	4.34805284013899	14.1668094916231	21.6093704259058	21.4261975118395	9.07897357179681	11.7046450369558	6.92237196761421	18.0808532150651
TRINITY_DN31554_c0_g1	1251; 1248; 1228; 1195; 289	TAC1	Transcriptional regulator TAC1	ARATH		AT3G09290	GO:0001071,GO:0003674,GO:0003676,GO:0003677,GO:0003700,GO:0005488,GO:0005575,GO:0005634,GO:0006139,GO:0006275,GO:0006351,GO:0006355,GO:0006725,GO:0006807,GO:0007275,GO:0008150,GO:0008152,GO:0009058,GO:0009059,GO:0009889,GO:0009891,GO:0009893,GO:0009987,GO:0010468,GO:0010556,GO:0010557,GO:0010604,GO:0016070,GO:0018130,GO:0019219,GO:0019222,GO:0019438,GO:0031323,GO:0031325,GO:0031326,GO:0031328,GO:…	1.82568	2.46618915243713	20.5579282021285	5.78537e-06	0.00123866	3.64520461600345	1.47205417723531	1.29568526743734	1.01244004882076	2.58128647034752	1.94573240786723	4.03710024187571	1.98478191416063	1.34167127809803	1.65995908199089	2.8652642450292	3.37402334551731	5.18650010417195	4.94774085633616	7.49860850506126	16.553494389167	16.3691401040527	8.26397220344679	6.04329850893975	8.33241014349314	10.2895033813697	7.64384982005275	3.95564112435098	4.90328222781426
TRINITY_DN33246_c0_g2	4776; 4510; 2486	KN12E	Kinesin-like protein KIN-12E {ECO:0000305}	ARATH	K10400	AT3G44050	GO:0000166,GO:0001882,GO:0001883,GO:0003674,GO:0003774,GO:0003777,GO:0003824,GO:0005488,GO:0005524,GO:0005575,GO:0005871,GO:0005874,GO:0005875,GO:0006928,GO:0007017,GO:0007018,GO:0008150,GO:0009987,GO:0016462,GO:0016787,GO:0016817,GO:0016818,GO:0016887,GO:0017076,GO:0017111,GO:0030554,GO:0032549,GO:0032550,GO:0032553,GO:0032555,GO:0032559,GO:0032991,GO:0035639,GO:0036094,GO:0043167,GO:0043168,GO:…	-1.75898	5.97391246139931	20.5542745419498	5.79642e-06	0.00123866	95.5043609392903	105.041580218434	101.063450860113	124.1619659872	93.3713623239498	112.647665718629	91.6717152484461	101.482762219691	89.5823591837764	102.179703491439	79.0986584006545	107.373331172051	33.4241117824415	36.1185082512539	19.9248740277342	26.3821316827349	14.8345332192977	18.8890793221641	39.5561356948784	35.7103291863992	10.8947682861562	26.7534743701846	10.6307855216933	24.2099559998329
TRINITY_DN27609_c1_g1	1586; 1571; 1194; 930; 930	GLNA; GLNA2	Glutamine synthetase; Glutamine synthetase cytosolic isozyme 2	NICPL; VITVI	K01915		GO:0000166,GO:0001882,GO:0001883,GO:0003674,GO:0003824,GO:0004356,GO:0005488,GO:0005524,GO:0005575,GO:0005737,GO:0006082,GO:0006520,GO:0006541,GO:0006542,GO:0006807,GO:0008150,GO:0008152,GO:0008652,GO:0009058,GO:0009064,GO:0009084,GO:0009987,GO:0016053,GO:0016211,GO:0016874,GO:0016879,GO:0016880,GO:0017076,GO:0019752,GO:0030554,GO:0032549,GO:0032550,GO:0032553,GO:0032555,GO:0032559,GO:0035639,GO:…	1.74903	8.22253709725254	20.4786976116674	6.02986e-06	0.00127704	236.938300040224	209.872866982977	64.0775259532649	92.0400044382505	301.120418247781	149.616581468106	194.273140907824	122.107235153795	95.9810991254747	139.713222734234	98.8082033588856	95.2665415204889	370.93080374652	237.986335189769	191.321639857706	641.447907580222	1296.99858543205	590.283728817628	390.616839986924	274.374362582167	611.620186286712	494.461535234662	116.938640738626	146.485556555951
TRINITY_DN38223_c4_g1	1103	OS13	Osmotin-like protein OSML13	SOLCO				2.21786	9.51072863933218	20.4242055468546	6.20401e-06	0.00130229	278.285335256035	176.331061087401	82.9238571159899	84.1245640565609	172.145104608693	105.171956993665	177.533944782973	191.402012417751	137.779319712375	137.315504060247	116.433919775277	90.5032144444645	1094.73570717318	873.523648186148	1034.59372774117	1182.54025542612	2085.27498856783	2074.84730679396	1529.5039135353	1356.59572764776	1391.50401610406	1584.66561581968	886.063611854619	658.878549362541
TRINITY_DN25772_c0_g1	2322; 1278; 1255; 1160							1.62379	4.03321544666564	20.384285489971	6.33479e-06	0.00131808	8.43604496846512	7.78085779395805	6.8317950464878	5.70648027517153	4.53950379268011	4.71072056641539	6.0064174330346	6.12693547414802	7.01797283928202	5.99429668496712	7.90118322114112	9.82436209430042	17.480426277024	17.5644800399933	34.2793531659943	52.7642633654698	18.9268182453109	16.8230862713024	20.3274586209792	19.4422903348173	43.5790731446247	28.1866962114445	19.283750481211	18.0808532150651
TRINITY_DN36025_c0_g1	2458	AOC3	Membrane primary amine oxidase	RAT	K00276		GO:0002376,GO:0002523,GO:0002673,GO:0002675,GO:0002682,GO:0002684,GO:0002685,GO:0002687,GO:0003674,GO:0003824,GO:0005488,GO:0005507,GO:0005515,GO:0005575,GO:0005615,GO:0005886,GO:0006807,GO:0006928,GO:0006950,GO:0007155,GO:0007568,GO:0007610,GO:0007631,GO:0008131,GO:0008150,GO:0008152,GO:0008217,GO:0009308,GO:0009986,GO:0009987,GO:0010827,GO:0010828,GO:0016020,GO:0016021,GO:0016477,GO:0016491,GO:…	4.613	2.05379951667242	20.3498573500005	6.44979e-06	0.00133034	0	0	0	0	0	0	0	0	0.619232897583708	0	0	0	0.768370385803253	3.46341859943531	4.92765701761168	17.0707910888285	16.8806757323043	16.8230862713024	14.8335508855794	9.52275444970645	4.53948678589841	2.86644368251978	0.494455140543872	2.14518597466874
TRINITY_DN31479_c0_g1	1479; 1444; 1434; 1424; 1240; 993; 778; 648; 535	PERN1	Peroxidase N1	TOBAC			GO:0003674,GO:0003824,GO:0004601,GO:0005488,GO:0005575,GO:0005576,GO:0006950,GO:0006979,GO:0008150,GO:0008152,GO:0009056,GO:0009987,GO:0016209,GO:0016491,GO:0016684,GO:0020037,GO:0042743,GO:0042744,GO:0043167,GO:0043169,GO:0044237,GO:0044248,GO:0044699,GO:0044710,GO:0044712,GO:0044763,GO:0046872,GO:0046906,GO:0050896,GO:0072593,GO:0097159,GO:1901363	2.26961	6.56534187600783	20.3291218404985	6.52006e-06	0.00133324	15.8306029037864	21.1344921160212	10.8366404185669	13.8060006657376	18.5140546838718	7.78292963146891	15.0652765123655	18.8122807516094	15.3776169566621	10.9741739309398	11.1137522231436	11.5113737670591	143.877354741659	141.01061440558	262.665543634432	297.704250655175	224.564140802473	183.873381526691	104.750507488289	134.112125166699	237.869107581076	156.698921311081	113.724682325091	96.5333688600932
TRINITY_DN25328_c0_g2	1269; 1200; 1057; 1041; 679	EPFL4	EPIDERMAL PATTERNING FACTOR-like protein 4 {ECO:0000303|PubMed:19435754}	ARATH		AT4G14723	GO:0005575,GO:0005576,GO:0008150,GO:0008544,GO:0009791,GO:0009888,GO:0009987,GO:0010052,GO:0010374,GO:0030154,GO:0032501,GO:0032502,GO:0044699,GO:0044707,GO:0044763,GO:0044767,GO:0048856,GO:0048869,GO:0060429,GO:0090558	1.63734	2.24963217616768	20.2333734458744	6.85466e-06	0.00136635	1.35393314308699	1.36690745028993	2.00242268603953	2.66916012870926	3.38237537493812	3.48183694039399	3.3478392249701	3.45179463332283	2.16731514154298	2.02883887798887	2.25748092032603	1.98471961501019	1.72883336805732	2.72125747098489	6.42737871862394	10.0872856433986	11.2537838215362	9.14939779667324	7.69147082955968	4.56298650715101	10.5921358337629	6.21062797879286	3.70841355407904	4.90328222781426
TRINITY_DN9109_c0_g1	1468	CHI5	Chitinase 5	ORYSJ	K01183		GO:0000272,GO:0003674,GO:0003824,GO:0004553,GO:0004568,GO:0005488,GO:0005975,GO:0005976,GO:0006022,GO:0006026,GO:0006030,GO:0006032,GO:0006040,GO:0006807,GO:0006950,GO:0006952,GO:0008061,GO:0008150,GO:0008152,GO:0009056,GO:0009057,GO:0009987,GO:0016052,GO:0016787,GO:0016798,GO:0016998,GO:0043170,GO:0044036,GO:0044237,GO:0044238,GO:0044248,GO:0044260,GO:0046348,GO:0050896,GO:0071704,GO:0097367,GO:…	1.657	7.59599192988219	20.2250871058713	6.88442e-06	0.00136635	109.98103069999	61.7211287169375	40.5196119998587	71.7912034618354	147.756397957823	65.1308321791345	148.191118634706	127.630106567112	114.558086052986	159.632731718124	57.9998944145304	61.3278361038147	170.386133051871	71.7422424168742	209.318300269853	533.850194050636	722.032539277198	265.627677967933	317.9141276218	164.664295692841	410.369605445216	214.027794961477	159.461782825399	232.292995542701
TRINITY_DN26055_c4_g1	1933; 1279; 1064; 1030; 935							1.5158	3.35348440126853	20.20935580225	6.94126e-06	0.00136635	6.35307090217743	7.36027088617653	5.3005306395164	4.41792021303602	6.23069148014918	4.40349965991004	5.71101985436077	6.38582007164724	5.88271252704523	5.71763683796863	5.12274516535523	4.46561913377292	9.41253722608984	13.6062873549244	36.8503046534439	16.8121427389977	16.6249079181785	11.5105327119437	18.3130257846659	13.2921780860486	17.5526822388072	9.79368258194258	4.94455140543872	3.3710065316223
TRINITY_DN30221_c1_g5	1408; 873; 688							2.02308	4.16361789084814	20.1992602062873	6.97799e-06	0.00136635	4.06179942926098	5.46762980115971	2.94473924417578	2.57712012427101	5.34059269727072	3.68665087806422	4.52942953966543	7.16247386414487	5.05706866360028	6.82427622596256	2.51795948805596	2.58013549951324	21.1301856095894	18.059254125627	55.4897029374533	27.6753734318886	20.20565731594	26.8579096612021	24.5394545514523	26.1875747366927	69.9080965028354	33.2029726558541	28.9256257218165	20.2260391897338
TRINITY_DN34975_c2_g5	2889	COPIA; POLX	Copia protein; Retrovirus-related Pol polyprotein from transposon TNT 1-94	DROME; TOBAC			GO:0003674,GO:0003676,GO:0003824,GO:0003964,GO:0004175,GO:0004190,GO:0004518,GO:0004519,GO:0005488,GO:0006139,GO:0006259,GO:0006725,GO:0006807,GO:0008150,GO:0008152,GO:0008233,GO:0008270,GO:0009987,GO:0015074,GO:0016740,GO:0016772,GO:0016779,GO:0016787,GO:0016788,GO:0034061,GO:0034641,GO:0043167,GO:0043169,GO:0043170,GO:0044237,GO:0044238,GO:0044260,GO:0046483,GO:0046872,GO:0046914,GO:0070001,GO:…	2.30868	2.11931153482234	20.1895872505652	7.01337e-06	0.00136635	0.520743516571921	0.630880361672274	0.588947848835155	0.736320035506004	1.15712841774199	0.819255750680938	1.08312445513739	1.4670127191622	0.619232897583708	0.829979540995447	1.04191427091971	1.29006774975662	3.07348154321301	8.41115945577146	12.2120195653855	12.4151207918753	8.18457005202633	3.83684423731458	3.66260515693318	5.75333081336431	14.2237252624817	9.79368258194258	4.45009626489485	2.45164111390713
TRINITY_DN29235_c0_g2	1759; 1720; 1638; 1478; 1220; 1064; 1023	CYP40	Peptidyl-prolyl cis-trans isomerase CYP40	ARATH	K05864	AT2G15790	GO:0003006,GO:0003674,GO:0003755,GO:0003824,GO:0005575,GO:0005737,GO:0005829,GO:0006457,GO:0008150,GO:0008152,GO:0009791,GO:0009987,GO:0010022,GO:0010050,GO:0010582,GO:0016853,GO:0016859,GO:0019538,GO:0022414,GO:0032501,GO:0032502,GO:0043170,GO:0044237,GO:0044238,GO:0044260,GO:0044267,GO:0044424,GO:0044444,GO:0044464,GO:0044699,GO:0044702,GO:0044707,GO:0044767,GO:0071704	-1.29226	4.94388447515768	20.1851173626086	7.02977e-06	0.00136635	45.5129833483859	47.4211738523659	40.0484537207906	51.6344424898585	34.0017735059569	39.7339039080255	37.8108900702506	46.0814583548598	34.573836781757	43.1589361317632	42.978963675438	49.0225744907516	23.2432041705484	31.6655414805514	16.7111846684222	15.5189009898441	11.2537838215362	12.691100169579	21.0599796523658	20.037462487924	9.07897357179681	17.4375324019953	20.2726607622988	20.2260391897338
TRINITY_DN24177_c0_g1	1453; 1408; 1379; 1358; 1168	EXPB3	Expansin-B3	ARATH		AT4G28250	GO:0000003,GO:0005575,GO:0005576,GO:0005618,GO:0005911,GO:0006949,GO:0008150,GO:0009506,GO:0009987,GO:0016020,GO:0016043,GO:0019953,GO:0022414,GO:0030054,GO:0030312,GO:0032502,GO:0044464,GO:0044699,GO:0044703,GO:0044763,GO:0044767,GO:0045229,GO:0048646,GO:0051704,GO:0071554,GO:0071555,GO:0071840	-2.31215	5.71798354086459	20.17008641515	7.08523e-06	0.00136635	84.9853419045375	100.204830778946	112.489039127515	95.8136446202187	106.633834188839	74.3474593742951	132.436581105435	107.954877157172	77.4041121979635	96.3698467044713	64.4250324185353	45.7477871259848	6.91533347222927	12.3693521408404	19.9248740277342	4.65567029695322	10.9980160074104	8.26397220344679	35.5272700222519	17.6567738754974	5.75001659547131	11.7046450369558	6.1806892567984	16.2421223796347
TRINITY_DN28682_c0_g1	2668; 2668; 2603; 2008; 1303	E70A1	Exocyst complex component EXO70A1	ARATH	K07195	AT5G03540	GO:0000145,GO:0005575,GO:0005576,GO:0005618,GO:0005829,GO:0005856,GO:0005886,GO:0006810,GO:0006887,GO:0008150,GO:0009524,GO:0009987,GO:0016020,GO:0016192,GO:0030312,GO:0032940,GO:0032991,GO:0043226,GO:0043228,GO:0043229,GO:0043232,GO:0043234,GO:0044424,GO:0044444,GO:0044448,GO:0044464,GO:0044699,GO:0044763,GO:0044765,GO:0046903,GO:0051179,GO:0051234,GO:0051649,GO:1902578	1.93478	1.60114203524793	20.0949917352559	7.36894e-06	0.0014027	1.87467665965892	0.420586907781516	0.588947848835155	0.184080008876501	1.60217780918122	1.02406968835117	2.46164648894861	1.12183325582992	1.85769869275112	1.38329923499241	1.12874046016302	1.19083176900611	2.8813889467622	2.22648338535127	3.42793531659943	6.20756039593763	5.37112409664228	3.83684423731458	5.12764721970646	2.38068861242661	10.8947682861562	6.9272388994228	1.97782056217549	1.22582055695356
TRINITY_DN27410_c0_g1	2169; 2075; 1970; 1865; 1548; 1476; 1333; 532	RUTD	Putative aminoacrylate hydrolase RutD {ECO:0000255|HAMAP-Rule:MF_00832}	METC4; METED	K09023		GO:0003674,GO:0003824,GO:0006139,GO:0006206,GO:0006208,GO:0006212,GO:0006725,GO:0006807,GO:0008150,GO:0008152,GO:0009056,GO:0009112,GO:0009987,GO:0016787,GO:0016810,GO:0016811,GO:0019860,GO:0034641,GO:0044237,GO:0044238,GO:0044248,GO:0044270,GO:0044281,GO:0044699,GO:0044710,GO:0044712,GO:0044763,GO:0046113,GO:0046483,GO:0046700,GO:0055086,GO:0071704,GO:0072527,GO:0072529,GO:1901360,GO:1901361,GO:…	1.56899	5.66105671341816	20.0851155295304	7.40709e-06	0.0014027	16.1430490137295	18.2955304884959	17.9040146045887	16.7512808077616	22.6085090851127	17.8188125773104	20.1855012093786	19.9341140074393	18.5769869275112	17.6140102589034	17.7993687948783	15.8777569200815	56.4752233565391	79.9060148298289	120.620473952843	106.821768480093	62.151578832575	73.1951823733859	53.1077747755311	62.2946853584964	157.066242792085	85.9933104755934	75.4044089329405	56.6942007591024
TRINITY_DN53415_c0_g1	1460	ANX4	Annexin-like protein RJ4	FRAAN			GO:0003674,GO:0005488,GO:0005509,GO:0005543,GO:0005544,GO:0008289,GO:0043167,GO:0043168,GO:0043169,GO:0046872	-1.71767	7.54370187229529	20.0737789435611	7.45113e-06	0.0014027	338.587434475063	301.771106333238	282.930546580409	244.182131774678	311.356554250883	234.102330757078	322.869553490499	267.427789216686	291.245872830204	264.763473577548	351.993371192375	278.158454043677	116.600206045644	86.0906909002491	74.3433471787502	45.5221095702093	67.7784707433431	63.1603589834862	122.514142499415	75.9836448799494	59.0133282166793	81.4547746449371	89.9908355789847	98.3720996955236
TRINITY_DN21929_c0_g2	3448	BXL1	Beta-D-xylosidase 1	ARATH		AT5G49360	GO:0003006,GO:0003674,GO:0003824,GO:0004553,GO:0005575,GO:0005576,GO:0005578,GO:0005618,GO:0005975,GO:0008150,GO:0008152,GO:0009505,GO:0010214,GO:0016787,GO:0016798,GO:0022414,GO:0030312,GO:0031012,GO:0032502,GO:0044238,GO:0044421,GO:0044464,GO:0046556,GO:0048046,GO:0048856,GO:0071704	1.7422	7.5443255407618	19.9467759635471	7.96281e-06	0.0014844	53.8448796135366	37.4322347925549	135.69358437162	134.194326470969	128.619274125937	96.979399486856	88.4223418830339	75.8531870672692	145.21011448338	124.496931149317	73.7154346675693	59.4423524695551	121.786706149816	137.547195806145	781.355006227383	176.398174584561	56.2689191076811	139.897243729778	338.790977016319	277.747004783105	794.712819984614	235.048381966622	143.886445898267	117.065863189065
TRINITY_DN34264_c0_g1	4582; 4513; 4474; 4405; 3677; 3608; 3105; 2718; 2614; 1681; 803	LNK1	Protein LNK1 {ECO:0000303|PubMed:23818596}	ARATH		AT5G64170	GO:0005575,GO:0005634,GO:0006139,GO:0006351,GO:0006355,GO:0006725,GO:0006807,GO:0008150,GO:0008152,GO:0009058,GO:0009059,GO:0009889,GO:0009987,GO:0010468,GO:0010556,GO:0016070,GO:0018130,GO:0019219,GO:0019222,GO:0019438,GO:0031323,GO:0031326,GO:0032774,GO:0034641,GO:0034645,GO:0034654,GO:0043170,GO:0043226,GO:0043227,GO:0043229,GO:0043231,GO:0044237,GO:0044238,GO:0044249,GO:0044260,GO:0044271,GO:…	-1.28762	5.28016709471589	19.9354132648685	8.01028e-06	0.0014844	54.5739205367373	46.054266402076	47.8225653254146	49.7016023966552	31.2424672790337	35.3304042481154	41.2571951547786	39.0915742223811	42.6238644503452	40.7612174577764	58.6945039284769	68.9690066216039	49.7519824807606	39.5819268506892	35.7790748670066	30.2618569301959	13.044158520417	11.8056745763526	13.7347693384994	13.2921780860486	25.7237584534243	13.615607491969	58.8401617247208	64.0491241008238
TRINITY_DN35664_c2_g2	7099	SPTCS	Spatacsin	HUMAN	K19026		GO:0005575,GO:0005730,GO:0005737,GO:0005765,GO:0005774,GO:0005829,GO:0005886,GO:0006810,GO:0006906,GO:0006928,GO:0006996,GO:0007017,GO:0007018,GO:0007154,GO:0007267,GO:0007268,GO:0008088,GO:0008150,GO:0009987,GO:0010970,GO:0016020,GO:0016043,GO:0016049,GO:0016050,GO:0016192,GO:0023052,GO:0030424,GO:0030425,GO:0030705,GO:0031090,GO:0031410,GO:0031982,GO:0031988,GO:0032502,GO:0040007,GO:0042995,GO:…	-1.56506	4.64377502718916	19.9020906253359	8.15111e-06	0.00149879	39.4723585561516	30.2822573602692	29.6829715812918	39.9453619262007	36.4050402197288	26.1137770529549	45.2942953966543	32.4468695532346	53.8732620897826	39.9312379167809	30.0418614781849	43.1676516264715	15.7515929089667	7.42161128450423	11.7835276508105	10.8632306928909	7.16149879552304	8.26397220344679	14.4672903698861	13.688959521453	9.98687092897649	9.31594196818928	14.8336542163162	22.0647700251642
TRINITY_DN27228_c3_g1	1365; 1351; 1140	WRKY6	WRKY transcription factor 6 {ECO:0000303|PubMed:11722756}	ARATH		AT1G62300	GO:0000160,GO:0000975,GO:0001067,GO:0001071,GO:0003674,GO:0003676,GO:0003677,GO:0003700,GO:0005488,GO:0005575,GO:0005634,GO:0006139,GO:0006351,GO:0006355,GO:0006725,GO:0006807,GO:0006950,GO:0007154,GO:0007165,GO:0008150,GO:0008152,GO:0009058,GO:0009059,GO:0009267,GO:0009605,GO:0009719,GO:0009755,GO:0009873,GO:0009889,GO:0009890,GO:0009892,GO:0009987,GO:0009991,GO:0010033,GO:0010036,GO:0010200,GO:…	1.30066	4.956646737473	19.8675570066952	8.29969e-06	0.00151148	17.4969821568165	17.4543566729329	12.2501152557712	17.3035208343911	18.6030645621597	12.4936501978843	15.0652765123655	14.3249477282897	13.9327401956334	15.5851713809145	13.3712331434696	16.2747008430835	31.3110932214825	40.3240879791397	58.0606544249029	57.1612853125923	40.1555468177542	43.3858540680957	42.1199593047316	41.4636599997635	75.0528481935203	49.9238941372195	40.7925490948695	35.8552512908918
TRINITY_DN30471_c0_g1	2377; 2373; 2247; 1688; 357							1.67755	5.92846453275684	19.8565705299682	8.34753e-06	0.00151148	18.7467665965892	18.0852370346052	14.2525379418108	18.3159608832118	21.5403905456586	18.8428822656616	20.7762963667262	16.8274988374488	20.9507130349155	17.2451304629054	20.0568497152044	21.5342078228605	81.6393534915956	80.4007889154625	109.051192259319	168.638724089639	111.003231330607	91.1988361023236	74.7171452014369	60.7075596168786	147.987269220288	131.85640939591	93.2047939925199	79.0654259235049
TRINITY_DN25613_c0_g1	1405; 1314; 1311	NLP1; NLP5	Protein NLP1; Protein NLP5	ARATH		AT1G76350	GO:0001071,GO:0003674,GO:0003676,GO:0003677,GO:0003700,GO:0005488,GO:0005575,GO:0005634,GO:0006139,GO:0006351,GO:0006355,GO:0006725,GO:0006807,GO:0008150,GO:0008152,GO:0009058,GO:0009059,GO:0009889,GO:0009987,GO:0010468,GO:0010556,GO:0016070,GO:0018130,GO:0019219,GO:0019222,GO:0019438,GO:0031323,GO:0031326,GO:0032774,GO:0034641,GO:0034645,GO:0034654,GO:0043170,GO:0043226,GO:0043227,GO:0043229,GO:…	1.25236	5.85429130300601	19.8345835046229	8.4441e-06	0.00151738	29.5782317412851	23.027133201038	31.2142359882632	25.4030412249571	43.3478107261807	29.4932070245138	38.0078217893665	35.2946001257259	32.5097271231447	35.1358005688072	25.3532472590462	23.6181634186212	67.6165939506862	50.219569691812	57.203670595753	110.701493727554	143.229975910461	106.251071187173	59.7004640580109	71.8174398082028	112.57927229028	89.5763650787431	70.9543126680457	71.0975923033068
TRINITY_DN30240_c1_g1	2430; 2418; 2244; 1888; 1888; 418	PTR2	Protein NRT1/ PTR FAMILY 8.3	ARATH		AT2G02040	GO:0000325,GO:0003674,GO:0005215,GO:0005575,GO:0005773,GO:0005774,GO:0005794,GO:0006810,GO:0006857,GO:0008104,GO:0008150,GO:0009705,GO:0015031,GO:0015197,GO:0015198,GO:0015334,GO:0015833,GO:0016020,GO:0016021,GO:0022892,GO:0031090,GO:0031224,GO:0033036,GO:0042886,GO:0042936,GO:0042937,GO:0042938,GO:0042939,GO:0043226,GO:0043227,GO:0043229,GO:0043231,GO:0044422,GO:0044424,GO:0044425,GO:0044437,GO:…	1.08587	5.51749561506306	19.7888296052891	8.64866e-06	0.00154245	23.9542017623084	20.5036117543489	31.5676046975643	26.8756812959691	31.5985067921851	27.1378467413061	24.5179990299281	31.0661516999055	29.0007407035037	27.8504245978472	28.3053376933187	25.5036470528809	50.7124454630147	46.7561510923767	73.0578714350254	76.3012632000667	68.8015419998464	81.7542964412415	56.404119416771	62.2946853584964	75.0528481935203	68.5557780735981	48.4566037732995	57.6135661768175
TRINITY_DN21454_c0_g3	1056							1.59814	4.44960481886362	19.7202165900685	8.9648e-06	0.00156341	14.7891158706426	14.0896614106808	13.1924318139075	13.9900806746141	19.4931633450381	14.0297547304111	4.2340319609916	3.5380894991559	10.526959258923	16.046271125912	6.94609513946472	3.87020324926986	25.740407924409	26.965187667032	59.9888680404901	38.021307425118	41.6901537025091	36.5975911866929	22.8912822308324	19.0455088994129	50.8422520020621	43.2355255446733	8.65296495951776	10.4194747341053
TRINITY_DN26922_c0_g2	1558; 1535; 1363; 1340; 994	Y1607	Uncharacterized protein At1g76070	ARATH		AT1G76070	GO:0005575,GO:0005886,GO:0016020,GO:0044464	2.39818	3.74511489569203	19.7200459269547	8.9656e-06	0.00156341	1.04148703314384	1.26176072334455	2.59137053487468	2.11692010207976	2.22524695719613	1.94573240786723	1.08312445513739	1.55330758499527	1.34167127809803	2.12105882698836	3.21256900200243	1.78624765350917	14.5990373302618	16.3275448259093	36.6360586961564	31.0378019796881	23.7864067137015	21.8404979662522	12.8191180492661	15.8712574161774	55.0791063355673	32.0086211214709	22.0032537542023	12.8711158480124
TRINITY_DN23203_c0_g1	799; 705; 426	ATL44; RF12A; RHA2A; RNF43	E3 ubiquitin-protein ligase RHA2A {ECO:0000305}; E3 ubiquitin-protein ligase RNF12-A; E3 ubiquitin-protein ligase RNF43; Probable E3 ubiquitin-protein ligase ATL44 {ECO:0000305}	ARATH; HUMAN; XENLA	K15694	AT2G17450	GO:0001664,GO:0003674,GO:0003824,GO:0004842,GO:0005102,GO:0005109,GO:0005488,GO:0005515,GO:0005575,GO:0005635,GO:0005789,GO:0005886,GO:0005887,GO:0006464,GO:0006508,GO:0006511,GO:0007165,GO:0007166,GO:0008150,GO:0008152,GO:0008270,GO:0008283,GO:0009056,GO:0009057,GO:0009966,GO:0009968,GO:0009987,GO:0010498,GO:0010646,GO:0010648,GO:0016020,GO:0016021,GO:0016055,GO:0016567,GO:0016740,GO:0019538,GO:…	1.82106	2.30295684098254	19.7131795867807	8.99787e-06	0.00156341	1.24978443977261	1.89264108501682	1.29568526743734	1.38060006657376	2.49227659205967	1.22888362602141	1.57545375292711	2.0710767799937	2.37372610740421	2.21327877598786	2.08382854183942	1.78624765350917	5.57068529707358	5.44251494196977	4.92765701761168	5.17296699661469	13.044158520417	12.3959583051702	7.50834057171302	7.34045655498205	13.0131954529088	8.36046074068269	3.21395841353517	5.51619250629104
TRINITY_DN35551_c2_g1	206							1.87663	4.12261171449363	19.704629708177	9.03821e-06	0.00156341	6.04062479223428	5.46762980115971	1.41347483720437	3.22140015533877	11.9273236905713	4.30109269107492	6.30181501170843	8.37060198580786	5.57309607825337	8.39201535895396	4.25448327292214	4.06867521077088	13.6385743480077	15.8327707402757	35.1363369951442	29.4859118807037	39.6440111895026	45.7469889833662	13.9178995963461	12.1018337798353	44.7896029541976	45.8630989203165	18.7892953406671	28.8067830884088
TRINITY_DN14680_c0_g1	1649	BAHD1	BAHD acyltransferase At5g47980	ARATH		AT5G47980	GO:0003674,GO:0003824,GO:0016740,GO:0016746,GO:0016747	1.92119	2.91714677333386	19.6925063101186	9.09573e-06	0.00156341	3.22860980274591	3.78528217003364	1.5312644069714	1.74876008432676	5.6966322104221	2.56017422087793	2.75704406762244	1.38071785332913	1.54808224395927	3.1354782659828	2.69161186654258	1.19083176900611	10.7571854012455	5.68990198478658	8.99833020607351	15.5189009898441	30.4363698809729	15.6425188136671	10.2552944394129	8.9275822965998	16.6447848816275	8.36046074068269	5.93346168652647	7.66137848095978
TRINITY_DN29089_c0_g7	1694	AHNL	Aliphatic (R)-hydroxynitrile lyase	LINUS	K14577		GO:0003674,GO:0003824,GO:0005488,GO:0008150,GO:0008152,GO:0016829,GO:0016830,GO:0016832,GO:0043167,GO:0043169,GO:0044699,GO:0044710,GO:0046872,GO:0052919,GO:0052920,GO:0052921,GO:0055114	2.16332	7.85642109447209	19.6365934136729	9.36582e-06	0.00159482	170.074832512389	113.348171647119	6.36063676741968	18.9602409142796	60.1706777225835	20.071765891683	118.946758345997	85.6908017722393	40.3533438258716	57.7296880736833	37.1616089961363	35.7249530701833	380.34334097261	268.90971554187	401.925415871284	414.354656428837	833.035770607805	375.71559339242	505.988902430319	330.915717127299	555.935815046358	423.278183785421	113.724682325091	188.163455492372
TRINITY_DN33173_c0_g5	872; 862; 836; 791; 665							-2.006	7.28905135278223	19.616270513464	9.46597e-06	0.00159482	173.928334535022	179.380316168817	283.872863138545	264.522972755532	282.072304294182	260.011293872363	304.16104017449	296.336569270765	323.239572538696	222.987836680777	305.715012325691	213.158886652094	46.8705935339984	49.4774085633615	85.6983829149858	26.6407800325657	41.945921516635	28.3336189832462	104.750507488289	49.7960701432566	29.6579803345363	47.535191068453	60.3235271463524	64.9684895185389
TRINITY_DN26313_c1_g1	1661; 1630; 1518; 1270; 1263	AIFM2	Apoptosis-inducing factor 2	TAEGU; XENLA			GO:0003674,GO:0003676,GO:0003677,GO:0003824,GO:0005488,GO:0005575,GO:0005741,GO:0006915,GO:0008150,GO:0008219,GO:0009987,GO:0012501,GO:0016020,GO:0016021,GO:0016265,GO:0016491,GO:0019867,GO:0031090,GO:0031224,GO:0031966,GO:0031968,GO:0044422,GO:0044424,GO:0044425,GO:0044429,GO:0044444,GO:0044446,GO:0044464,GO:0044699,GO:0044763,GO:0097159,GO:0098588,GO:1901363	2.12959	6.67868003653026	19.6134092541361	9.48015e-06	0.00159482	29.1616369280276	21.6602257507481	14.2525379418108	17.5796408477058	19.9382127364774	14.9514174499271	19.8901036307047	14.583832325789	20.7443020690542	17.5217903099039	15.6287140637956	16.0762288815825	164.047077368994	135.815486506427	201.819691764792	358.486612865398	149.879939077732	121.008164407614	152.36437452842	128.755575788739	329.566740656224	241.259009945415	99.6327108195902	149.243652809097
TRINITY_DN32386_c0_g1	2546; 2395; 2360; 2318; 2281; 1116; 1076; 758; 371	STY17; STY46	Serine/threonine-protein kinase STY17 {ECO:0000305}; Serine/threonine-protein kinase STY46 {ECO:0000305}	ARATH		AT4G38470,AT4G35780	GO:0000166,GO:0001882,GO:0001883,GO:0003674,GO:0003824,GO:0004672,GO:0004674,GO:0004712,GO:0004871,GO:0005488,GO:0005524,GO:0005575,GO:0005829,GO:0006996,GO:0007165,GO:0008150,GO:0009657,GO:0009658,GO:0009987,GO:0016043,GO:0016301,GO:0016597,GO:0016740,GO:0016772,GO:0016773,GO:0017076,GO:0030554,GO:0031406,GO:0032549,GO:0032550,GO:0032553,GO:0032555,GO:0032559,GO:0035556,GO:0035639,GO:0036094,GO:…	1.95054	5.05174406912866	19.5887053514545	9.60353e-06	0.00160419	8.85263978172265	6.83453725144964	8.48084902322624	6.81096032843053	7.83286928933039	5.63238328593145	7.08954188817198	8.19801225414172	6.70835639049017	6.45539642996459	7.38022608568127	7.34346257553769	49.5598898843098	47.2509251780103	71.1296578194382	92.596109239403	45.2709031002707	45.7469889833662	40.838047499805	38.4877992342302	115.605596814213	70.7056108354879	47.4676934922117	38.9198026832757
TRINITY_DN24450_c3_g4	1562; 1471	SRG1	Protein SRG1	ARATH		AT1G17020	GO:0003674,GO:0003824,GO:0005488,GO:0007568,GO:0008150,GO:0010150,GO:0010260,GO:0016491,GO:0016679,GO:0016682,GO:0032502,GO:0043167,GO:0043169,GO:0044699,GO:0044767,GO:0046872	1.16978	4.8676213122577	19.5523456549495	9.78805e-06	0.00162358	15.3098593872145	15.4565688609707	13.5458005232086	17.1194408255146	21.0953411542194	18.6380683279913	16.2468668270608	18.1219218249449	18.6801924104419	17.7984501569024	12.4161450617932	16.6716447660856	31.1190006250317	33.1498637374522	59.5603761259151	45.78075792004	50.3862593827871	40.7295772884163	32.4140556388587	33.726422009377	61.1317553834319	43.47439585155	31.1506738542639	31.2584242023159
TRINITY_DN31473_c0_g2	1712; 1551; 1116; 451	THI41; THI42	Thiamine thiazole synthase 1, chloroplastic {ECO:0000255|HAMAP-Rule:MF_03158}; Thiamine thiazole synthase 2, chloroplastic {ECO:0000255|HAMAP-Rule:MF_03158}	VITVI	K03146		GO:0003674,GO:0003824,GO:0005488,GO:0005575,GO:0006725,GO:0006766,GO:0006767,GO:0006772,GO:0006790,GO:0006807,GO:0006950,GO:0008150,GO:0008152,GO:0009058,GO:0009110,GO:0009228,GO:0009507,GO:0009536,GO:0009987,GO:0016491,GO:0018130,GO:0019438,GO:0034641,GO:0042364,GO:0042723,GO:0042724,GO:0043167,GO:0043169,GO:0043226,GO:0043227,GO:0043229,GO:0043231,GO:0044237,GO:0044249,GO:0044271,GO:0044272,GO:…	-1.85254	8.27295542616418	19.5291934421181	9.90739e-06	0.00163197	353.688996455649	453.287539861529	401.191274626508	306.125054761621	709.942789223855	412.597677436687	646.329902138346	629.607341118084	448.221412367674	597.769709414721	545.963077961927	358.142654528588	146.950836284872	116.766684209533	110.336668003044	75.7839665004052	162.668329784023	132.223555255149	154.378807364734	100.980875310429	95.0265900514733	70.4667405286113	166.384154793013	220.95415539088
TRINITY_DN32574_c0_g1	2796; 2757; 2579; 2372; 2152	MA653	65-kDa microtubule-associated protein 3	ARATH	K16732	AT5G51600	GO:0000226,GO:0000280,GO:0000911,GO:0003674,GO:0005488,GO:0005515,GO:0005575,GO:0005634,GO:0005874,GO:0005881,GO:0006461,GO:0006996,GO:0007010,GO:0007017,GO:0008017,GO:0008092,GO:0008150,GO:0009524,GO:0009574,GO:0009605,GO:0009607,GO:0009624,GO:0009987,GO:0015631,GO:0016043,GO:0022402,GO:0022607,GO:0031109,GO:0032403,GO:0032502,GO:0032506,GO:0032991,GO:0034622,GO:0043207,GO:0043226,GO:0043227,GO:…	-1.54685	5.27203527201168	19.4767513576348	1.01832e-05	0.00166451	61.4477349554867	63.2983296211182	61.0149971393221	69.2140833375643	56.6992924693575	62.3658440205864	52.3838372848263	59.716047156485	53.5636456409907	60.2196266966696	47.4070993268467	60.3354762963096	19.7855374344338	25.9756394957648	12.8547574372479	11.8978240922138	12.5326228921653	10.6251071187173	31.8646648653187	21.6245882295417	10.2895033813697	22.4538088464049	12.3613785135968	19.613128911257
TRINITY_DN28261_c0_g1	1946; 1946; 1940; 1940	GPAT5	Glycerol-3-phosphate acyltransferase 5	ARATH	K13508	AT3G11430	GO:0003674,GO:0003824,GO:0004366,GO:0005575,GO:0006629,GO:0006644,GO:0006650,GO:0006725,GO:0006793,GO:0006796,GO:0008150,GO:0008152,GO:0008374,GO:0008610,GO:0008654,GO:0009058,GO:0009059,GO:0009698,GO:0009699,GO:0009987,GO:0010143,GO:0010345,GO:0016020,GO:0016021,GO:0016024,GO:0016311,GO:0016740,GO:0016746,GO:0016747,GO:0016787,GO:0016788,GO:0016791,GO:0019438,GO:0019637,GO:0019748,GO:0031224,GO:…	1.39838	4.75140039760916	19.4651332822605	1.02453e-05	0.00166451	16.8720899369302	10.3043792406471	6.94958461625484	9.1119604393868	18.0690052924326	8.80699931982008	26.5857820806449	17.5178577641134	17.8545485469969	26.1904655158563	12.06884030482	10.717485921055	20.3618152237862	23.9965431532304	32.3511395504071	67.248570955991	65.4765604162107	38.9587261019635	43.5850013675049	19.8390717702218	65.368609716937	31.2920102008409	24.9699845974655	26.3551419745016
TRINITY_DN27494_c1_g1	668; 667; 654; 634; 633; 632; 618; 567; 547; 532; 531; 519; 502; 495; 467; 439; 420; 401; 340; 340; 325; 272; 272; 258; 243; 242; 215; 201; 201							2.13566	2.62052664201844	19.4102451529773	1.0544e-05	0.00170138	1.04148703314384	1.47205417723531	1.8846331162725	2.02488009764151	2.04722720062044	2.3553602832077	1.67391961248505	0.690358926664566	1.54808224395927	1.5677391329914	1.38921902789294	0.992359807505093	4.61022231481952	6.18467607042019	6.6416246759114	9.56998894373718	11.509551635662	5.01741169494984	20.1443283631325	13.0937873683464	25.7237584534243	5.49401705816291	9.64187524060551	6.12910278476782
TRINITY_DN26112_c0_g2	1203; 1083; 949	CVIF1	Cell wall / vacuolar inhibitor of fructosidase 1	ARATH		AT1G47960	GO:0003674,GO:0004857,GO:0005575,GO:0005618,GO:0005773,GO:0008150,GO:0009892,GO:0019222,GO:0030234,GO:0030312,GO:0043086,GO:0043226,GO:0043227,GO:0043229,GO:0043231,GO:0044092,GO:0044424,GO:0044444,GO:0044464,GO:0048519,GO:0050789,GO:0050790,GO:0065007,GO:0065009	-1.31623	4.85474203872577	19.3514741044879	1.08735e-05	0.00173789	57.1776381195969	39.4300226045171	23.7934930929403	21.9055210563036	35.2479118019868	31.5413464012161	32.6906653732375	36.2438436498897	32.9225490548671	30.1559233228346	57.6525896575572	45.5493151644838	32.847833993089	21.5226727250623	11.997773608098	11.1218790427216	28.3902273679663	15.6425188136671	13.5516390806528	13.4905688037508	9.98687092897649	10.7491638094492	40.7925490948695	32.7906998985079
TRINITY_DN34187_c1_g2	1326; 1274; 1257; 1198	VP13A	Putative vacuolar protein sorting-associated protein 13A	DICDI	K19525		GO:0005575,GO:0005794,GO:0006810,GO:0008104,GO:0008150,GO:0015031,GO:0033036,GO:0043226,GO:0043227,GO:0043229,GO:0043231,GO:0044424,GO:0044444,GO:0044464,GO:0045184,GO:0051179,GO:0051234,GO:0071702	-2.91793	1.06587118488437	19.3286582882378	1.10042e-05	0.00173789	4.37424553920414	1.78749435807144	3.65147666277796	3.77364018196827	3.47138525322597	0.921662719516055	1.96931719115888	2.0710767799937	4.12821931722472	3.22769821498229	2.69161186654258	4.76332707602444	1.15255557870488	0.494774085633615	0.214245957287465	1.03459339932294	0	0.295141864408814	0.366260515693318	0.595172153106653	0	0	0.494455140543872	0.919365417715174
TRINITY_DN25878_c0_g1	1347; 1238; 1201; 941; 326	TIF9	Protein TIFY 9	ARATH	K13464	AT5G13220	GO:0000988,GO:0000989,GO:0001101,GO:0002682,GO:0002831,GO:0003674,GO:0003712,GO:0003714,GO:0005488,GO:0005515,GO:0005575,GO:0005634,GO:0006139,GO:0006351,GO:0006355,GO:0006725,GO:0006807,GO:0006950,GO:0006952,GO:0008150,GO:0008152,GO:0009058,GO:0009059,GO:0009611,GO:0009719,GO:0009725,GO:0009753,GO:0009889,GO:0009890,GO:0009892,GO:0009966,GO:0009987,GO:0010033,GO:0010112,GO:0010468,GO:0010556,GO:…	2.81282	3.64765779901355	19.327226285077	1.10125e-05	0.00173789	0.520743516571921	3.89042889697902	0.706737418602187	3.03732014646227	4.27247415781658	0.819255750680938	0.886192736021498	0.862948658330708	1.1352603122368	1.19885933699342	0	0.595415884503056	9.02835203318822	16.5749318687261	73.9148552641753	41.901032672579	15.6018366616752	12.9862420339878	9.70590366587293	9.72114516740867	36.6185267395805	29.3810477458277	15.575336927132	7.048468202483
TRINITY_DN23815_c0_g4	911; 660	ERF92	Ethylene-responsive transcription factor 1B	ARATH	K14516	AT3G23240	GO:0000160,GO:0001071,GO:0003674,GO:0003676,GO:0003677,GO:0003700,GO:0005488,GO:0005575,GO:0005634,GO:0006139,GO:0006351,GO:0006725,GO:0006807,GO:0006950,GO:0006952,GO:0007165,GO:0008150,GO:0008152,GO:0009058,GO:0009059,GO:0009755,GO:0009867,GO:0009873,GO:0009987,GO:0016070,GO:0018130,GO:0019438,GO:0032774,GO:0034641,GO:0034645,GO:0034654,GO:0035556,GO:0043170,GO:0043226,GO:0043227,GO:0043229,GO:…	2.97474	1.73320982014817	19.3184338053664	1.10633e-05	0.00173789	0	0.210293453890758	0.353368709301093	0.184080008876501	0.445049391439227	0.204813937670234	0.590795157347665	0.345179463332283	0	0.276659846998482	0.347304756973236	0.0992359807505093	2.68929635031138	1.97909634253446	5.57039488947408	10.3459339932294	7.16149879552304	7.96883033903798	2.01443283631325	5.35654937795988	10.5921358337629	10.2714231956959	4.45009626489485	3.67746167086069
TRINITY_DN7312_c0_g1	3061	MSP1	Leucine-rich repeat receptor protein kinase MSP1 {ECO:0000305}	ORYSJ			GO:0000166,GO:0001882,GO:0001883,GO:0003006,GO:0003674,GO:0003824,GO:0004672,GO:0004674,GO:0005488,GO:0005524,GO:0005575,GO:0005886,GO:0007049,GO:0008150,GO:0009554,GO:0009556,GO:0009987,GO:0016020,GO:0016021,GO:0016301,GO:0016740,GO:0016772,GO:0016773,GO:0017076,GO:0022414,GO:0030554,GO:0031224,GO:0032502,GO:0032549,GO:0032550,GO:0032553,GO:0032555,GO:0032559,GO:0035639,GO:0036094,GO:0043167,GO:…	1.4315	4.55823510421703	19.1564061418819	1.20433e-05	0.00187938	8.12359885852197	6.62424379755888	16.6083293371514	12.8856006213551	15.2206891872216	10.8551386965224	10.0435176749103	9.751319839137	9.39169894668624	12.2652532169327	11.6347093586034	9.22894620979736	25.9325005208598	25.9756394957648	67.9159684601263	43.9702194712249	29.4132986244696	41.319861017234	22.3418914572924	27.1795283252038	51.1448844544554	37.5026381796338	26.4533500190972	28.193872809932
TRINITY_DN30302_c0_g1	3412; 3398	Y5343	Probable LRR receptor-like serine/threonine-protein kinase At1g53430	ARATH			GO:0000166,GO:0001882,GO:0001883,GO:0003674,GO:0003824,GO:0004672,GO:0004674,GO:0005488,GO:0005524,GO:0005575,GO:0005886,GO:0016020,GO:0016021,GO:0016301,GO:0016740,GO:0016772,GO:0016773,GO:0017076,GO:0030554,GO:0031224,GO:0032549,GO:0032550,GO:0032553,GO:0032555,GO:0032559,GO:0035639,GO:0036094,GO:0043167,GO:0043168,GO:0044425,GO:0044464,GO:0097159,GO:0097367,GO:1901265,GO:1901363	1.40386	6.25762829726513	19.1344244282607	1.21828e-05	0.00188873	34.4732207970612	27.7587359135801	32.3921316859336	29.7289214335549	50.2905812326326	34.3063345597643	38.5001510871562	31.5839208949039	33.232165503659	38.640158630788	26.9161186654258	25.0074671491283	91.0518907176854	101.428687554891	149.757924143938	151.826581350641	115.351284170746	123.074157458475	89.733826344863	93.4420280377445	191.566342364913	127.079003258377	105.566172506117	88.2590801006567
TRINITY_DN25210_c1_g2	1468; 1446; 1180; 1156; 1135; 932							1.07276	5.41430362399362	19.1177469461618	1.22897e-05	0.00189293	26.7662167517967	23.2374266549288	28.7406550231556	25.6791612382719	25.2788054337481	23.2463819255716	24.6164648894861	24.9392162257575	24.046877522834	28.2193043938452	28.7394686395353	23.7173993993717	46.8705935339984	46.5087640495599	64.7022791008143	58.454527061746	87.7283602451573	71.424331186933	48.7126485872113	52.9703216264921	75.0528481935203	61.8674094810519	45.9843280705801	50.2586428350962
TRINITY_DN25807_c0_g2	2237; 2191; 1999; 1849; 1832	GLAK1	Glucuronokinase 1	ARATH	K16190	AT3G01640	GO:0000166,GO:0001882,GO:0001883,GO:0003006,GO:0003674,GO:0003676,GO:0003723,GO:0003727,GO:0003824,GO:0005488,GO:0005524,GO:0005575,GO:0005829,GO:0005975,GO:0006020,GO:0006066,GO:0008150,GO:0008152,GO:0008187,GO:0008266,GO:0009987,GO:0016301,GO:0016740,GO:0016772,GO:0016773,GO:0017076,GO:0019751,GO:0022414,GO:0030554,GO:0032502,GO:0032549,GO:0032550,GO:0032553,GO:0032555,GO:0032559,GO:0035639,GO:…	1.76741	5.90546453658806	19.0944185825649	1.24408e-05	0.00189656	13.3310340242412	15.24627540708	16.9616980464525	14.5423207012436	21.273360910795	12.1864292913789	19.5947060520309	20.3655883366047	21.9827678642216	18.9050895448963	19.0149354442847	13.0991494590672	66.2719457755305	62.0941477470187	150.614907973088	134.755790261813	72.8938270258595	70.8340474581154	72.519582107277	67.8496254541585	238.474372485863	94.1149009093994	120.399826722433	76.3073296703594
TRINITY_DN26471_c6_g1	1223	XTH2	Xyloglucan endotransglucosylase/hydrolase 2 {ECO:0000250|UniProtKB:Q38857}	SOYBN	K08235		GO:0003674,GO:0003824,GO:0004553,GO:0005575,GO:0005576,GO:0005618,GO:0005975,GO:0005976,GO:0006073,GO:0008150,GO:0008152,GO:0009987,GO:0010383,GO:0010410,GO:0010411,GO:0016740,GO:0016757,GO:0016758,GO:0016762,GO:0016787,GO:0016798,GO:0030312,GO:0042546,GO:0043170,GO:0044036,GO:0044042,GO:0044085,GO:0044237,GO:0044238,GO:0044260,GO:0044262,GO:0044264,GO:0044464,GO:0048046,GO:0071554,GO:0071704,GO:…	1.58186	6.28688733551858	19.0894670060312	1.24731e-05	0.00189656	32.7026928407166	41.0072235086978	26.502653197582	20.8930810074829	37.1171192460315	20.993428611199	24.1241355916963	28.9087800540787	24.7693159033483	22.5938875048761	37.5957399423528	21.1372638998585	120.057872781758	83.1220463864474	113.121865447781	106.563120130263	169.574060765421	210.436149323484	107.497461355989	107.130987559198	181.579471435936	123.495948655227	132.76120523603	75.0815091134058
TRINITY_DN28105_c1_g1	2274; 1309; 1308; 534	PER55; PER73	Peroxidase 55; Peroxidase 73	ARATH	K00430	AT5G67400,AT5G14130	GO:0003674,GO:0003824,GO:0004601,GO:0005488,GO:0005575,GO:0005576,GO:0006950,GO:0006979,GO:0008150,GO:0008152,GO:0009056,GO:0009987,GO:0016209,GO:0016491,GO:0016684,GO:0020037,GO:0042743,GO:0042744,GO:0043167,GO:0043169,GO:0044237,GO:0044248,GO:0044699,GO:0044710,GO:0044712,GO:0044763,GO:0046872,GO:0046906,GO:0050896,GO:0072593,GO:0097159,GO:1901363	1.5735	5.53918627882267	19.0574467061149	1.26842e-05	0.00191636	20.3089971463049	19.7675846657313	11.8967465464701	12.3333605947256	35.1589019236989	15.1562313875973	27.2750430975506	17.8630372274456	17.5449320982051	21.2105882698836	9.89818557373723	8.03811444079125	69.5375199151944	49.9721826489952	60.8458518696399	84.3193620448195	132.743495531302	66.9972032208008	54.0234260647644	52.7719309087899	121.355613409684	90.5318463062497	71.6959953788615	39.5327129617525
TRINITY_DN26942_c0_g2	1745; 1727; 1726; 1023; 930	C83B1	Cytochrome P450 83B1	ARATH	K11818	AT4G31500	GO:0000162,GO:0002376,GO:0003674,GO:0003824,GO:0004497,GO:0005488,GO:0005506,GO:0005575,GO:0005739,GO:0005783,GO:0005886,GO:0006082,GO:0006520,GO:0006568,GO:0006576,GO:0006586,GO:0006725,GO:0006790,GO:0006807,GO:0006950,GO:0006952,GO:0006955,GO:0008150,GO:0008152,GO:0008652,GO:0009058,GO:0009072,GO:0009073,GO:0009308,GO:0009309,GO:0009314,GO:0009416,GO:0009605,GO:0009607,GO:0009617,GO:0009628,GO:…	1.43671	5.22073244722271	19.0333608667725	1.28453e-05	0.00192842	17.1845360468734	14.2999548645715	15.7838023487822	11.2288805414666	21.9854399370978	11.8792083848736	18.0192522991038	18.8122807516094	13.0038908492579	17.6140102589034	21.7933735000706	12.9999134783167	47.8310565162525	31.9129285233682	103.266551412558	99.8382630346635	40.9228502601317	46.6324145765926	48.346388071518	55.7477916743232	71.4212587648016	44.4298770790566	58.5929341544488	45.9682708857587
TRINITY_DN23255_c0_g1	1800; 1371	BGL13; BGL24	Beta-glucosidase 13; Beta-glucosidase 24	ORYSJ	K01188		GO:0003674,GO:0003824,GO:0004553,GO:0005975,GO:0008150,GO:0008152,GO:0008422,GO:0015926,GO:0016787,GO:0016798,GO:0044238,GO:0044699,GO:0044710,GO:0071704,GO:0102483,GO:1901135,GO:1901657	2.33703	5.97627586264666	18.9448691614043	1.34551e-05	0.00199425	8.85263978172265	7.78085779395805	16.4905397673844	17.3955608388293	9.43504709851161	6.96367388078797	7.28647360728787	7.24876872997794	5.57309607825337	4.97987724597268	6.51196419324817	11.6106097478096	69.7296125116452	81.1429500439129	275.734547028967	314.516393394173	83.6360752191441	60.2089403393981	31.3152740917787	44.0427393298923	173.711027673712	95.070382136906	108.780130919652	58.2264764552943
TRINITY_DN26009_c0_g2	3729; 3624; 3588; 3517; 3483; 704; 567; 507; 333; 281	DEGP7	Protease Do-like 7	ARATH		AT3G03380	GO:0003674,GO:0003824,GO:0004175,GO:0004252,GO:0005575,GO:0005829,GO:0008150,GO:0008233,GO:0008236,GO:0009314,GO:0009416,GO:0009507,GO:0009536,GO:0009628,GO:0009642,GO:0009644,GO:0009892,GO:0010109,GO:0010205,GO:0016787,GO:0017171,GO:0019222,GO:0031323,GO:0031324,GO:0042548,GO:0043155,GO:0043226,GO:0043227,GO:0043229,GO:0043231,GO:0043467,GO:0044424,GO:0044444,GO:0044464,GO:0048519,GO:0048523,GO:…	1.07226	4.9142485620849	18.939677099609	1.34917e-05	0.00199425	20.2048484429905	16.2977426765337	18.6107520231909	17.7637208565823	37.9182081506221	20.2765798293532	28.3581675526879	20.710767799937	23.7372610740421	18.2595499018998	18.4939783088248	13.4960933820693	21.1301856095894	27.2125747098489	59.7746220832026	54.574801814285	50.3862593827871	44.2712796613221	42.1199593047316	35.511938468697	46.0001327637705	35.1139351108673	23.239391605562	24.2099559998329
TRINITY_DN34671_c2_g1	3845; 2711	C86B1	Cytochrome P450 86B1	ARATH	K15402	AT5G23190	GO:0000038,GO:0003674,GO:0003824,GO:0004497,GO:0005488,GO:0005506,GO:0005575,GO:0005783,GO:0005789,GO:0006082,GO:0006629,GO:0006631,GO:0006633,GO:0006725,GO:0008150,GO:0008152,GO:0008610,GO:0009058,GO:0009698,GO:0009699,GO:0009987,GO:0010345,GO:0016020,GO:0016021,GO:0016043,GO:0016053,GO:0016491,GO:0016705,GO:0019438,GO:0019748,GO:0019752,GO:0020037,GO:0031090,GO:0031224,GO:0032787,GO:0042761,GO:…	1.24078	5.30685266451574	18.9334219004568	1.3536e-05	0.00199425	30.098975257857	19.0315575771136	10.3654821394987	14.2662006879288	36.1380105848652	18.330847421486	41.9464561716842	33.4824079432315	30.7552339133242	38.0868389367911	20.7514592291508	24.5112872453758	29.9664450463269	32.160315566185	43.0634374147804	97.2517795363562	108.701321003475	55.7818123732659	51.6427327127579	32.3376869854615	77.1712753602729	45.6242286134398	22.9921640352901	29.7261485061239
TRINITY_DN47391_c0_g1	1439	LYK3	LysM domain receptor-like kinase 3	ARATH		AT1G51940	GO:0000166,GO:0001101,GO:0001882,GO:0001883,GO:0002376,GO:0003674,GO:0003824,GO:0004672,GO:0004674,GO:0004675,GO:0004871,GO:0004872,GO:0004888,GO:0005488,GO:0005524,GO:0005575,GO:0005886,GO:0006464,GO:0006468,GO:0006793,GO:0006796,GO:0006950,GO:0006952,GO:0006955,GO:0007165,GO:0007166,GO:0008150,GO:0008152,GO:0009605,GO:0009607,GO:0009620,GO:0009719,GO:0009725,GO:0009737,GO:0009738,GO:0009755,GO:…	1.90539	1.62755079355555	18.9172525203327	1.36513e-05	0.00199712	2.18712276960207	2.73381490057985	0.824526988369218	0.644280031067753	3.11534574007459	0.614441813010703	0.492329297789721	1.55330758499527	1.34167127809803	1.10663938799393	0.955088081676399	0.893123826754583	2.68929635031138	0.989548171267231	13.2832493518228	6.20756039593763	4.60382065426481	2.65627677967933	4.9445169618598	3.17425148323548	6.35528150025777	3.34418429627308	1.23613785135968	2.45164111390713
TRINITY_DN25769_c0_g1	2677; 2574; 2548; 791	CSLB3; CSLB4; CSLB6; CSLH1; CSLH3	Cellulose synthase-like protein B3; Cellulose synthase-like protein B4; Cellulose synthase-like protein B6; Cellulose synthase-like protein H1; Putative cellulose synthase-like protein H3	ARATH; ORYSJ		AT2G32530,AT2G32540,AT4G15320	GO:0000139,GO:0000271,GO:0003674,GO:0003824,GO:0005575,GO:0005794,GO:0005886,GO:0005975,GO:0005976,GO:0006073,GO:0008150,GO:0008152,GO:0008194,GO:0009058,GO:0009059,GO:0009250,GO:0009832,GO:0009833,GO:0009987,GO:0016020,GO:0016021,GO:0016043,GO:0016051,GO:0016740,GO:0016757,GO:0016758,GO:0016759,GO:0016760,GO:0030243,GO:0030244,GO:0031090,GO:0031224,GO:0033692,GO:0034637,GO:0034645,GO:0035251,GO:…	1.69861	3.74279020783775	18.9071247850906	1.37239e-05	0.00199712	5.10328646240482	4.83674943948744	4.71158279068124	5.61444027073328	5.25158281898288	4.30109269107492	5.21869055657104	6.12693547414802	4.23142480015534	5.16431714397167	7.90118322114112	5.25950697977699	23.2432041705484	9.89548171267231	43.9204212439302	53.7988567647928	12.7883907062911	12.691100169579	18.1298955268193	10.1179266028131	20.2763743103462	23.1704197670349	12.1141509433249	11.9517504302973
TRINITY_DN26324_c3_g1	978; 950; 725	MGST3	Microsomal glutathione S-transferase 3	BOVIN; MOUSE	K00799		GO:0003674,GO:0003824,GO:0004364,GO:0004601,GO:0004602,GO:0005575,GO:0005635,GO:0005783,GO:0005789,GO:0008150,GO:0009719,GO:0010033,GO:0010243,GO:0016020,GO:0016021,GO:0016209,GO:0016491,GO:0016684,GO:0016740,GO:0016765,GO:0031090,GO:0031224,GO:0031967,GO:0031975,GO:0031982,GO:0031988,GO:0042221,GO:0043226,GO:0043227,GO:0043229,GO:0043230,GO:0043231,GO:0044421,GO:0044422,GO:0044424,GO:0044425,GO:…	1.63056	8.1654783491485	18.8687085989778	1.40031e-05	0.00202533	115.396763272338	125.019458338056	115.904936650759	111.368405370283	98.0888858732056	111.623596030278	97.8750644005966	114.340697228819	107.952935145426	95.5398671634759	110.008781771273	98.9382728082577	365.552211045897	418.331489403222	512.690575788903	651.27654487379	506.676039783255	405.524921697711	392.081882049697	412.454302102911	694.844110694849	606.969449773563	288.514574507349	328.519909263555
TRINITY_DN33620_c0_g1	1722	U74B1	UDP-glycosyltransferase 74B1	ARATH	K11820	AT1G24100	GO:0003674,GO:0003824,GO:0005575,GO:0006082,GO:0006790,GO:0006950,GO:0006952,GO:0008150,GO:0008152,GO:0008194,GO:0009058,GO:0009605,GO:0009607,GO:0009617,GO:0009987,GO:0016043,GO:0016143,GO:0016144,GO:0016740,GO:0016757,GO:0016758,GO:0019748,GO:0019757,GO:0019758,GO:0019760,GO:0019761,GO:0033036,GO:0033037,GO:0033554,GO:0035251,GO:0042545,GO:0042742,GO:0043207,GO:0043226,GO:0043227,GO:0043229,GO:…	1.9485	1.47303000672855	18.8401499290896	1.42143e-05	0.00204342	0.937338329829458	1.36690745028993	0.824526988369218	0.736320035506004	1.15712841774199	0.921662719516055	0.787726876463554	0.604064060831495	0.722438380514326	0.922199489994941	0.173652378486618	1.29006774975662	2.49720375386057	3.46341859943531	7.92710041963619	7.24215379526057	5.62689191076811	2.36113491527051	2.56382360985323	3.3726422009377	6.657913952651	4.06079521690302	1.97782056217549	3.06455139238391
TRINITY_DN34340_c0_g1	1726; 1717; 1128; 906; 398	BH130	Transcription factor bHLH130	ARATH		AT2G42280	GO:0000975,GO:0000976,GO:0000981,GO:0001046,GO:0001047,GO:0001067,GO:0001071,GO:0001228,GO:0003674,GO:0003676,GO:0003677,GO:0003700,GO:0005488,GO:0005575,GO:0005634,GO:0006139,GO:0006351,GO:0006355,GO:0006366,GO:0006725,GO:0006807,GO:0008150,GO:0008152,GO:0009058,GO:0009059,GO:0009314,GO:0009416,GO:0009628,GO:0009648,GO:0009889,GO:0009987,GO:0010468,GO:0010556,GO:0016070,GO:0018130,GO:0019219,GO:…	1.30112	5.52526747885879	18.7908320323691	1.45867e-05	0.00208016	18.5384691899604	19.4521444848951	23.9112826627073	21.9975610607419	29.373259834989	24.0656376762525	24.2226014512543	26.7514084082519	23.4276446252503	24.9916061788629	23.0957663387202	21.9311517458626	50.5203528665639	49.4774085633615	65.1307710153892	62.5929006590378	59.0823650630651	59.6186566105804	49.445169618598	38.0910177988258	161.908362030376	110.596952083888	64.7736234112473	46.8876363034738
TRINITY_DN27395_c1_g3	609; 557	FBK28	F-box/kelch-repeat protein At1g67480	ARATH		AT1G67480	GO:0000151,GO:0005575,GO:0006464,GO:0008150,GO:0008152,GO:0009987,GO:0016567,GO:0019538,GO:0031461,GO:0031463,GO:0032446,GO:0032991,GO:0036211,GO:0043170,GO:0043234,GO:0043412,GO:0044237,GO:0044238,GO:0044260,GO:0044267,GO:0044424,GO:0044464,GO:0070647,GO:0071704,GO:1902494,GO:1990234	1.41515	3.34944188800498	18.7831794343954	1.46453e-05	0.00208016	4.79084035246167	5.57277652810509	4.94716193021531	5.89056028404803	5.6966322104221	9.31903416399567	4.72636125878132	6.55840980331338	4.85065769773905	7.56203581795852	3.55987375897567	3.77096726851935	7.49161126158171	11.8745780552068	19.0678901985843	18.3640328379822	16.8806757323043	11.5105327119437	11.7203365021862	12.4986152152397	26.631655810604	19.5873651638852	5.68623411625453	10.4194747341053
TRINITY_DN26805_c0_g1	1561; 1389; 1380	M3K2; M3K3; NPK1	Mitogen-activated protein kinase kinase kinase 2; Mitogen-activated protein kinase kinase kinase 3; Mitogen-activated protein kinase kinase kinase NPK1	ARATH; TOBAC		AT1G54960	GO:0000166,GO:0000226,GO:0000919,GO:0001882,GO:0001883,GO:0003674,GO:0003824,GO:0004672,GO:0004674,GO:0004702,GO:0004709,GO:0004871,GO:0005057,GO:0005488,GO:0005524,GO:0005575,GO:0005634,GO:0005737,GO:0005856,GO:0005874,GO:0006950,GO:0006952,GO:0006996,GO:0007010,GO:0007017,GO:0008150,GO:0009524,GO:0009987,GO:0016043,GO:0016301,GO:0016740,GO:0016772,GO:0016773,GO:0017076,GO:0022402,GO:0022607,GO:…	2.04669	3.06578904860965	18.7131753504299	1.51929e-05	0.00214509	2.08297406628768	1.15661399639917	2.70916010464172	3.12936015090052	2.04722720062044	2.66258118971305	1.96931719115888	2.15737164582677	1.65128772688989	1.84439897998988	2.25748092032603	1.38930373050713	9.02835203318822	12.1219650980236	23.5670553016211	27.6753734318886	9.71917693678127	10.9202489831261	7.87460108740634	8.53080086119536	25.1184935486378	17.9152730157486	11.3724682325091	7.048468202483
TRINITY_DN22192_c0_g1	2338; 2241; 1107; 483	CERK1; LYK3	Chitin elicitor receptor kinase 1; LysM domain receptor-like kinase 3 {ECO:0000303|PubMed:12947035}	MEDTR; ORYSJ	K13429		GO:0000166,GO:0001882,GO:0001883,GO:0003674,GO:0003824,GO:0004672,GO:0004674,GO:0005488,GO:0005524,GO:0005575,GO:0005775,GO:0005886,GO:0006464,GO:0006468,GO:0006793,GO:0006796,GO:0008150,GO:0008152,GO:0009605,GO:0009607,GO:0009608,GO:0009609,GO:0009617,GO:0009877,GO:0009987,GO:0016020,GO:0016021,GO:0016301,GO:0016310,GO:0016740,GO:0016772,GO:0016773,GO:0017076,GO:0019538,GO:0030554,GO:0031224,GO:…	1.6695	3.58396558837631	18.7003512026516	1.52954e-05	0.00214679	6.35307090217743	4.73160271254206	10.8366404185669	9.94032047933105	7.29881001960332	2.9698020962184	5.02175883745516	3.62438436498897	4.0250138342941	4.51877750097521	4.8622665976253	2.77860746101426	8.64416684028659	10.3902557983059	52.4902595354288	33.3656371281648	19.6941216876884	13.2813838983966	9.88903392371959	11.9034430621331	20.5790067627394	11.7046450369558	13.8447439352284	9.50010931639013
TRINITY_DN28309_c2_g1	355	THI4	Thiamine thiazole synthase, chloroplastic {ECO:0000255|HAMAP-Rule:MF_03158}	CITSI	K03146		GO:0003674,GO:0003824,GO:0005488,GO:0005575,GO:0006725,GO:0006766,GO:0006767,GO:0006772,GO:0006790,GO:0006807,GO:0006950,GO:0008150,GO:0008152,GO:0009058,GO:0009110,GO:0009228,GO:0009507,GO:0009536,GO:0009987,GO:0016491,GO:0018130,GO:0019438,GO:0034641,GO:0042364,GO:0042723,GO:0042724,GO:0043167,GO:0043169,GO:0043226,GO:0043227,GO:0043229,GO:0043231,GO:0044237,GO:0044249,GO:0044271,GO:0044272,GO:…	-2.49645	3.22824528675175	18.6864954648834	1.5407e-05	0.00214973	15.6223054971576	16.5080361304245	14.8414857906459	6.53484031511578	20.8283115193558	8.60218538214984	21.6624891027477	21.0559472632693	13.9327401956334	23.884966790869	15.7155402530389	10.8167219018055	2.30511115740976	2.47387042816808	4.07067318846183	1.55189009898441	2.55767814125823	1.47570932204407	4.9445169618598	0.793562870808871	0.605264904786454	1.43322184125989	1.73059299190355	2.75809625314552
TRINITY_DN34047_c0_g1	3031; 3020; 3017; 3006; 1474; 1196	SCL28	Scarecrow-like protein 28	ARATH		AT1G63100	GO:0001071,GO:0003674,GO:0003676,GO:0003677,GO:0003700,GO:0005488,GO:0005575,GO:0005634,GO:0006139,GO:0006351,GO:0006355,GO:0006725,GO:0006807,GO:0008150,GO:0008152,GO:0009058,GO:0009059,GO:0009889,GO:0009987,GO:0010468,GO:0010556,GO:0016070,GO:0018130,GO:0019219,GO:0019222,GO:0019438,GO:0031323,GO:0031326,GO:0032774,GO:0034641,GO:0034645,GO:0034654,GO:0043170,GO:0043226,GO:0043227,GO:0043229,GO:…	-1.71222	5.17367657354322	18.6156882288023	1.59899e-05	0.00221802	54.9905153499948	60.0387810858114	62.0751032672254	76.1170836704331	47.4422651274216	61.4441813010703	48.9375322002983	62.132303399811	55.5245498166725	59.2974272066747	42.1107017830049	53.190485682273	15.3674077160651	23.7491561104135	9.85531403522337	12.9324174915367	7.92880223790051	12.1008164407614	25.4551058406856	22.6165418180528	6.05264904786454	16.4820511744887	5.93346168652647	16.5485775188731
TRINITY_DN22438_c1_g1	472; 451; 391; 384; 335; 217							2.11849	4.60908927906325	18.5922727789911	1.61875e-05	0.0022322	7.9153014518932	8.41173815563032	1.29568526743734	3.95772019084477	9.25702734193592	2.66258118971305	10.8312445513739	5.09139708415118	4.12821931722472	4.88765729697319	1.73652378486618	2.58013549951324	35.9213155363021	25.2334783673144	34.7078450805693	57.1612853125923	77.4976476801244	36.5975911866929	37.5417028585651	27.1795283252038	88.9739410036087	37.2637678727571	20.2726607622988	39.8391681009909
TRINITY_DN26147_c0_g2	1411; 1321; 1318; 1285; 1282; 904; 901	CXE15	Probable carboxylesterase 15	ARATH		AT5G06570	GO:0003674,GO:0003824,GO:0008150,GO:0008152,GO:0009056,GO:0016787,GO:0016788,GO:0052689	1.7771	3.71028570192973	18.5813718548111	1.62804e-05	0.0022322	2.49956887954522	1.05146726945379	4.59379322091421	2.48508011983276	4.53950379268011	5.42756934826121	6.10488329259254	7.59394819331023	5.26347962946152	11.2508337779383	6.42513800400487	4.96179903752546	12.8702039622045	5.93728902760339	36.2075667815815	22.5024064352739	8.18457005202633	20.9550723730258	18.3130257846659	26.385965454395	39.947483715906	21.9760682326516	17.0587023487636	16.2421223796347
TRINITY_DN28979_c0_g1	1392; 1392; 1352; 1272; 1259	GDL15	GDSL esterase/lipase At1g29670	ARATH		AT1G29670	GO:0003674,GO:0003824,GO:0005575,GO:0005576,GO:0005618,GO:0006629,GO:0008150,GO:0008152,GO:0009056,GO:0009507,GO:0009534,GO:0009536,GO:0009579,GO:0016042,GO:0016787,GO:0016788,GO:0030312,GO:0031976,GO:0031984,GO:0043226,GO:0043227,GO:0043229,GO:0043231,GO:0044238,GO:0044422,GO:0044424,GO:0044434,GO:0044435,GO:0044444,GO:0044446,GO:0044464,GO:0044699,GO:0044710,GO:0044712,GO:0048046,GO:0071704,GO:…	1.39569	4.47708810950358	18.5674824272696	1.63994e-05	0.0022356	12.6019931010405	12.7227539603909	8.12748031392515	9.01992043494855	9.70207673337515	5.42756934826121	22.1548184005375	15.4467809841197	13.519918263911	12.7263529619302	12.2424926833066	11.114429844057	28.0455190818187	15.0906096118253	40.4924859273308	75.5253181505745	52.9439375240454	24.4967747459316	26.0044966142256	19.0455088994129	31.7764075012888	29.858788359581	21.7560261839304	19.0002186327803
TRINITY_DN30116_c0_g5	2612; 2320; 2156; 2154	AEL1	Protein AE7-like 1 {ECO:0000303|PubMed:23104832}	ARATH		AT3G50845	GO:0008150,GO:0008152,GO:0009058,GO:0016043,GO:0016226,GO:0022607,GO:0031163,GO:0071840	1.35012	5.61468327430936	18.541762710247	1.66222e-05	0.0022409	23.850053058994	23.7631602896557	30.389708999894	27.4279213225986	24.2996967725818	23.2463819255716	21.3670915240739	22.0914856532661	21.4667404495685	22.8705473518745	27.263423422399	28.3814904946457	53.2096492168752	45.5192158782926	150.614907973088	185.968163528298	71.6149879552304	55.7818123732659	42.6693500782716	46.8202093777234	55.987003692747	45.6242286134398	58.5929341544488	61.5974829869166
TRINITY_DN30424_c2_g1	1879; 806	ATL52; HSP7C; MD37C	Heat shock 70 kDa protein 3; Probable mediator of RNA polymerase II transcription subunit 37c; RING-H2 finger protein ATL52	ARATH	K03283	AT5G17600,AT3G12580	GO:0000166,GO:0000302,GO:0001882,GO:0001883,GO:0003674,GO:0003824,GO:0004842,GO:0005488,GO:0005515,GO:0005524,GO:0005575,GO:0005576,GO:0005618,GO:0005634,GO:0005739,GO:0005774,GO:0005794,GO:0005829,GO:0005886,GO:0006139,GO:0006351,GO:0006355,GO:0006464,GO:0006508,GO:0006511,GO:0006725,GO:0006807,GO:0006950,GO:0006979,GO:0008150,GO:0008152,GO:0008270,GO:0009056,GO:0009057,GO:0009058,GO:0009059,GO:…	-1.25468	5.94523128401516	18.5356544668029	1.66756e-05	0.0022409	79.6737580355039	80.0166592054334	60.1904701509529	62.3110830046956	58.2124604002509	53.4564377319312	51.0053152510151	68.6907132031243	49.7450427725579	64.7384041976449	82.3112274026569	92.3886980787241	84.1365572454562	148.184838647268	54.6327191083035	46.0394062698707	31.2036733233504	31.2850376273343	25.0888453249923	22.4181511003506	19.6711094055598	24.3647713014181	100.374393530406	81.8235221766504
TRINITY_DN32602_c2_g1	1914; 1871; 1358; 1115	E1311	Glucan endo-1,3-beta-glucosidase 11	ARATH		AT1G32860	GO:0001871,GO:0003674,GO:0003824,GO:0004553,GO:0005488,GO:0005575,GO:0005576,GO:0005618,GO:0005886,GO:0005975,GO:0006950,GO:0006952,GO:0007154,GO:0008150,GO:0008152,GO:0008422,GO:0009505,GO:0009987,GO:0015926,GO:0016020,GO:0016043,GO:0016787,GO:0016798,GO:0030246,GO:0030247,GO:0030312,GO:0031224,GO:0031225,GO:0031226,GO:0042973,GO:0044238,GO:0044425,GO:0044459,GO:0044464,GO:0044699,GO:0044763,GO:…	-1.81136	5.50705704035946	18.5303878749538	1.67217e-05	0.0022409	58.9481660759414	84.327675010194	73.3829019648604	86.4255641675172	53.7619664858586	77.2148545016784	63.7074111339899	79.7364560297574	74.307947710045	83.6434937425411	63.9909014723187	81.9689200999207	17.480426277024	28.4495099239329	10.4980519070858	15.7775493396748	7.41726660964887	10.9202489831261	23.9900637779123	35.1151570332925	8.47370866701036	22.6926791532816	6.1806892567984	15.0163018226812
TRINITY_DN30900_c2_g1	1742; 1675; 631	U83A1	UDP-glycosyltransferase 83A1	ARATH		AT3G02100	GO:0003674,GO:0003824,GO:0005575,GO:0008150,GO:0008152,GO:0008194,GO:0016740,GO:0016757,GO:0016758,GO:0035251,GO:0043226,GO:0043227,GO:0043229,GO:0043231,GO:0044424,GO:0044464,GO:0046527,GO:0080043,GO:0080044	1.69382	5.19682167972179	18.5089822283688	1.69105e-05	0.00224442	11.8729521778398	8.62203160952108	11.307798697635	8.55972041275729	19.4041534667503	9.5238481016659	13.9821520572281	10.2690890341354	9.08208249789439	7.46981586895902	13.7185379004428	12.7022055360652	57.4356863387931	22.7596079391463	72.2008876058756	91.56151584008	91.5648774570446	57.5526635597188	45.2331736881248	36.1071106218036	69.6054640504422	75.9607575867742	54.6372930300979	64.0491241008238
TRINITY_DN27570_c0_g2	1779; 1622; 1550; 1249	OPR1	12-oxophytodienoate reductase 1	ARATH; SOLLC	K05894	AT1G76680	GO:0000166,GO:0003674,GO:0003824,GO:0005488,GO:0005575,GO:0005622,GO:0005737,GO:0006082,GO:0006629,GO:0006631,GO:0006633,GO:0008150,GO:0008152,GO:0008610,GO:0009058,GO:0009987,GO:0010181,GO:0016053,GO:0016491,GO:0016627,GO:0016628,GO:0016629,GO:0019752,GO:0031407,GO:0031408,GO:0032553,GO:0032787,GO:0036094,GO:0043167,GO:0043168,GO:0043436,GO:0044237,GO:0044238,GO:0044249,GO:0044255,GO:0044281,GO:…	1.37654	4.77083479819822	18.4976058489092	1.70118e-05	0.00224442	9.68582940823773	10.3043792406471	13.5458005232086	11.2288805414666	13.9745508911917	13.5177198862355	12.7020958829748	13.2894093382929	13.4167127809803	10.2364143389438	21.5328949323406	14.9846330933269	17.0962410841224	16.5749318687261	43.0634374147804	48.3672414183474	61.1285075760717	48.1081238986367	33.5128371859386	32.9328591385681	42.3685433350518	56.6122627297656	41.0397766651414	50.5650979743345
TRINITY_DN34205_c0_g1	956; 940; 857	TPS9	Probable alpha,alpha-trehalose-phosphate synthase [UDP-forming] 9	ARATH	K16055	AT1G23870	GO:0003674,GO:0003824,GO:0005575,GO:0005737,GO:0005975,GO:0005984,GO:0005991,GO:0005992,GO:0008150,GO:0008152,GO:0009058,GO:0009311,GO:0009312,GO:0009987,GO:0016051,GO:0016740,GO:0016757,GO:0016787,GO:0016788,GO:0016791,GO:0034637,GO:0042578,GO:0044237,GO:0044238,GO:0044249,GO:0044262,GO:0044424,GO:0044464,GO:0044699,GO:0044710,GO:0044711,GO:0044723,GO:0044763,GO:0046351,GO:0070413,GO:0071704,GO:…	1.35993	5.63969825998522	18.4953546390704	1.70319e-05	0.00224442	18.8509152999035	11.6712866909371	60.661628430021	48.0448823167667	27.6820721475199	26.7282188659656	19.8901036307047	22.6955497140976	23.3244391423197	29.5103836798381	26.3951615299659	20.0456681116029	44.3733897801378	56.4042457622322	185.751244968232	104.493933331617	42.9689927731383	49.5838332206808	51.4596024549112	68.0480161718607	110.158212671135	56.373392422889	40.0508663840536	45.6618157465203
TRINITY_DN14089_c0_g1	1860; 1618	HDG1; ROC5	Homeobox-leucine zipper protein HDG1; Homeobox-leucine zipper protein ROC5	ARATH; ORYSJ	K09338	AT3G61150	GO:0001071,GO:0003674,GO:0003676,GO:0003677,GO:0003700,GO:0005488,GO:0005575,GO:0005634,GO:0006139,GO:0006351,GO:0006725,GO:0006807,GO:0008150,GO:0008152,GO:0008289,GO:0009058,GO:0009059,GO:0009987,GO:0016070,GO:0018130,GO:0019438,GO:0032774,GO:0034641,GO:0034645,GO:0034654,GO:0043170,GO:0043226,GO:0043227,GO:0043229,GO:0043231,GO:0043565,GO:0044237,GO:0044238,GO:0044249,GO:0044260,GO:0044271,GO:…	-2.36718	1.57324252129519	18.4561689361802	1.73857e-05	0.00226682	4.16594813257537	2.94410835447061	3.88705580231203	2.30100011095626	4.53950379268011	3.5842439092291	7.48340532640376	4.31474329165354	5.67630156118399	4.33433760297622	5.29639754384185	4.16791119152139	1.53674077160651	0.742161128450423	1.28547574372479	0	0.767303442377469	0.295141864408814	1.46504206277327	0.793562870808871	0.302632452393227	0.477740613753297	1.97782056217549	1.22582055695356
TRINITY_DN30262_c1_g1	2155; 1771; 1731; 1678; 1638; 1324; 473; 388; 346	NAATB; TAT2	Nicotianamine aminotransferase B {ECO:0000312|EMBL:BAA87053.1}; Probable aminotransferase TAT2	ARATH; HORVU	K00815,K14271	AT5G53970	GO:0003674,GO:0003824,GO:0004838,GO:0005488,GO:0005575,GO:0005829,GO:0006082,GO:0006520,GO:0006570,GO:0006572,GO:0006725,GO:0006766,GO:0006775,GO:0006807,GO:0008150,GO:0008152,GO:0008483,GO:0009056,GO:0009058,GO:0009063,GO:0009072,GO:0009074,GO:0009110,GO:0009987,GO:0010189,GO:0016054,GO:0016740,GO:0016769,GO:0018130,GO:0019439,GO:0019752,GO:0030170,GO:0033855,GO:0042360,GO:0042362,GO:0043167,GO:…	1.6328	7.33934774815032	18.4477301036936	1.74629e-05	0.00226682	59.0523147792558	49.8395485721097	59.1303640230496	48.136922321205	101.471261248144	66.6669367116613	71.4862140390675	62.3048931314771	76.7848793003798	78.571396547569	48.3621874085231	43.9615394724756	146.37455849552	134.82593833516	259.45185427512	249.078360886997	369.072955783563	448.02535017258	121.232230694488	136.492813779126	410.672237897609	364.993828907519	295.684174045236	179.889166732936
TRINITY_DN28554_c0_g1	2062; 2025; 1364; 1031							-1.51738	6.1225773436284	18.4449325340394	1.74885e-05	0.00226682	103.523811094498	106.618781122614	90.697968720614	108.515165232697	98.7119550212205	99.3347597700637	106.441594182138	115.807709947981	129.729292043787	109.926179207397	109.314172257326	110.251174613816	37.2659637114578	30.1812192236505	29.1374501910952	31.8137470291803	26.0883170408339	19.7745049153905	56.0378589010777	39.6781435404435	22.0921690247056	22.6926791532816	26.7005775893691	34.0165204554614
TRINITY_DN31582_c0_g2	1785; 1535	WRK72; WRKY9	Probable WRKY transcription factor 72; Probable WRKY transcription factor 9	ARATH		AT5G15130	GO:0001071,GO:0003674,GO:0003676,GO:0003677,GO:0003700,GO:0005488,GO:0005575,GO:0005634,GO:0006139,GO:0006351,GO:0006725,GO:0006807,GO:0006950,GO:0006952,GO:0008150,GO:0008152,GO:0009058,GO:0009059,GO:0009987,GO:0016070,GO:0018130,GO:0019438,GO:0032774,GO:0034641,GO:0034645,GO:0034654,GO:0043170,GO:0043226,GO:0043227,GO:0043229,GO:0043231,GO:0043565,GO:0044237,GO:0044238,GO:0044249,GO:0044260,GO:…	1.72434	4.45070008431475	18.4177299976376	1.774e-05	0.00227849	10.310721628124	8.5168848825757	4.00484537207906	6.53484031511578	5.96366184528564	3.68665087806422	6.0064174330346	7.16247386414487	6.91476735635141	6.63983632796357	8.33531416735766	7.64117051778921	33.4241117824415	27.2125747098489	42.420699542918	56.9026369627616	46.5497421708998	38.9587261019635	23.2575427465257	24.0052768419683	53.263311621208	37.5026381796338	21.7560261839304	32.7906998985079
TRINITY_DN28854_c0_g2	2483; 1936; 843	IQM2	IQ domain-containing protein IQM2 {ECO:0000305}	ARATH		AT3G13600	GO:0005575,GO:0005634,GO:0005737,GO:0043226,GO:0043227,GO:0043229,GO:0043231,GO:0044424,GO:0044464	1.9397	6.31204250442057	18.414434003035	1.77707e-05	0.00227849	19.0592127065323	14.5102483184623	14.8414857906459	18.6841209009648	18.1580151707205	16.0778941071134	13.6867544785542	15.4467809841197	22.2923843130135	16.4151509219099	20.4909806614209	19.9464321308524	132.543891551061	139.031518063046	117.621030550818	214.160833659848	125.326228921653	109.792773560079	101.454162847049	79.9514592339937	343.185201013919	157.893272845465	88.5074701573531	83.049342733604
TRINITY_DN8174_c0_g1	2584							-2.55951	1.72465295629739	18.3546146763269	1.83374e-05	0.00231694	4.37424553920414	6.5190970706135	4.82937236044828	3.49752016865352	7.47682977617901	8.9094062886552	5.31715641612899	4.48733302331968	3.81860286843287	4.33433760297622	4.94909278686861	2.77860746101426	1.72883336805732	0.742161128450423	0.214245957287465	0	1.02307125650329	1.18056745763526	0.549390773539977	0.991953588511089	0.907897357179681	0.716610920629945	1.73059299190355	0.306455139238391
TRINITY_DN27437_c0_g1	2016; 1990; 1923; 1912; 1872	PATL4	Patellin-4	ARATH		AT1G30690	GO:0003674,GO:0005215,GO:0005488,GO:0005575,GO:0005634,GO:0005829,GO:0005886,GO:0007049,GO:0008150,GO:0008289,GO:0009987,GO:0016020,GO:0016021,GO:0031224,GO:0043226,GO:0043227,GO:0043229,GO:0043231,GO:0044424,GO:0044425,GO:0044444,GO:0044464,GO:0044699,GO:0044763,GO:0051301	-2.05124	6.91917943833364	18.3543210492658	1.83403e-05	0.00231694	220.586953619866	210.083160436867	157.484654778521	174.231728401608	196.62282113785	151.767127813644	243.506070686796	207.366562596869	252.647022214153	185.362097488983	261.08635105463	191.02926294473	41.8761860262773	31.1707673949178	30.42292593482	35.1761755769799	26.0883170408339	21.2502142374346	103.651725941209	52.5735401910877	18.4605795959869	23.8870306876648	27.9367154407288	32.1777896200311
TRINITY_DN10627_c0_g1	1462	HIP41; Y4648	Heavy metal-associated isoprenylated plant protein 41 {ECO:0000303|PubMed:21072340, ECO:0000303|PubMed:23368984}; Uncharacterized protein At4g26485	ARATH; ARATH		AT1G55790	GO:0003674,GO:0003824,GO:0004812,GO:0004826,GO:0005488,GO:0005575,GO:0005737,GO:0006082,GO:0006139,GO:0006399,GO:0006418,GO:0006432,GO:0006520,GO:0006725,GO:0006807,GO:0006810,GO:0006811,GO:0006812,GO:0008150,GO:0008152,GO:0009987,GO:0016070,GO:0016874,GO:0016875,GO:0016876,GO:0019752,GO:0030001,GO:0034641,GO:0034660,GO:0043038,GO:0043039,GO:0043167,GO:0043169,GO:0043170,GO:0043436,GO:0044237,GO:…	2.07472	1.89767241871172	18.3432506585532	1.84471e-05	0.00231694	2.29127147291645	1.36690745028993	1.17789569767031	0.552240026629503	0.801088904590608	0.512034844175586	1.08312445513739	0.862948658330708	0.825643863444944	0.829979540995447	1.04191427091971	0.297707942251528	3.64975933256545	6.67945015605381	9.64106807793591	9.05269224407571	9.20764130852963	6.78826288140272	5.86016825109309	4.56298650715101	5.14475169068486	6.21062797879286	2.96673084326323	2.75809625314552
TRINITY_DN28229_c0_g1	1593; 1161	PLY18; PLY5	Probable pectate lyase 18; Probable pectate lyase 5	ARATH	K01728	AT1G67750	GO:0000272,GO:0003674,GO:0003824,GO:0005488,GO:0005975,GO:0005976,GO:0008150,GO:0008152,GO:0009056,GO:0009057,GO:0010393,GO:0016052,GO:0016829,GO:0016835,GO:0016837,GO:0030570,GO:0043167,GO:0043169,GO:0043170,GO:0044238,GO:0045488,GO:0045490,GO:0046872,GO:0071704,GO:1901575	-2.19103	4.276533256417	18.3346126908677	1.8531e-05	0.00231694	32.2860980274591	33.016072260849	27.9161280347864	36.8160017753002	18.0690052924326	27.4450676478114	28.3581675526879	40.2997023440441	36.7411519233	29.1415038838401	37.943044699326	37.411964742942	5.37859270062277	6.432063113237	4.49916510303676	2.06918679864588	1.02307125650329	1.47570932204407	11.1709457286462	14.0857409568575	3.02632452393227	7.4049795131761	5.19177897571066	9.80656445562852
TRINITY_DN34639_c0_g1	910; 880; 859; 841; 838; 826; 739; 731; 727	ACCC2	Biotin carboxylase 2, chloroplastic	POPTR	K01961		GO:0000166,GO:0001882,GO:0001883,GO:0003674,GO:0003824,GO:0003989,GO:0004075,GO:0005488,GO:0005524,GO:0005575,GO:0006082,GO:0006139,GO:0006163,GO:0006164,GO:0006629,GO:0006631,GO:0006633,GO:0006637,GO:0006725,GO:0006732,GO:0006753,GO:0006790,GO:0006793,GO:0006796,GO:0006807,GO:0008150,GO:0008152,GO:0008610,GO:0009058,GO:0009108,GO:0009116,GO:0009117,GO:0009119,GO:0009150,GO:0009152,GO:0009163,GO:…	-1.39185	5.45825631528605	18.3273911757598	1.86013e-05	0.00231694	63.8431551317175	54.2557111038156	62.0751032672254	76.4852436881861	59.1025591831293	68.8174830571988	64.1012745722217	61.7871239364787	69.8701119440284	72.4848799136024	56.7843277651241	73.6330977168779	28.813889467622	23.5017690675967	17.5681684975721	23.0197031349354	12.2768550780395	19.7745049153905	30.0333622868521	30.3537798084393	15.4342550720546	19.1096245501319	13.3502887946845	30.9519690630775
TRINITY_DN33754_c1_g1	3508; 3339; 2492; 2072	MKP1	Protein-tyrosine-phosphatase MKP1	ARATH		AT3G55270	GO:0003674,GO:0003824,GO:0004721,GO:0004725,GO:0005575,GO:0005829,GO:0006950,GO:0006952,GO:0006970,GO:0008138,GO:0008150,GO:0009314,GO:0009411,GO:0009416,GO:0009628,GO:0009651,GO:0010224,GO:0010225,GO:0016787,GO:0016788,GO:0016791,GO:0017017,GO:0033549,GO:0042578,GO:0044424,GO:0044444,GO:0044464,GO:0050896	1.60116	6.53645606731737	18.3217368116235	1.86566e-05	0.00231694	31.0363135876865	26.7072686441263	31.6853942673314	28.9926013980489	39.5203859598033	24.5776725204281	31.6075409181001	29.8580235782425	36.5347409574388	31.8158824048255	35.0777804542968	30.4654460904063	124.283909903676	127.89910113629	164.969387111348	236.921888444953	165.737543553533	157.900897458716	109.145633676609	101.377656745833	207.605862341754	194.918170411345	127.816653830591	126.259517366217
TRINITY_DN26612_c0_g1	1882; 1866; 1805	1A17	1-aminocyclopropane-1-carboxylate synthase 7	ARATH	K01762	AT4G26200	GO:0003006,GO:0003674,GO:0003824,GO:0005488,GO:0005515,GO:0007568,GO:0008150,GO:0008152,GO:0009058,GO:0009692,GO:0009693,GO:0009835,GO:0009987,GO:0016829,GO:0016846,GO:0016847,GO:0021700,GO:0022414,GO:0030170,GO:0032502,GO:0042802,GO:0043167,GO:0043168,GO:0043449,GO:0043450,GO:0044237,GO:0044249,GO:0044699,GO:0044702,GO:0044767,GO:0048037,GO:0071695,GO:0071704,GO:0097159,GO:1900673,GO:1900674,GO:…	1.87814	2.17425592514158	18.2733314185252	1.91368e-05	0.00235264	3.74935331931783	2.31322799279834	0.942316558136249	1.10448005325901	3.64940500980166	2.86739512738328	1.96931719115888	1.81219218249449	1.44487676102865	0.553319693996965	2.60478567729927	1.0915957882556	2.68929635031138	1.97909634253446	13.0690033945353	2.84513184813808	14.5787654051719	12.1008164407614	9.15651289233296	7.14206583727984	4.84211923829163	2.62757337564313	2.96673084326323	4.59682708857587
TRINITY_DN38352_c0_g1	2770	CH62	Chaperonin CPN60-2, mitochondrial	CUCMA			GO:0000166,GO:0001882,GO:0001883,GO:0003674,GO:0005488,GO:0005524,GO:0005575,GO:0005739,GO:0006457,GO:0008150,GO:0008152,GO:0009987,GO:0017076,GO:0019538,GO:0030554,GO:0032549,GO:0032550,GO:0032553,GO:0032555,GO:0032559,GO:0035639,GO:0036094,GO:0042026,GO:0043167,GO:0043168,GO:0043170,GO:0043226,GO:0043227,GO:0043229,GO:0043231,GO:0044237,GO:0044238,GO:0044260,GO:0044267,GO:0044424,GO:0044444,GO:…	-1.46429	7.61189247183333	18.2697061694837	1.91732e-05	0.00235264	318.070139922129	349.718013820331	303.190352580338	356.470937189344	219.320340101251	284.896187299296	200.181092481301	237.569765638444	220.550117022731	250.008281737628	276.541412739939	337.700042493983	138.882947233938	197.662247210629	99.8386160959585	97.5104278861869	71.6149879552304	74.3757498310212	106.215549551062	104.155126793664	63.2501825501844	101.997621036329	112.982999614275	164.566409771016
TRINITY_DN19768_c0_g1	946; 929	LOR6	Protein LURP-one-related 6	ARATH		AT2G05910		1.95486	3.18920174432007	18.2585953699226	1.92854e-05	0.00235264	2.39542017623084	2.20808126585296	2.23800182557359	2.48508011983276	3.29336549665028	2.3553602832077	2.85550992718038	3.10661516999055	3.30257545377978	2.85881841898432	1.47604521713625	1.58777569200815	7.10742606868009	15.0906096118253	35.3505829524317	14.2256592406904	9.20764130852963	8.26397220344679	17.9467652689726	9.72114516740867	28.7500829773566	16.7209214813654	11.3724682325091	9.80656445562852
TRINITY_DN30110_c0_g1	944; 938							2.50964	3.20012896497592	18.2531255244218	1.93408e-05	0.00235264	2.6037175828596	1.9977878119622	0.471158279068124	0.368160017753002	2.22524695719613	0.409627875340469	0.590795157347665	0.949243524163778	1.44487676102865	0.829979540995447	0.955088081676399	1.0915957882556	10.7571854012455	13.8536743977412	35.993320824294	15.5189009898441	27.8786917397147	16.5279444068936	9.33964315017962	15.8712574161774	25.4211260010311	12.4212559575857	10.8780130919652	7.35492334172139
TRINITY_DN35513_c2_g2	6654; 6608; 2775	KN12C; KN12E	Kinesin-like protein KIN-12C {ECO:0000305}; Kinesin-like protein KIN-12E {ECO:0000305}	ARATH; ORYSJ	K10400	AT3G17360	GO:0000166,GO:0000281,GO:0000910,GO:0000911,GO:0001882,GO:0001883,GO:0003674,GO:0003774,GO:0003777,GO:0003824,GO:0005488,GO:0005524,GO:0005575,GO:0005871,GO:0005874,GO:0005875,GO:0006928,GO:0007017,GO:0007018,GO:0008150,GO:0009524,GO:0009987,GO:0016462,GO:0016787,GO:0016817,GO:0016818,GO:0016887,GO:0017076,GO:0017111,GO:0022402,GO:0030554,GO:0032506,GO:0032549,GO:0032550,GO:0032553,GO:0032555,GO:…	-1.37573	5.19489610047275	18.227659971094	1.96011e-05	0.00237214	58.7398686693127	51.2064560223996	55.4788873602716	58.9976428449185	53.6729566075708	52.3299610747449	47.5590101664871	48.1525351348535	59.1367417192441	54.0408901137035	46.7993160021435	62.1217239498188	23.0511115740976	25.9756394957648	16.0684467965598	17.5880877884899	12.2768550780395	14.4619513560319	24.5394545514523	23.4101046888617	10.5921358337629	21.737197925775	12.6086060838687	20.8389494682106
TRINITY_DN26424_c0_g1	2167; 1851	LGT	Limonoid UDP-glucosyltransferase	CITUN				1.82537	3.59691711491177	18.1677202746039	2.02278e-05	0.00243556	4.68669164914729	3.68013544308827	10.4832717092658	8.83584042607204	3.20435561836243	4.19868572223981	3.15090750585422	3.27920490165669	4.0250138342941	3.41213811298128	4.25448327292214	4.2671471722719	12.6781113657537	10.6376428411227	41.5637157137681	68.0245160054832	14.8345332192977	14.7570932204407	7.87460108740634	12.6970059329419	9.07897357179681	12.898996571339	8.40573738924583	14.096936404966
TRINITY_DN31155_c0_g1	1826; 1826; 1778; 1257	E132	Glucan endo-1,3-beta-glucosidase 2	ARATH	K19891	AT1G66250	GO:0001871,GO:0003674,GO:0003824,GO:0004553,GO:0005488,GO:0005575,GO:0005886,GO:0005975,GO:0006950,GO:0006952,GO:0008150,GO:0008152,GO:0008422,GO:0015926,GO:0016020,GO:0016787,GO:0016798,GO:0030246,GO:0030247,GO:0031224,GO:0031225,GO:0031226,GO:0042973,GO:0044238,GO:0044425,GO:0044459,GO:0044464,GO:0046658,GO:0050896,GO:0071704	-1.40065	5.8290656342258	18.1510691930428	2.04055e-05	0.00244454	90.817669290143	92.9497066197151	90.933547860148	89.8310443317324	72.9881001960332	84.5881562578068	82.0220610117675	86.4674555647369	90.511208530152	89.3611305805098	72.3262156396764	76.8086491008942	35.1529451504988	40.8188620647733	21.210349771459	21.7264613857817	24.2979423419532	18.5939374577553	43.4018711096582	39.6781435404435	18.7632120483801	28.1866962114445	17.3059299190355	27.8874176706936
TRINITY_DN25770_c0_g1	1498; 1492; 1275; 1127; 1112; 1013; 933; 918							-1.6461	5.64457333626486	18.1093626956328	2.08573e-05	0.00248611	77.6949326725306	117.238600544098	25.9137053487468	61.1145629469983	67.1134482290354	79.9798426602265	62.5258208192946	69.6399567272881	94.1234004327236	124.681371047316	69.2004728269173	88.8162027717058	24.2036671528025	29.1916710523833	6.85587063319887	20.433219636628	18.1595148029334	31.8753213561519	26.3707571299189	21.0294160764351	18.4605795959869	21.2594573120217	23.9810743163778	12.8711158480124
TRINITY_DN33826_c0_g3	3057; 3053; 3033; 3029; 1587	PLDB1; PLDG1	Phospholipase D beta 1 {ECO:0000303|PubMed:11891260}; Phospholipase D gamma 1 {ECO:0000303|PubMed:9353280}	ARATH	K01115	AT2G42010,AT4G11850	GO:0002376,GO:0003006,GO:0003674,GO:0003824,GO:0004620,GO:0004630,GO:0005488,GO:0005509,GO:0005543,GO:0005546,GO:0005575,GO:0005737,GO:0005886,GO:0005911,GO:0006066,GO:0006576,GO:0006629,GO:0006643,GO:0006644,GO:0006650,GO:0006793,GO:0006796,GO:0006807,GO:0006950,GO:0006952,GO:0006955,GO:0006979,GO:0008081,GO:0008150,GO:0008152,GO:0008289,GO:0009056,GO:0009308,GO:0009506,GO:0009605,GO:0009607,GO:…	1.87445	5.9795474010432	18.0944232557727	2.10216e-05	0.00249316	16.6637925303015	11.8815801448278	11.425588267402	13.3458006435463	21.0063312759315	10.0358829458415	18.7085133160094	14.0660631307905	18.4737814445806	15.5851713809145	11.7215355478467	8.73276630604482	88.7467795602757	83.616820472081	115.692816935231	158.034141746579	119.187801382633	116.87617830589	73.4352333965103	75.9836448799494	192.776872174486	123.734818962104	97.9021178276867	91.9365417715174
TRINITY_DN33462_c5_g1	2877; 2853; 2837; 2780; 2764	RFS6	Probable galactinol--sucrose galactosyltransferase 6	ARATH	K06617	AT5G20250	GO:0003674,GO:0003824,GO:0005975,GO:0008150,GO:0008152,GO:0008378,GO:0016740,GO:0016757,GO:0016758,GO:0044238,GO:0047274,GO:0071704	1.91179	6.5721046923261	18.0502033971926	2.15156e-05	0.00253174	18.2260230800172	18.5058239423867	30.9786568487292	27.7040413359134	23.9436572594304	14.9514174499271	22.2532842600954	38.3149204298834	22.6020007618053	23.2394271478725	27.0029448546691	18.7556003618463	109.300687380513	98.2126559982727	311.299375938686	206.401383164926	60.61697194782	90.6085523735059	128.191180492661	119.431212056735	414.606459778721	155.743440083575	170.587023487636	127.178882783932
TRINITY_DN30266_c0_g1	1217; 784; 758	ML423	MLP-like protein 423	ARATH		AT1G24020	GO:0005575,GO:0006950,GO:0006952,GO:0008150,GO:0009607,GO:0016020,GO:0050896	1.67606	3.07667188604818	18.0462467236536	2.15603e-05	0.00253174	3.22860980274591	1.78749435807144	3.769266232545	2.66916012870926	4.27247415781658	3.37942997155887	3.93863438231777	4.05585869415433	3.92180835136348	5.99429668496712	3.21256900200243	3.57249530701833	8.45207424383578	14.8432225690085	16.7111846684222	5.94891204610689	11.2537838215362	8.26397220344679	13.3685088228061	19.0455088994129	21.4869041199191	24.6036416082948	4.20286869462291	4.90328222781426
TRINITY_DN29578_c0_g2	2033; 1654; 1625	LAC6	Laccase-6	ARATH	K05909	AT2G46570	GO:0003674,GO:0003824,GO:0005488,GO:0005507,GO:0005575,GO:0005576,GO:0006725,GO:0008150,GO:0008152,GO:0009056,GO:0009698,GO:0009808,GO:0009987,GO:0016491,GO:0016679,GO:0016682,GO:0016722,GO:0019439,GO:0019748,GO:0043167,GO:0043169,GO:0044237,GO:0044248,GO:0044699,GO:0044710,GO:0044712,GO:0044763,GO:0046271,GO:0046274,GO:0046872,GO:0046914,GO:0048046,GO:0052716,GO:0071704,GO:1901360,GO:1901361,GO:…	-2.64031	3.04208128543328	18.0262558524213	2.17879e-05	0.00254192	12.4978443977261	9.35805869813873	14.4881170813448	8.65176041719554	19.4041534667503	16.0778941071134	30.2290188842889	16.4823193741165	19.0930143421643	14.2940920949216	5.38322373308516	3.47325932626782	0.768370385803253	1.48432225690085	1.28547574372479	1.03459339932294	3.06921376950988	1.47570932204407	2.56382360985323	1.19034430621331	1.21052980957291	2.14983276188983	1.97782056217549	1.83873083543035
TRINITY_DN26692_c0_g4	1310; 1222	FRI3	Ferritin-3, chloroplastic	SOYBN	K00522		GO:0000041,GO:0003674,GO:0003824,GO:0004322,GO:0005488,GO:0005506,GO:0005575,GO:0005737,GO:0006810,GO:0006811,GO:0006812,GO:0006826,GO:0006880,GO:0008150,GO:0008199,GO:0009507,GO:0009536,GO:0009987,GO:0016491,GO:0016722,GO:0016724,GO:0030001,GO:0043167,GO:0043169,GO:0043226,GO:0043227,GO:0043229,GO:0043231,GO:0044424,GO:0044444,GO:0044464,GO:0044699,GO:0044763,GO:0044765,GO:0046872,GO:0046914,GO:…	-1.45881	6.82325131527364	18.0198474203346	2.18614e-05	0.00254192	192.154357615039	223.43679475893	154.304336394811	181.50288875223	138.766400250751	171.838893705327	158.628499747848	179.061846603622	156.665923088678	145.984179266199	140.745252763404	148.754735145013	82.0235386844972	115.282361952632	56.9894246384656	44.7461645207171	52.1766340816679	41.6150028816428	69.4063677238838	74.9916912914383	28.7500829773566	48.251801989083	45.4898729300362	58.5329315945327
TRINITY_DN28790_c0_g4	1943; 1839	GEML4	GEM-like protein 4	ARATH		AT5G08350		2.10025	3.73338864561771	17.9708587040418	2.24313e-05	0.00258859	2.29127147291645	3.15440180836137	3.88705580231203	1.84080008876501	2.58128647034752	3.48183694039399	3.05244164629627	3.36549976748976	2.47693159033483	4.24211765397673	4.08083089443552	1.98471961501019	13.6385743480077	20.0383504681614	22.7100714724712	48.3672414183474	7.92880223790051	12.1008164407614	11.1709457286462	10.3163173205153	72.026523669588	29.1421774389511	18.0476126298513	12.564660708774
TRINITY_DN21745_c1_g1	1905; 1824; 1579; 1448; 1249	IVD	Isovaleryl-CoA dehydrogenase, mitochondrial	ORYSJ; SOLTU	K00253		GO:0000166,GO:0001882,GO:0001883,GO:0003674,GO:0003824,GO:0003995,GO:0005488,GO:0005524,GO:0005575,GO:0005759,GO:0006082,GO:0006520,GO:0006551,GO:0006552,GO:0006807,GO:0008150,GO:0008152,GO:0008470,GO:0009056,GO:0009063,GO:0009081,GO:0009083,GO:0009987,GO:0016054,GO:0016491,GO:0016627,GO:0017076,GO:0019752,GO:0030554,GO:0031974,GO:0032549,GO:0032550,GO:0032553,GO:0032555,GO:0032559,GO:0035639,GO:…	1.29455	5.16232089765282	17.9666419336343	2.2481e-05	0.00258859	17.9135769700741	14.7205417723531	13.7813796627426	15.9229207678173	18.425044805584	14.9514174499271	18.5115815968935	17.0000885691149	20.3314801373317	18.6284296978978	17.712542605635	14.6869251510754	41.8761860262773	41.0662491075901	71.3439037767257	65.9553292068373	56.5246869218069	52.2401100003601	41.0211777576516	42.4556135882746	87.1581462892494	52.7903378197393	54.8845206003698	44.1295400503283
TRINITY_DN28866_c4_g3	2311	CAT1	Catalase-1	NEUCR	K03781		GO:0000003,GO:0003674,GO:0003824,GO:0004096,GO:0004601,GO:0005488,GO:0005575,GO:0005576,GO:0005618,GO:0005619,GO:0005829,GO:0006950,GO:0006979,GO:0008150,GO:0008152,GO:0009056,GO:0009277,GO:0009987,GO:0016209,GO:0016491,GO:0016684,GO:0019954,GO:0020037,GO:0030312,GO:0030436,GO:0031160,GO:0032502,GO:0042743,GO:0042744,GO:0043167,GO:0043169,GO:0043934,GO:0044237,GO:0044248,GO:0044424,GO:0044444,GO:…	4.1433	1.31738171227109	17.9044222302478	2.32281e-05	0.00266169	0	0	0	0	0	0	0	0	0.206410965861236	0	0	0	1.34464817515569	1.48432225690085	3.42793531659943	5.94891204610689	9.71917693678127	7.37854661022035	2.56382360985323	6.54689368417318	10.5921358337629	3.10531398939643	0.494455140543872	2.45164111390713
TRINITY_DN29501_c1_g1	1262; 923; 823; 665; 632; 540	GL111; GL113	Germin-like protein subfamily 1 member 11; Germin-like protein subfamily 1 member 13	ARATH		AT5G38940	GO:0003674,GO:0005488,GO:0005575,GO:0005576,GO:0005618,GO:0006950,GO:0006970,GO:0008150,GO:0009628,GO:0009651,GO:0030145,GO:0030312,GO:0043167,GO:0043169,GO:0044464,GO:0045735,GO:0046872,GO:0046914,GO:0048046,GO:0050896	2.01881	9.52882042926776	17.8783057120101	2.3549e-05	0.00267181	78.3198248924169	50.4704289337819	420.508764068301	294.804134215716	309.754376441702	196.211752288085	298.942349617919	189.072051040258	205.998143929514	279.703105315466	79.0986584006545	90.602450425215	845.399516980029	630.589572140043	1628.26927538473	1987.7125684492	1986.03707668702	1148.10185255029	855.584564659591	845.144457411447	1967.41357300837	1448.03180028624	1153.81107045913	733.960058475947
TRINITY_DN29796_c0_g1	3080; 2994; 2950; 2555; 2015; 1783; 1771; 242	SD11; SD18; Y1137; Y4729	G-type lectin S-receptor-like serine/threonine-protein kinase At1g61370; G-type lectin S-receptor-like serine/threonine-protein kinase At4g27290; G-type lectin S-receptor-like serine/threonine-protein kinase SD1-1; Receptor-like serine/threonine-protein kinase SD1-8	ARATH		AT4G27290,AT4G27300,AT4G21380	GO:0000166,GO:0001882,GO:0001883,GO:0003674,GO:0003824,GO:0004672,GO:0004674,GO:0004675,GO:0004871,GO:0004872,GO:0004888,GO:0005488,GO:0005515,GO:0005516,GO:0005524,GO:0005575,GO:0005773,GO:0005886,GO:0005911,GO:0006464,GO:0006468,GO:0006793,GO:0006796,GO:0008037,GO:0008150,GO:0008152,GO:0009506,GO:0009987,GO:0016020,GO:0016021,GO:0016301,GO:0016310,GO:0016740,GO:0016772,GO:0016773,GO:0017076,GO:…	1.21852	5.37174197274029	17.8759164411542	2.35786e-05	0.00267181	23.2251608391077	14.6153950454077	20.8487538487645	17.0274008210763	26.2579140949144	17.3067777331348	23.8287380130225	19.7615242757732	23.1180281764584	21.0261483718847	23.5298972849367	17.9617125158422	58.0119641281456	46.5087640495599	73.2721173923129	65.4380325071758	75.9630407953694	70.2437637292978	53.6571655490711	52.5735401910877	73.8423183839474	65.4504640842016	48.9510589138433	55.7748353413872
TRINITY_DN42138_c0_g1	1451	PER5	Peroxidase 5 {ECO:0000250|UniProtKB:P22195}	VITVI			GO:0003674,GO:0003824,GO:0004601,GO:0005488,GO:0005575,GO:0005576,GO:0006950,GO:0006979,GO:0008150,GO:0008152,GO:0009056,GO:0009987,GO:0016209,GO:0016491,GO:0016684,GO:0020037,GO:0042743,GO:0042744,GO:0043167,GO:0043169,GO:0044237,GO:0044248,GO:0044699,GO:0044710,GO:0044712,GO:0044763,GO:0046872,GO:0046906,GO:0050896,GO:0072593,GO:0097159,GO:1901363	1.24681	6.47361833193705	17.869815004662	2.36543e-05	0.00267181	61.8643297687442	50.5755756607273	57.4813100463112	42.7986020637865	66.223349446157	41.8844502535629	50.9068493914572	42.1981893923716	45.6168234553332	32.8303018438199	51.140625464309	38.6027965119481	125.628558078832	87.5750131571499	149.329432229363	111.477438777047	252.442832542187	175.314267458836	133.685088228061	103.559954640558	114.697699457033	113.224525459531	86.5296495951776	91.630086632279
TRINITY_DN30331_c4_g3	3535; 3419; 3366	AB12A; AB7A	ABC transporter A family member 12; ABC transporter A family member 7	ARATH		AT3G47780	GO:0000166,GO:0001882,GO:0001883,GO:0003674,GO:0003824,GO:0005215,GO:0005488,GO:0005524,GO:0005575,GO:0005886,GO:0005911,GO:0006810,GO:0006869,GO:0008150,GO:0009506,GO:0015399,GO:0015405,GO:0016020,GO:0016021,GO:0016462,GO:0016787,GO:0016817,GO:0016818,GO:0016820,GO:0016887,GO:0017076,GO:0017111,GO:0022804,GO:0022857,GO:0030054,GO:0030554,GO:0031224,GO:0032549,GO:0032550,GO:0032553,GO:0032555,GO:…	1.18115	5.19494073688523	17.851621373253	2.38816e-05	0.0026847	24.9956887954522	20.0830248465674	15.5482232092481	17.8557608610206	21.89643005881	18.0236265149806	20.5793646476103	18.3808064224441	21.4667404495685	18.5362097488983	20.9251116076375	22.1296237073636	42.6445564120805	39.829313893506	59.9888680404901	91.3028674902493	75.1957373529919	52.5352518647689	33.329706928092	45.2330836361056	62.0396527406115	43.7132661584266	38.567500962422	48.7263671389042
TRINITY_DN34853_c1_g1	3066; 2919; 2110; 307	KN14R	Kinesin-like protein KIN-14R {ECO:0000305}	ARATH	K10406	AT2G22610	GO:0000166,GO:0001882,GO:0001883,GO:0003674,GO:0003774,GO:0003777,GO:0003824,GO:0005488,GO:0005524,GO:0005575,GO:0005871,GO:0005874,GO:0005875,GO:0006928,GO:0007017,GO:0007018,GO:0008150,GO:0009987,GO:0016462,GO:0016787,GO:0016817,GO:0016818,GO:0016887,GO:0017076,GO:0017111,GO:0030554,GO:0032549,GO:0032550,GO:0032553,GO:0032555,GO:0032559,GO:0032991,GO:0035639,GO:0036094,GO:0043167,GO:0043168,GO:…	-1.81428	4.41591731083152	17.7849291850489	2.47335e-05	0.00276735	34.7856669070043	34.6984198919751	37.1037144766148	37.7364018196827	33.7347438710934	30.5172767128649	31.0167457607524	34.4316514673952	32.3033161572834	36.7957596507981	29.4340781534817	36.2211329739359	9.98881501544228	11.3798039695732	4.92765701761168	7.75945049492204	4.60382065426481	3.83684423731458	15.016681143426	14.0857409568575	3.93422188111195	8.36046074068269	6.42791682707034	5.20973736705265
TRINITY_DN31045_c0_g4	4700; 3953; 3273; 1728; 896	U87A2	UDP-glycosyltransferase 87A2	ARATH		AT2G30140	GO:0003674,GO:0003824,GO:0005575,GO:0005634,GO:0005737,GO:0005829,GO:0008150,GO:0008152,GO:0008194,GO:0009909,GO:0016740,GO:0016757,GO:0016758,GO:0035251,GO:0043226,GO:0043227,GO:0043229,GO:0043231,GO:0044424,GO:0044444,GO:0044464,GO:0046527,GO:0048580,GO:0048831,GO:0050789,GO:0050793,GO:0051239,GO:0065007,GO:0080043,GO:0080044,GO:2000026,GO:2000241	1.64574	6.78039248143305	17.7547460114676	2.5129e-05	0.0027984	36.868640973292	32.2800451722314	38.2816101742851	38.7488418685034	37.6511785157586	32.5654160895673	31.804472637216	38.4875101615496	39.3212889965655	33.6602813848153	38.6376542132725	34.7325932626782	125.820650675283	145.463581176283	189.607672199406	258.389701480904	161.133722899268	161.73774169603	114.273280896315	121.613509951459	374.658976062815	224.060347850296	169.598113206548	153.840479897672
TRINITY_DN24308_c0_g2	1564; 1545; 1540; 1471; 1447; 1319; 1098; 1005	S35F2	Solute carrier family 35 member F2	HUMAN	K15287		GO:0005575,GO:0006810,GO:0008150,GO:0016021,GO:0031224,GO:0044425,GO:0051179,GO:0051234	1.83407	3.60920670838155	17.7354534856873	2.53851e-05	0.00281371	4.47839424251852	3.89042889697902	2.59137053487468	3.22140015533877	3.73841488808951	4.19868572223981	3.15090750585422	3.19291003582362	2.99295900498792	2.67437852098533	2.60478567729927	2.87784344176477	18.0567040663764	18.059254125627	22.0673336006088	27.6753734318886	23.2748710854499	30.9898957629255	13.3685088228061	16.2680388515819	28.4474505249633	21.4983276188983	15.0808817865881	13.4840261264892
TRINITY_DN27798_c0_g1	642	RAVL1; RAV1	AP2/ERF and B3 domain-containing transcription repressor TEM1; AP2/ERF and B3 domain-containing transcription factor RAV1	ARATH; ARATH	K09287	AT1G25560	GO:0000160,GO:0001071,GO:0003674,GO:0003676,GO:0003677,GO:0003700,GO:0005488,GO:0005575,GO:0005634,GO:0006139,GO:0006351,GO:0006725,GO:0006807,GO:0007165,GO:0008150,GO:0008152,GO:0009058,GO:0009059,GO:0009314,GO:0009416,GO:0009628,GO:0009648,GO:0009755,GO:0009873,GO:0009987,GO:0016070,GO:0018130,GO:0019438,GO:0032774,GO:0034641,GO:0034645,GO:0034654,GO:0035556,GO:0043170,GO:0043226,GO:0043227,GO:…	1.80379	3.19460801746899	17.7066752072184	2.57721e-05	0.00284332	3.22860980274591	3.15440180836137	2.12021225580656	2.20896010651801	2.40326671377183	3.48183694039399	3.24937336541216	3.36549976748976	1.44487676102865	3.68879795997976	3.12574281275912	2.87784344176477	8.8362594367374	10.8850298839395	12.6405114799604	19.6572745871358	19.6941216876884	31.5801794917431	8.9733826344863	13.8873502391552	14.2237252624817	15.0488293332288	11.1252406622371	13.7904812657276
TRINITY_DN42225_c0_g1	2193	PME40	Probable pectinesterase/pectinesterase inhibitor 40	ARATH	K01051	AT4G02320	GO:0000272,GO:0003674,GO:0003824,GO:0004857,GO:0005575,GO:0005576,GO:0005618,GO:0005975,GO:0005976,GO:0008150,GO:0008152,GO:0009056,GO:0009057,GO:0009987,GO:0010393,GO:0016043,GO:0016052,GO:0016787,GO:0016788,GO:0030234,GO:0030312,GO:0030599,GO:0042545,GO:0043170,GO:0044238,GO:0044464,GO:0045229,GO:0045330,GO:0045488,GO:0045490,GO:0046910,GO:0052689,GO:0071554,GO:0071555,GO:0071704,GO:0071840,GO:…	-1.42896	5.46114629107034	17.6787568248419	2.61531e-05	0.00284631	57.3859355262257	79.2806321168158	53.8298333835332	76.3932036837479	46.7301861011188	77.5220754081837	59.2764474538824	70.0714310564535	69.973317426959	67.7816625146282	57.5657634683139	76.4117051778921	24.9720375386057	31.9129285233682	15.21146296741	17.3294394386592	15.857604475801	18.0036537289377	28.7514504819255	33.9248127270792	15.1316226196614	20.0651057776385	10.3835579514213	25.7422316960249
TRINITY_DN26969_c0_g1	1496; 1460; 1419; 1400; 1190; 941	MY102; MYB08; MYB39; MYB6	Myb-related protein 308; Transcription factor MYB102 {ECO:0000305}; Transcription factor MYB39; Transcription repressor MYB6	ANTMA; ARATH	K09422	AT4G21440	GO:0000975,GO:0000981,GO:0000988,GO:0000989,GO:0001067,GO:0001071,GO:0001076,GO:0001101,GO:0001134,GO:0001135,GO:0003674,GO:0003676,GO:0003677,GO:0003700,GO:0005488,GO:0005575,GO:0005634,GO:0006355,GO:0006357,GO:0006950,GO:0006970,GO:0008150,GO:0009611,GO:0009628,GO:0009651,GO:0009719,GO:0009725,GO:0009737,GO:0009889,GO:0009987,GO:0010033,GO:0010468,GO:0010556,GO:0019219,GO:0019222,GO:0030154,GO:…	1.81907	2.28382800633502	17.6706835605506	2.62644e-05	0.00284631	2.70786628617399	2.41837471974372	1.76684354650547	1.56468007545026	2.9373259834989	1.74091847019699	1.57545375292711	0.949243524163778	2.16731514154298	2.21327877598786	3.47304756973236	1.58777569200815	5.95487048997521	3.71080564225212	4.28491914574929	10.3459339932294	21.4844963865691	13.8716676272143	4.76138670401314	3.57103291863992	9.68423847658327	3.10531398939643	1.97782056217549	3.67746167086069
TRINITY_DN20993_c0_g1	477; 475							1.89113	2.65551286598726	17.669936169981	2.62747e-05	0.00284631	4.79084035246167	4.73160271254206	3.06252881394281	1.19652005769726	4.62851367096796	1.53610453252676	2.46164648894861	4.40103815748661	2.47693159033483	1.84439897998988	1.21556664940633	0.793887846004074	2.49720375386057	5.19512789915296	34.7078450805693	3.87972524746102	10.7422481932846	8.85425593226442	9.88903392371959	10.1179266028131	10.8947682861562	5.25514675128626	6.67514439734227	3.67746167086069
TRINITY_DN27129_c0_g1	1391; 1345; 1343; 1341; 1339; 1335; 924; 881; 875; 663; 359	HIP14; HIP39	Heavy metal-associated isoprenylated plant protein 14 {ECO:0000303|PubMed:21072340, ECO:0000303|PubMed:23368984}; Heavy metal-associated isoprenylated plant protein 39 {ECO:0000303|PubMed:21072340, ECO:0000303|PubMed:23368984}	ARATH		AT1G01490,AT5G52760	GO:0003674,GO:0005488,GO:0005575,GO:0005737,GO:0006810,GO:0006811,GO:0006812,GO:0006873,GO:0006875,GO:0008150,GO:0009987,GO:0019725,GO:0030001,GO:0030003,GO:0042592,GO:0043167,GO:0043169,GO:0044424,GO:0044464,GO:0044699,GO:0044763,GO:0044765,GO:0046872,GO:0046914,GO:0046916,GO:0048878,GO:0050801,GO:0051179,GO:0051234,GO:0055065,GO:0055076,GO:0055080,GO:0055082,GO:0065007,GO:0065008,GO:0098771,GO:…	1.62105	6.11580679660723	17.6689692199282	2.6288e-05	0.00284631	17.6011308601309	14.7205417723531	22.851176534804	19.6965609497856	25.7238548251873	15.4634522941027	50.5129859532254	45.8225737573606	36.4315354745082	15.492951431915	35.1646066435401	31.1600979556599	31.5031858179334	38.8397657222388	107.765716515595	92.596109239403	79.2880223790051	54.6012449156306	163.169059741373	162.481997798116	231.816458533212	112.746784845778	145.122583749626	108.48511929039
TRINITY_DN33115_c0_g2	2934; 2881; 2854; 2795; 1641; 1481; 1220	DRL29	Probable disease resistance protein At4g33300	ARATH		AT4G33300	GO:0000166,GO:0001882,GO:0001883,GO:0003674,GO:0005488,GO:0005524,GO:0005575,GO:0005576,GO:0006950,GO:0006952,GO:0008150,GO:0009605,GO:0009607,GO:0009617,GO:0017076,GO:0030554,GO:0032549,GO:0032550,GO:0032553,GO:0032555,GO:0032559,GO:0035639,GO:0036094,GO:0042742,GO:0043167,GO:0043168,GO:0043207,GO:0043531,GO:0048046,GO:0050896,GO:0051704,GO:0051707,GO:0097159,GO:0097367,GO:0098542,GO:1901265,GO:…	1.06782	4.8566760722968	17.6431900748696	2.66468e-05	0.00284631	19.2675101131611	23.9734537435464	13.7813796627426	16.8433208121998	26.8809832429293	16.6923359201241	21.170159804958	18.8122807516094	19.1962198250949	17.7984501569024	14.0658426574161	16.6716447660856	23.62738936345	25.9756394957648	70.2726739902884	40.8664392732561	42.4574571448866	40.4344354240075	32.9634464123986	36.9006734926125	54.7764738831741	33.6807132696074	29.9145360029043	32.4842447592695
TRINITY_DN49531_c0_g1	1137	PRP3	Proline-rich protein 3	ARATH		AT3G62680	GO:0005575,GO:0005576,GO:0005618,GO:0005911,GO:0006950,GO:0007154,GO:0008150,GO:0009267,GO:0009506,GO:0009605,GO:0009719,GO:0009723,GO:0009725,GO:0009733,GO:0009987,GO:0009991,GO:0010033,GO:0010053,GO:0010054,GO:0030054,GO:0030154,GO:0030312,GO:0031667,GO:0031668,GO:0031669,GO:0032502,GO:0032870,GO:0033554,GO:0042221,GO:0042594,GO:0044464,GO:0044699,GO:0044763,GO:0044767,GO:0048869,GO:0050896,GO:…	2.18972	2.14360073851345	17.6316266563169	2.68093e-05	0.00284631	2.6037175828596	2.41837471974372	1.76684354650547	3.68160017753002	7.83286928933039	2.04813937670234	1.772385472043	1.4670127191622	0.619232897583708	1.01441943899443	0.781435703189781	0.793887846004074	1.92092596450813	0	4.92765701761168	5.17296699661469	16.1133722899268	14.4619513560319	15.016681143426	6.34850296647097	3.3289569763255	4.77740613753297	0.741682710815808	0.612910278476782
TRINITY_DN29293_c1_g1	2403; 2344; 1574; 1120; 791; 745	BT1; BT2	BTB/POZ and TAZ domain-containing protein 1; BTB/POZ and TAZ domain-containing protein 2	ARATH	K00517	AT3G48360,AT5G63160	GO:0000151,GO:0000302,GO:0000988,GO:0000989,GO:0001101,GO:0003674,GO:0003712,GO:0003824,GO:0004402,GO:0005488,GO:0005515,GO:0005516,GO:0005575,GO:0005634,GO:0005737,GO:0006275,GO:0006355,GO:0006464,GO:0006508,GO:0006511,GO:0006950,GO:0006970,GO:0006979,GO:0007165,GO:0007275,GO:0007623,GO:0008080,GO:0008150,GO:0008152,GO:0008270,GO:0009056,GO:0009057,GO:0009266,GO:0009409,GO:0009553,GO:0009555,GO:…	1.47547	4.64227719775387	17.6309056103782	2.68194e-05	0.00284631	9.47753200160896	7.04483070534039	12.6034839650723	9.2960404482633	10.5031656379658	6.45163903661238	12.5051641638589	12.167576082463	11.5590140882292	9.12977495094992	15.8023664422822	12.3052616130632	23.4352967669992	23.7491561104135	42.2064535856305	70.8696478536213	28.901762996218	29.2190445764726	33.1465766702453	25.1956211481816	76.2633780030932	38.9358600208937	42.0286869462291	31.2584242023159
TRINITY_DN25347_c0_g1	2504; 2493; 2452; 1618; 1386; 1375; 1363; 1292; 946	EFR; RLP12	LRR receptor-like serine/threonine-protein kinase EFR; Receptor-like protein 12	ARATH	K13428	AT1G71400,AT5G20480	GO:0000166,GO:0001882,GO:0001883,GO:0002218,GO:0002253,GO:0002376,GO:0002682,GO:0002684,GO:0002764,GO:0003674,GO:0003824,GO:0004672,GO:0004674,GO:0004871,GO:0004872,GO:0004888,GO:0005488,GO:0005524,GO:0005575,GO:0005886,GO:0006950,GO:0006952,GO:0006955,GO:0007165,GO:0008150,GO:0008219,GO:0009595,GO:0009605,GO:0009607,GO:0009617,GO:0009626,GO:0009987,GO:0010204,GO:0010359,GO:0012501,GO:0012505,GO:…	-1.55678	4.29036079196602	17.6276308872973	2.68657e-05	0.00284631	33.6400311705461	33.7520993494667	32.8632899650017	28.4403613714194	29.373259834989	34.920776372775	25.5026576255076	32.7920490165669	24.5629049374871	25.8215857198583	27.8712067471022	21.236499880609	7.68370385803253	19.7909634253446	7.71285446234872	8.27674719458351	8.69610568027798	4.42712796613221	11.7203365021862	11.3082709090264	6.96054640504422	7.88272012692939	9.88910281087744	6.74201306324461
TRINITY_DN25406_c0_g1	1518; 1499; 1327; 914; 823							1.24216	4.88702049748437	17.6266740346295	2.68792e-05	0.00284631	12.8102905076693	11.4609932370463	25.3247574999117	20.3408409808534	21.0953411542194	17.4091847019699	16.1484009675029	14.670127191622	14.7583840590784	13.0030128089287	16.4101497669854	12.4044975938137	22.6669263811959	37.1080564225212	68.9871982465636	73.7147797017593	51.6650984534162	29.5141864408814	34.0622279594786	25.5924025835861	59.3159606690725	38.2192491002637	36.5896804002465	31.2584242023159
TRINITY_DN32220_c0_g1	2523; 2521; 2436; 2434; 2349; 2347; 2303; 2301; 2290; 2288; 2216; 2214; 2203; 2201; 2129; 2127; 2116; 2114; 2084; 1997; 1984; 1910; 1897; 1864; 1849; 1846; 1836; 1823; 1810; 1387; 1258; 1040; 1029; 1027; 1015; 373	MARH7	E3 ubiquitin-protein ligase MARCH7	RAT	K10662		GO:0002643,GO:0002682,GO:0002683,GO:0002694,GO:0002695,GO:0003674,GO:0003824,GO:0005488,GO:0006464,GO:0007162,GO:0008150,GO:0008152,GO:0008270,GO:0008285,GO:0009987,GO:0016567,GO:0016740,GO:0019538,GO:0022407,GO:0022408,GO:0030155,GO:0032446,GO:0032944,GO:0032945,GO:0034110,GO:0034111,GO:0036211,GO:0042127,GO:0042129,GO:0042130,GO:0043167,GO:0043169,GO:0043170,GO:0043412,GO:0044237,GO:0044238,GO:…	1.42606	7.47620203173848	17.5578212429501	2.78702e-05	0.00293814	75.7161073095573	57.9358465469038	99.2966073136072	88.4504442651587	111.351357738095	84.6905632266419	89.8993297764031	65.2389185698015	103.51509937941	85.856772518529	76.6675251018418	61.2286001230642	236.658078827402	192.21973226866	387.785182690311	371.419030356935	322.267445798537	397.260949494264	170.128009539546	233.307484017808	318.671972370068	245.319805162318	188.387408547215	204.712033011245
TRINITY_DN28293_c0_g1	2213; 2144; 1664	LAC5	Laccase-5	ARATH	K05909	AT2G40370	GO:0003674,GO:0003824,GO:0005488,GO:0005507,GO:0005575,GO:0005576,GO:0006725,GO:0008150,GO:0008152,GO:0009056,GO:0009698,GO:0009808,GO:0009987,GO:0010035,GO:0010038,GO:0016491,GO:0016679,GO:0016682,GO:0016722,GO:0019439,GO:0019748,GO:0042221,GO:0043167,GO:0043169,GO:0044237,GO:0044248,GO:0044699,GO:0044710,GO:0044712,GO:0044763,GO:0046271,GO:0046274,GO:0046688,GO:0046872,GO:0046914,GO:0048046,GO:…	1.1471	5.88203862906444	17.5478207010184	2.80172e-05	0.00294056	44.992239831814	36.4859142500465	49.0004610230849	34.1468416465909	45.5730576833768	24.475265551593	46.6728174304656	31.0661516999055	28.2783023229893	29.0492839348406	35.7723899682433	26.9921867641385	50.5203528665639	29.4390580952001	80.1279880255117	124.668504618414	119.443569196759	76.4417428818828	78.5628806162168	51.978368037981	119.842451147718	89.0986244649898	61.806892567984	95.3075483031397
TRINITY_DN35176_c0_g1	5815; 432	DHE1; TRM2	Glutamate dehydrogenase 1; Probable tRNA (guanine(26)-N(2))-dimethyltransferase 2	ARATH	K00555,K00261	AT3G02320,AT5G18170	GO:0000049,GO:0000166,GO:0001510,GO:0001882,GO:0001883,GO:0002940,GO:0003674,GO:0003676,GO:0003723,GO:0003824,GO:0004352,GO:0004353,GO:0004809,GO:0005488,GO:0005507,GO:0005524,GO:0005575,GO:0005634,GO:0005739,GO:0006082,GO:0006139,GO:0006399,GO:0006400,GO:0006520,GO:0006725,GO:0006807,GO:0006950,GO:0006970,GO:0008033,GO:0008150,GO:0008152,GO:0008168,GO:0008170,GO:0008173,GO:0008175,GO:0008270,GO:…	1.5859	8.14586495637979	17.5219224774484	2.84014e-05	0.00296776	110.397625513247	124.283431249438	100.592292581045	121.308725849614	112.330466399261	124.834095010008	114.712726385005	123.142773543792	125.601072726562	131.782307120277	105.320167552134	129.106010956413	272.003116574351	350.547439671417	507.334426856716	501.001853622133	262.67354510722	292.780729493544	348.680010940039	335.677094352152	1196.91134921521	630.856480461228	383.449961491773	287.148465466373
TRINITY_DN23963_c0_g1	2371; 2365; 2313; 2307; 1978; 1686	HPSE1	Heparanase-like protein 1	ARATH		AT5G07830	GO:0000902,GO:0003674,GO:0003824,GO:0004553,GO:0004566,GO:0005575,GO:0005576,GO:0005618,GO:0005765,GO:0005774,GO:0008150,GO:0009505,GO:0009653,GO:0009826,GO:0009987,GO:0016020,GO:0016043,GO:0016049,GO:0016787,GO:0016798,GO:0030312,GO:0031090,GO:0032502,GO:0032989,GO:0040007,GO:0044422,GO:0044424,GO:0044437,GO:0044444,GO:0044446,GO:0044464,GO:0044699,GO:0044763,GO:0044767,GO:0048589,GO:0048869,GO:…	-2.36808	1.47688915017084	17.4685888142613	2.92094e-05	0.0030388	6.35307090217743	4.5213092586513	3.18031838370984	2.76120013314751	1.15712841774199	1.53610453252676	5.90795157347665	4.22844842582047	2.58013707326545	2.21327877598786	5.38322373308516	5.06103501827597	1.72883336805732	1.97909634253446	1.07122978643732	0.517296699661469	0.511535628251646	0.590283728817628	1.83130257846659	0	0	0.477740613753297	3.21395841353517	2.45164111390713
TRINITY_DN31357_c0_g3	1782; 1575; 1573; 960	OTU5A; OTUD4; Y4757	OTU domain-containing protein 4 {ECO:0000250|UniProtKB:Q01804}; OTU domain-containing protein 5-A; OTU domain-containing protein DDB_G0284757	DICDI; MOUSE; XENLA	K13718,K12655		GO:0002237,GO:0003674,GO:0003676,GO:0003723,GO:0003824,GO:0004843,GO:0005488,GO:0006464,GO:0008150,GO:0008152,GO:0008233,GO:0008234,GO:0009605,GO:0009607,GO:0009987,GO:0010033,GO:0016579,GO:0016787,GO:0019538,GO:0019783,GO:0032496,GO:0033993,GO:0036211,GO:0036459,GO:0042221,GO:0043170,GO:0043207,GO:0043412,GO:0044237,GO:0044238,GO:0044260,GO:0044267,GO:0050896,GO:0070011,GO:0070536,GO:0070646,GO:…	1.29826	4.82091601763425	17.4272402082704	2.98517e-05	0.00309206	15.4140080905289	11.2506997831556	11.0722195581009	10.9527605281518	15.3096990655094	12.2888362602141	17.3299912821982	13.461999069959	15.2744114737315	12.7263529619302	15.1945831175791	12.0075536708116	38.9947970795151	35.6237341656203	37.2787965680188	58.7131754115767	58.5708294348135	38.3684423731458	36.0766607957918	30.5521705261415	65.368609716937	45.3853583065632	39.3091836732378	26.3551419745016
TRINITY_DN49492_c0_g1	1878	AKRC9	NADPH-dependent aldo-keto reductase, chloroplastic {ECO:0000303|PubMed:21169366}	ARATH		AT2G37770	GO:0000166,GO:0001101,GO:0003674,GO:0003824,GO:0004033,GO:0005488,GO:0005575,GO:0006950,GO:0006970,GO:0008106,GO:0008150,GO:0008152,GO:0009266,GO:0009409,GO:0009414,GO:0009415,GO:0009507,GO:0009536,GO:0009628,GO:0009636,GO:0009651,GO:0010035,GO:0016229,GO:0016491,GO:0016614,GO:0016616,GO:0036094,GO:0042221,GO:0043167,GO:0043168,GO:0043226,GO:0043227,GO:0043229,GO:0043231,GO:0044424,GO:0044444,GO:…	1.74606	6.84123378982914	17.4057765496145	3.01907e-05	0.00311358	43.4300092820982	43.4255982284415	18.6107520231909	20.3408409808534	41.2115736472724	29.2883930868435	40.1740706996412	36.589023113222	42.1078370356921	32.6458619458209	29.8682090996983	25.4044110721304	170.578225648322	157.090772188673	110.765159917619	153.895768149287	263.440848549598	216.929270340478	171.776181860166	169.822454353098	329.264108203831	304.081900653973	191.60136696075	104.501202480291
TRINITY_DN28670_c0_g5	1795; 1725; 1583; 1513	GXM1	Glucuronoxylan 4-O-methyltransferase 1	ARATH	K18801	AT1G09610	GO:0000139,GO:0000271,GO:0003674,GO:0003824,GO:0005575,GO:0005794,GO:0005975,GO:0005976,GO:0008150,GO:0008152,GO:0008168,GO:0008757,GO:0009058,GO:0009059,GO:0009987,GO:0010383,GO:0010410,GO:0016020,GO:0016021,GO:0016051,GO:0016740,GO:0016741,GO:0030775,GO:0031090,GO:0031224,GO:0033692,GO:0034637,GO:0034645,GO:0043170,GO:0043226,GO:0043227,GO:0043229,GO:0043231,GO:0044036,GO:0044038,GO:0044237,GO:…	1.65999	4.35084495005374	17.3963992783946	3.034e-05	0.00311543	6.87381441874936	10.6198194214833	5.18274106974937	6.07464029292453	7.38781989789117	5.52997631709633	5.31715641612899	5.35028168165039	5.77950704411461	5.80985678696813	6.33831181476156	8.83200228679532	23.4352967669992	27.7073487954825	34.7078450805693	33.8829338278262	49.3631881262838	50.4692588139072	17.9467652689726	30.1553890907371	47.8159274781299	31.5308805077176	27.9367154407288	30.6455139238391
TRINITY_DN21705_c1_g1	221; 217; 205							2.08024	3.24369944415436	17.3733587479509	3.07101e-05	0.00313984	2.18712276960207	2.83896162752523	0.824526988369218	1.10448005325901	3.56039513151382	1.84332543903211	3.05244164629627	3.36549976748976	1.96090417568174	1.38329923499241	1.04191427091971	1.38930373050713	12.4860187693029	13.3589003121076	14.1402331809727	15.2602526400133	27.3671561114631	18.8890793221641	13.0022483071128	12.4986152152397	29.0527154297498	20.0651057776385	10.1363303811494	11.6452952910589
TRINITY_DN20492_c0_g1	1539; 717	BAD1	Ankyrin repeat-containing protein BDA1 {ECO:0000305}	ARATH		AT5G54610	GO:0001101,GO:0002376,GO:0005575,GO:0005886,GO:0006950,GO:0006952,GO:0006955,GO:0008150,GO:0009751,GO:0010033,GO:0014070,GO:0016020,GO:0016021,GO:0031224,GO:0042221,GO:0044425,GO:0044464,GO:0045087,GO:0050896,GO:1901700	1.71045	1.96414623969423	17.3412892751672	3.12327e-05	0.00317956	1.04148703314384	1.05146726945379	1.06010612790328	0.920400044382505	2.9373259834989	2.15054634553746	2.36318062939066	1.38071785332913	1.1352603122368	2.21327877598786	1.04191427091971	1.58777569200815	3.64975933256545	4.20557972788573	4.92765701761168	4.91431864678396	9.20764130852963	8.55911406785561	4.39512618831982	3.96781435404435	10.5921358337629	7.88272012692939	3.70841355407904	3.3710065316223
TRINITY_DN27879_c1_g1	1097; 1089; 904	PK01; Y1561	Probable LRR receptor-like serine/threonine-protein kinase At1g56130; Putative serine/threonine-protein kinase {ECO:0000250|UniProtKB:Q9FE20, ECO:0000303|Ref.2}	ARATH; HELAN		AT1G56130	GO:0000166,GO:0001882,GO:0001883,GO:0003674,GO:0003824,GO:0004672,GO:0004674,GO:0005488,GO:0005524,GO:0005575,GO:0005886,GO:0016020,GO:0016021,GO:0016301,GO:0016740,GO:0016772,GO:0016773,GO:0017076,GO:0030554,GO:0031224,GO:0032549,GO:0032550,GO:0032553,GO:0032555,GO:0032559,GO:0035639,GO:0036094,GO:0043167,GO:0043168,GO:0044425,GO:0044464,GO:0097159,GO:0097367,GO:1901265,GO:1901363	2.2982	1.76397304500429	17.2661812059471	3.24919e-05	0.00328145	1.14563573645823	0.736027088617653	0.117789569767031	0.276120013314751	0.445049391439227	0.512034844175586	0.68926101690561	0.258884597499212	1.03205482930618	0.553319693996965	0.347304756973236	1.29006774975662	3.64975933256545	2.96864451380169	6.21313276133647	4.13837359729175	6.90573098139722	3.83684423731458	8.057731345253	3.96781435404435	12.7105630005155	7.88272012692939	4.45009626489485	4.29037194933748
TRINITY_DN29733_c1_g1	1027; 1016; 958; 947	ATL3; RNF12	E3 ubiquitin-protein ligase RLIM; RING-H2 finger protein ATL3	ARATH; MOUSE	K16271	AT1G72310	GO:0000122,GO:0003674,GO:0003824,GO:0004842,GO:0005488,GO:0005575,GO:0005634,GO:0005654,GO:0005829,GO:0006139,GO:0006351,GO:0006355,GO:0006357,GO:0006464,GO:0006508,GO:0006511,GO:0006725,GO:0006807,GO:0007549,GO:0008150,GO:0008152,GO:0008270,GO:0009048,GO:0009056,GO:0009057,GO:0009058,GO:0009059,GO:0009889,GO:0009890,GO:0009892,GO:0009987,GO:0010468,GO:0010498,GO:0010556,GO:0010558,GO:0010605,GO:…	2.03234	5.25659784795992	17.2624758370642	3.25553e-05	0.00328145	8.95678848503704	6.09851016283198	3.4158975232439	3.58956017309177	7.12079026302763	5.22275541059098	6.79414430949815	7.0761789983118	7.53400025393511	4.7032173989742	7.90118322114112	8.83200228679532	50.7124454630147	53.6829882912473	61.7028356987898	88.1990872922805	81.8457005202633	87.9522755938266	55.1222076118444	56.541354545132	93.2107953371139	87.4265323168533	63.0430304193437	56.0812904806256
TRINITY_DN28769_c0_g2	2005; 1915; 1904; 1835; 1827; 1824; 1804; 1785; 1736; 1724; 1705; 1656; 1381; 1375; 1170; 1048; 823; 301	CRCK2	Calmodulin-binding receptor-like cytoplasmic kinase 2	ARATH		AT4G00330	GO:0000166,GO:0001882,GO:0001883,GO:0003674,GO:0003824,GO:0004672,GO:0004674,GO:0005488,GO:0005524,GO:0005575,GO:0005737,GO:0007275,GO:0008150,GO:0009555,GO:0016301,GO:0016740,GO:0016772,GO:0016773,GO:0017076,GO:0030554,GO:0032501,GO:0032502,GO:0032549,GO:0032550,GO:0032553,GO:0032555,GO:0032559,GO:0035639,GO:0036094,GO:0043167,GO:0043168,GO:0044424,GO:0044464,GO:0044699,GO:0044707,GO:0044767,GO:…	1.63924	3.67690277221131	17.2570438282599	3.26485e-05	0.00328145	4.16594813257537	3.15440180836137	3.18031838370984	2.94528014202401	5.34059269727072	4.19868572223981	5.61255399480282	5.43657654748346	4.12821931722472	5.25653709297116	5.20957135459854	4.86256305677495	18.8250744521797	16.8223189115429	27.8519744473704	24.312944884089	17.9037469888076	22.7259235594787	16.115462690506	18.251946028604	27.8421856201769	27.9478259045679	18.5420677703952	11.0323850125821
TRINITY_DN25885_c0_g1	1995; 1927; 1559; 1535; 1467; 1293; 1165; 1070; 487; 306	WTR45; WTR7	WAT1-related protein At1g43650; WAT1-related protein At5g64700	ARATH		AT1G43650	GO:0003674,GO:0005215,GO:0005575,GO:0005886,GO:0006810,GO:0008150,GO:0016020,GO:0016021,GO:0022857,GO:0031224,GO:0044425,GO:0044464,GO:0051179,GO:0051234	-2.44629	1.62472029155574	17.2462884927416	3.28338e-05	0.00328534	4.79084035246167	4.83674943948744	7.06737418602187	4.60200022191252	4.27247415781658	4.71072056641539	4.82482711833927	4.48733302331968	3.92180835136348	7.28537597096003	3.64669994821898	1.29006774975662	1.34464817515569	1.73170929971765	0.428491914574929	1.29324174915367	1.02307125650329	0	1.28191180492661	0.793562870808871	0.605264904786454	0	0.988910281087744	0.919365417715174
TRINITY_DN34633_c2_g1	276	PIP24	Probable aquaporin PIP2-4	ARATH	K09872	AT5G60660	GO:0001101,GO:0003674,GO:0005215,GO:0005372,GO:0005575,GO:0005887,GO:0005911,GO:0006810,GO:0006811,GO:0008150,GO:0009506,GO:0009719,GO:0009725,GO:0009737,GO:0009987,GO:0010033,GO:0015250,GO:0015267,GO:0016021,GO:0016049,GO:0022803,GO:0022838,GO:0022857,GO:0022891,GO:0022892,GO:0030054,GO:0031224,GO:0031226,GO:0032502,GO:0033993,GO:0034220,GO:0040007,GO:0042221,GO:0044425,GO:0044459,GO:0044464,GO:…	-1.89628	4.39057588413586	17.2362736533143	3.30074e-05	0.00328534	42.28437354564	27.6535891866347	36.6325561975467	34.3309216554674	33.7347438710934	26.7282188659656	44.6050343797487	29.6854338465763	38.2892341672593	25.3604859748609	43.2394422431679	28.5799624561467	5.37859270062277	7.17422424168742	7.07011659048633	3.62107689763028	7.67303442377469	5.01741169494984	15.016681143426	6.94367511957762	3.3289569763255	9.79368258194258	3.70841355407904	9.50010931639013
TRINITY_DN26348_c0_g3	2056; 2022	GGLO6	Probable L-gulonolactone oxidase 6 {ECO:0000303|PubMed:20622436}	ARATH		AT2G46760	GO:0000166,GO:0003674,GO:0003824,GO:0003885,GO:0005488,GO:0005575,GO:0005975,GO:0005996,GO:0006082,GO:0006766,GO:0006767,GO:0008150,GO:0008152,GO:0009058,GO:0009110,GO:0009987,GO:0016020,GO:0016051,GO:0016053,GO:0016491,GO:0016614,GO:0016899,GO:0019752,GO:0019852,GO:0019853,GO:0036094,GO:0042364,GO:0043167,GO:0043168,GO:0043436,GO:0044237,GO:0044238,GO:0044249,GO:0044281,GO:0044283,GO:0044699,GO:…	2.52292	5.62416369818192	17.2307956164011	3.31027e-05	0.00328534	4.99913775909044	3.9955756239244	3.53368709301093	5.70648027517153	2.04722720062044	1.94573240786723	2.65857820806449	2.93402543832441	2.37372610740421	4.79543734797369	3.47304756973236	3.67173128776884	92.0123536999395	62.5889218326524	77.1285446234872	112.7706805262	113.30514165774	135.174973899237	52.5583840019912	108.519722583113	153.434653363366	121.107245586461	51.1761070462908	57.3071110375791
TRINITY_DN27577_c0_g3	2588; 2579; 2369; 2360; 1360; 970	MYC2; MYC4	Transcription factor MYC2; Transcription factor MYC4	ARATH	K13422	AT1G32640,AT4G17880	GO:0001071,GO:0001101,GO:0002831,GO:0003674,GO:0003676,GO:0003677,GO:0003700,GO:0005488,GO:0005515,GO:0005575,GO:0005634,GO:0006139,GO:0006351,GO:0006355,GO:0006357,GO:0006725,GO:0006807,GO:0006950,GO:0006952,GO:0007165,GO:0008134,GO:0008150,GO:0008152,GO:0009058,GO:0009059,GO:0009269,GO:0009414,GO:0009415,GO:0009611,GO:0009628,GO:0009718,GO:0009719,GO:0009725,GO:0009737,GO:0009738,GO:0009753,GO:…	1.70422	3.43889100901326	17.2193364955976	3.33029e-05	0.00329144	3.02031239611714	3.57498871614289	1.76684354650547	2.39304011539451	6.14168160186133	3.17461603388863	5.71101985436077	4.48733302331968	3.19936997084916	3.87323785797875	5.03591897611192	3.07631540326579	16.7120558912207	12.3693521408404	32.7796314649821	25.0888899335812	20.20565731594	18.2987955933465	10.9878154707995	13.0937873683464	20.8816392151327	16.0043105607354	12.3613785135968	10.7259298733437
TRINITY_DN25213_c0_g2	1401	ACCH1	1-aminocyclopropane-1-carboxylate oxidase homolog 1	ARATH		AT1G06620	GO:0003674,GO:0003824,GO:0005488,GO:0016491,GO:0043167,GO:0043169,GO:0046872	1.9537	4.99434080874725	17.1866387303426	3.38811e-05	0.00333469	5.62402997897675	5.15218962032357	5.53610977905046	6.07464029292453	8.09989892419393	5.63238328593145	6.49874673082432	5.95434574248188	8.46284960031068	6.08651663396661	6.59879038249148	6.94651865253565	34.5766673611464	50.7143437774456	59.3461301686277	105.78717508077	53.9670087805486	45.7469889833662	29.6671017711588	31.3457333969504	111.974007385494	62.5840204016819	60.8179822868963	37.0810718478453
TRINITY_DN25490_c0_g1	1124; 1034; 929; 718							1.48624	4.24160639286584	17.1696642572404	3.41852e-05	0.00334658	4.37424553920414	3.78528217003364	10.8366404185669	8.37564040388079	7.6548495327547	7.27089478729332	8.56652978154115	7.59394819331023	8.87567153203315	9.12977495094992	13.7185379004428	9.52665415204889	17.2883336805732	11.8745780552068	34.9220910378567	31.2964503295189	32.2267445798537	30.6947538985167	20.5105888788258	25.9891840189905	52.9606791688147	32.4863617352242	36.3424528299746	22.3712251644026
TRINITY_DN29216_c1_g4	1303							-3.00697	2.40531529377574	17.16417641599	3.42841e-05	0.00334658	8.43604496846512	12.0918735987186	11.7789569767031	14.5423207012436	2.22524695719613	4.81312753525051	4.43096368010749	8.37060198580786	13.4167127809803	9.95975449194536	6.42513800400487	12.4044975938137	0.960462982254066	1.23693521408404	0	0.517296699661469	0.255767814125823	0.295141864408814	1.83130257846659	1.58712574161774	0.605264904786454	1.67209214813654	0.741682710815808	0.306455139238391
TRINITY_DN24538_c0_g1	2350; 2306	AEE7	Acetate/butyrate--CoA ligase AAE7, peroxisomal	ARATH		AT3G16910	GO:0003674,GO:0003824,GO:0003987,GO:0005575,GO:0005777,GO:0005975,GO:0006081,GO:0006082,GO:0006083,GO:0006097,GO:0006629,GO:0006631,GO:0008150,GO:0008152,GO:0009987,GO:0016405,GO:0016874,GO:0016877,GO:0016878,GO:0019605,GO:0019752,GO:0032787,GO:0042579,GO:0043226,GO:0043227,GO:0043229,GO:0043231,GO:0043436,GO:0044237,GO:0044238,GO:0044255,GO:0044262,GO:0044281,GO:0044424,GO:0044444,GO:0044464,GO:…	1.44999	7.34063310646018	17.1513571904301	3.45163e-05	0.00335543	81.0276911785909	58.0409932738492	78.2122743253087	72.7116035062179	92.9263129325106	61.2393673634001	84.2867757816003	60.6652906806487	68.2188242171385	67.4127827186302	58.173546793017	61.3278361038147	202.273504062706	182.571637598804	299.730094245163	417.199788276975	242.723655605406	225.193242543925	193.568682543919	190.256698276427	391.303760944443	282.105832421322	208.907296879786	204.712033011245
TRINITY_DN27127_c0_g4	1632; 249	DTX27	Protein DETOXIFICATION 27 {ECO:0000303|PubMed:11739388}	ARATH	K03327	AT5G65380	GO:0003674,GO:0005215,GO:0005575,GO:0015238,GO:0015291,GO:0015297,GO:0016021,GO:0022804,GO:0022857,GO:0031224,GO:0044425,GO:0090484	2.19765	3.03641064359169	17.1313486434354	3.48818e-05	0.00337713	2.49956887954522	1.47205417723531	2.23800182557359	1.28856006213551	1.86920744404475	0.614441813010703	1.37852203381122	0.690358926664566	1.03205482930618	1.38329923499241	2.17065473108272	2.77860746101426	8.8362594367374	5.19512789915296	14.3544791382601	33.6242854779955	14.0672297769203	17.7085118645288	6.04329850893975	5.5549400956621	19.973741857953	21.737197925775	11.8669233730529	13.7904812657276
TRINITY_DN34461_c0_g1	4039; 4027; 4018; 4006; 3138; 3118; 3117; 3097; 899; 400							-1.35182	4.81023272176249	17.0902810397967	3.56442e-05	0.00342866	42.5968196555831	46.2645598559668	39.4595058719554	42.246362037157	40.4994946209696	43.0109269107492	36.4323680364394	40.9900612707086	41.1789876893166	39.4701381717835	35.685563779	42.0760558382159	18.2487966628272	23.2543820247799	10.2838059497983	11.8978240922138	10.4864803791587	11.8056745763526	22.8912822308324	19.4422903348173	8.47370866701036	13.615607491969	11.8669233730529	13.4840261264892
TRINITY_DN24382_c0_g1	2342; 2294; 1676; 1619; 1608; 1097; 1082	DMR6; HY6H	Hyoscyamine 6-dioxygenase; Protein DOWNY MILDEW RESISTANCE 6 {ECO:0000303|PubMed:15986928}	ARATH; HYONI	K12692	AT5G24530	GO:0001101,GO:0002229,GO:0002239,GO:0003674,GO:0003824,GO:0005488,GO:0006082,GO:0006725,GO:0006950,GO:0006952,GO:0008150,GO:0008152,GO:0009056,GO:0009058,GO:0009605,GO:0009607,GO:0009617,GO:0009620,GO:0009696,GO:0009751,GO:0009812,GO:0009813,GO:0009987,GO:0010033,GO:0014070,GO:0016054,GO:0016491,GO:0016705,GO:0016706,GO:0018958,GO:0019336,GO:0019439,GO:0019752,GO:0019842,GO:0030246,GO:0031406,GO:…	0.986792	6.32822420459861	17.0871444429016	3.57032e-05	0.00342866	44.471496315242	41.2175169625886	63.0174198253616	64.4280031067753	65.9563198112934	44.9566593186165	71.4862140390675	56.1779576573291	76.0624409198655	53.5797903687061	56.5238491973942	48.526394586999	78.181686755481	60.8572125329347	134.974953091103	105.269878381109	112.537838215362	113.039334068576	105.666158777522	112.289146219455	148.895166577468	123.97368926898	73.1793608004931	67.1136754932077
TRINITY_DN23028_c0_g1	1018; 973; 910	P21; TLP	Protein P21; Thaumatin-like protein	ACTDE; SOYBN			GO:0001906,GO:0005575,GO:0005576,GO:0006950,GO:0006952,GO:0008150,GO:0009605,GO:0009607,GO:0009620,GO:0031640,GO:0035821,GO:0043207,GO:0044364,GO:0050832,GO:0050896,GO:0051704,GO:0051707,GO:0065007,GO:0065008,GO:0098542	1.40328	4.99572003782448	17.0701587670806	3.60239e-05	0.00344551	26.3496219385392	14.9308352262438	9.30537601159546	17.9478008654588	27.9491017823834	10.0358829458415	38.5986169467141	28.3910108590803	25.9045762155851	40.2078977637794	13.9790164681727	15.1831050548279	17.0962410841224	8.90593354140508	111.836389704057	84.3193620448195	73.4053626541112	31.2850376273343	52.3752537441445	23.0133232534573	34.5000995728279	22.2149385395283	15.32810935686	16.5485775188731
TRINITY_DN33858_c1_g1	501							2.10697	4.37636814043718	17.0611234654319	3.61957e-05	0.00344804	6.04062479223428	7.36027088617653	1.41347483720437	2.94528014202401	7.6548495327547	2.66258118971305	4.13556610143366	6.04064060831495	3.19936997084916	2.39771867398685	1.82334997410949	1.98471961501019	26.700870906663	27.2125747098489	26.9949906182205	41.3837359729175	77.2418798659985	45.1567052545486	19.9611981052858	24.9972304304794	61.7370202882183	38.9358600208937	34.611859838071	21.145404607449
TRINITY_DN33171_c0_g2	3141; 3060; 2098; 1555; 1397	HS906	Heat shock protein 90-6, mitochondrial {ECO:0000305}	ARATH	K09487	AT3G07770	GO:0000166,GO:0001882,GO:0001883,GO:0003674,GO:0005488,GO:0005524,GO:0005575,GO:0005618,GO:0005739,GO:0006457,GO:0006950,GO:0008150,GO:0008152,GO:0009532,GO:0009570,GO:0009987,GO:0017076,GO:0019538,GO:0030312,GO:0030554,GO:0032549,GO:0032550,GO:0032553,GO:0032555,GO:0032559,GO:0035639,GO:0036094,GO:0043167,GO:0043168,GO:0043170,GO:0043226,GO:0043227,GO:0043229,GO:0043231,GO:0044237,GO:0044238,GO:…	-1.33708	7.2810063973267	17.0452849096418	3.64989e-05	0.00346301	273.494494903573	295.777742897351	217.792914499241	248.784131996591	185.140546838718	204.711530701399	163.551792725745	200.894447659389	187.421157002002	195.506291878927	207.948723237725	249.776963549032	110.837428152119	134.331164249527	75.628822922475	77.8531532990511	80.82262926376	54.6012449156306	88.4519145399364	77.3723799038649	71.1186263124084	89.5763650787431	124.602695417056	109.098029568867
TRINITY_DN24266_c0_g1	2379; 1188	AB11G	ABC transporter G family member 11	ARATH		AT1G17840	GO:0000166,GO:0001101,GO:0001882,GO:0001883,GO:0003002,GO:0003674,GO:0003824,GO:0005215,GO:0005319,GO:0005488,GO:0005515,GO:0005524,GO:0005575,GO:0005886,GO:0006810,GO:0006811,GO:0006820,GO:0006869,GO:0006950,GO:0006970,GO:0007389,GO:0008150,GO:0009611,GO:0009628,GO:0009651,GO:0009719,GO:0009725,GO:0009737,GO:0009897,GO:0010033,GO:0010051,GO:0010222,GO:0010588,GO:0015245,GO:0015399,GO:0015405,GO:…	2.01736	2.93833978276221	17.0270922042249	3.68503e-05	0.00346511	3.02031239611714	3.68013544308827	0.353368709301093	0.552240026629503	2.31425683548398	1.22888362602141	1.57545375292711	2.24366651165984	2.68334255619607	2.30549872498735	2.08382854183942	2.28242755726171	12.4860187693029	5.93728902760339	10.0695599925108	11.8978240922138	26.5998526690856	18.2987955933465	8.79025237663964	10.1179266028131	15.7368875244478	17.676402708872	8.40573738924583	8.58074389867495
TRINITY_DN36815_c0_g1	1092	ADRC3	NADPH-dependent aldehyde reductase-like protein, chloroplastic {ECO:0000250|UniProtKB:Q9SQR2}	ARATH	K00059	AT3G03980	GO:0003674,GO:0003824,GO:0016491	2.18842	3.28957667447105	17.0164552056392	3.70573e-05	0.00346511	1.9788253629733	1.57720090418069	1.8846331162725	1.19652005769726	1.9582173223326	1.02406968835117	1.47698789336916	1.81219218249449	1.34167127809803	1.38329923499241	1.9101761633528	0.992359807505093	13.0622965586553	11.1324169267563	19.7106280704467	27.1580767322271	20.4614251300658	12.9862420339878	12.4528575335728	14.2841316745597	27.2369207153904	24.6036416082948	13.8447439352284	14.4033915442044
TRINITY_DN30137_c0_g1	2335; 2315; 2306; 2286; 1893; 1884; 1864; 1855	U91C1	UDP-glycosyltransferase 91C1	ARATH		AT5G49690	GO:0003674,GO:0003824,GO:0005575,GO:0005829,GO:0008150,GO:0008152,GO:0008194,GO:0016740,GO:0016757,GO:0016758,GO:0035251,GO:0043226,GO:0043227,GO:0043229,GO:0043231,GO:0044424,GO:0044444,GO:0044464,GO:0046527,GO:0080043,GO:0080044	1.11169	5.02303842842398	17.0152919079371	3.708e-05	0.00346511	17.2886847501878	15.24627540708	26.384863627815	28.9005613936106	20.3832621279166	16.8971498577943	19.8901036307047	16.5686142399496	15.0680005078702	13.7407724009246	19.3622402012579	17.8624765350917	40.9157230440232	27.4599617526657	59.9888680404901	66.7312742563295	50.1304915686613	44.5664215257309	37.7248331164118	38.0910177988258	56.5922685975335	47.7740613753297	40.2980939543256	36.7746167086069
TRINITY_DN21727_c0_g1	987; 890	THNL2	Thionin-like protein 2	ARATH		AT1G12663	GO:0005575,GO:0005576,GO:0006950,GO:0006952,GO:0008150,GO:0050896	-2.98114	1.06172262907962	17.0074489714973	3.72335e-05	0.00346511	3.9576507259466	1.9977878119622	4.71158279068124	3.95772019084477	2.49227659205967	5.52997631709633	1.28005617425328	1.20812812166299	4.23142480015534	3.1354782659828	3.38622138048905	2.28242755726171	0.192092596450813	0.742161128450423	0.214245957287465	0.517296699661469	0	0.295141864408814	0.183130257846659	0.198390717702218	0.605264904786454	0.477740613753297	0	0.612910278476782
TRINITY_DN29778_c0_g2	2375; 2302; 2292; 2281; 2219; 2198; 1749; 1687; 1666; 1605; 1395; 1272; 1249; 1166; 323	Y1561; Y3148; Y5343; Y5344; Y5614	Probable LRR receptor-like serine/threonine-protein kinase At1g53430; Probable LRR receptor-like serine/threonine-protein kinase At1g53440; Probable LRR receptor-like serine/threonine-protein kinase At1g56130; Probable LRR receptor-like serine/threonine-protein kinase At1g56140; Probable leucine-rich repeat receptor-like serine/threonine-protein kinase At3g14840	ARATH		AT1G56140,AT1G56130,AT3G14840	GO:0000166,GO:0001882,GO:0001883,GO:0003674,GO:0003824,GO:0004672,GO:0004674,GO:0005488,GO:0005524,GO:0005575,GO:0005886,GO:0016020,GO:0016021,GO:0016301,GO:0016740,GO:0016772,GO:0016773,GO:0017076,GO:0030554,GO:0031224,GO:0032549,GO:0032550,GO:0032553,GO:0032555,GO:0032559,GO:0035639,GO:0036094,GO:0043167,GO:0043168,GO:0044425,GO:0044464,GO:0097159,GO:0097367,GO:1901265,GO:1901363	1.79606	2.40903445723901	17.0065339676358	3.72514e-05	0.00346511	1.56223054971576	1.57720090418069	2.35579139534062	1.56468007545026	2.31425683548398	0.819255750680938	2.06778305071683	1.55330758499527	2.78654803912669	2.02883887798887	1.21556664940633	1.38930373050713	5.37859270062277	5.93728902760339	13.2832493518228	9.82863729356791	9.20764130852963	8.55911406785561	5.49390773539977	5.95172153106653	16.039519976841	8.59933104755934	6.92237196761421	5.82264764552943
TRINITY_DN30747_c0_g3	4355; 4209; 3819; 1795	CHLY; PP271	Hevamine-A; Putative pentatricopeptide repeat-containing protein At3g49142	ARATH; HEVBR		AT3G49142	GO:0000272,GO:0003674,GO:0003676,GO:0003723,GO:0003796,GO:0003824,GO:0004518,GO:0004519,GO:0004553,GO:0004568,GO:0005488,GO:0005575,GO:0005773,GO:0005975,GO:0005976,GO:0006022,GO:0006026,GO:0006030,GO:0006032,GO:0006040,GO:0006139,GO:0006725,GO:0006807,GO:0008150,GO:0008152,GO:0008270,GO:0009056,GO:0009057,GO:0009451,GO:0009987,GO:0016052,GO:0016070,GO:0016787,GO:0016788,GO:0016798,GO:0034641,GO:…	1.6125	4.32646677347477	16.9643864944181	3.80876e-05	0.00349114	6.45721960549182	7.14997743228577	8.7164281627603	4.69404022635077	7.6548495327547	6.45163903661238	4.43096368010749	8.11171738830865	6.39873994169832	11.4352736759373	5.03591897611192	6.54957472953361	29.5822598534252	20.0383504681614	28.0662204046579	33.106988778334	41.4343858883833	35.1218818646489	23.074412488679	27.9730911960127	56.5922685975335	41.8023037034135	34.1174046975272	22.3712251644026
TRINITY_DN34522_c0_g1	995; 932; 816							1.44088	6.65726650573738	16.9473717181027	3.84305e-05	0.00349114	43.8466040953557	34.6984198919751	49.0004610230849	39.3010818951329	47.9763243971487	28.9811721803382	47.0666808686973	40.0408177465448	48.8161934261823	32.6458619458209	52.7034968706886	33.6409974744226	125.24437288593	121.961812108686	189.607672199406	212.350295211033	185.687433055347	138.716676272143	118.485276826788	109.511676171624	261.474438867748	175.091934940583	169.350885636276	110.936760404298
TRINITY_DN22909_c1_g1	1246; 1218	USPAL	Universal stress protein A-like protein	ARATH		AT3G01520	GO:0000166,GO:0001882,GO:0001883,GO:0003674,GO:0005488,GO:0005575,GO:0005886,GO:0006950,GO:0008150,GO:0016020,GO:0016208,GO:0017076,GO:0030554,GO:0032549,GO:0032550,GO:0032553,GO:0032555,GO:0032559,GO:0036094,GO:0043167,GO:0043168,GO:0043169,GO:0044464,GO:0050896,GO:0097159,GO:0097367,GO:1901265,GO:1901363	1.31427	6.69536624286255	16.9436282939209	3.85063e-05	0.00349114	41.5553326224393	33.857246076412	58.8947848835156	46.8483622590695	62.5739444363553	40.6555666275415	53.1715641612899	49.3606632565165	54.9053169190888	49.4298926637288	56.9579801436107	43.1676516264715	131.007150779455	99.4495912123567	206.104610910541	154.671713198779	183.897058356467	166.164869662162	131.121264618208	141.650972439383	217.59273327073	173.419842792447	148.336542163162	136.985447239561
TRINITY_DN28448_c0_g1	2111; 2099; 2016; 1991; 1978; 922; 725	DGK5	Diacylglycerol kinase 5	ARATH	K00901	AT2G20900	GO:0000166,GO:0001882,GO:0001883,GO:0003674,GO:0003824,GO:0004143,GO:0005488,GO:0005524,GO:0006950,GO:0006952,GO:0007165,GO:0007166,GO:0007186,GO:0007205,GO:0008150,GO:0016301,GO:0016740,GO:0016772,GO:0016773,GO:0017076,GO:0030554,GO:0032549,GO:0032550,GO:0032553,GO:0032555,GO:0032559,GO:0035639,GO:0036094,GO:0043167,GO:0043168,GO:0050789,GO:0050794,GO:0050896,GO:0065007,GO:0097159,GO:0097367,GO:…	1.46938	6.58985288550021	16.9423895072534	3.85315e-05	0.00349114	38.7433176329509	29.3359368177607	35.3368709301093	39.3010818951329	47.6202848839973	38.7098342196743	43.9157733628431	34.0001771382299	41.9014260698309	37.7179591407931	31.3442543168345	32.2516937439155	133.696447129766	112.066330396014	152.543121588675	201.228416168311	168.550989508917	157.900897458716	111.709457286462	105.742252535282	249.369140772019	191.335115808195	165.642472082197	106.64638845496
TRINITY_DN34862_c1_g1	2790; 2785; 2722; 2701; 2636; 2221; 2160; 2137; 2095; 2077; 1920; 1692; 1517; 1504; 1422; 590; 522; 507; 503; 430; 430; 372; 345							1.23311	5.87009916899574	16.9342581571006	3.86969e-05	0.00349114	17.7052795634453	16.928623038206	35.4546604998764	35.5274417131647	28.9282104435497	29.698020962184	39.2878779636197	34.7768309307275	33.232165503659	44.2655755197572	27.3502496116423	32.4501657054165	47.2547787269	65.3101793036372	160.898713922886	108.890955278739	43.7362962155157	74.9660335598388	70.5051492709638	97.8066238271933	119.842451147718	77.8717200417874	72.6849056599492	82.7428875943656
TRINITY_DN34539_c0_g1	4514; 4435; 4423; 4394; 4315; 4303; 2811; 2799; 857	KN4C	Kinesin-like protein KIN-4C {ECO:0000305}	ARATH	K10395	AT5G60930	GO:0000166,GO:0001882,GO:0001883,GO:0003674,GO:0003774,GO:0003777,GO:0003824,GO:0005488,GO:0005524,GO:0005575,GO:0005871,GO:0005874,GO:0005875,GO:0005911,GO:0006928,GO:0007017,GO:0007018,GO:0008150,GO:0008574,GO:0009506,GO:0009987,GO:0016043,GO:0016462,GO:0016787,GO:0016817,GO:0016818,GO:0016887,GO:0017076,GO:0017111,GO:0030054,GO:0030554,GO:0032549,GO:0032550,GO:0032553,GO:0032555,GO:0032559,GO:…	-1.42776	6.33814193496933	16.9309768188291	3.87638e-05	0.00349114	128.51949988995	118.079774359661	125.563681371655	132.905766408834	118.383138122834	131.388141015455	113.334204351194	116.843248337978	119.099127301933	127.447969517301	111.398000799165	129.899898802417	46.294315744646	51.456504905896	32.1368935931197	40.3491425735946	23.5306388995757	28.9239027120638	60.4329850893975	43.0507857413812	34.5000995728279	40.1302115552769	22.2504813244742	38.0004372655605
TRINITY_DN33896_c0_g4	3146; 2980; 1619	ENPL	Endoplasmin homolog; Endoplasmin homolog {ECO:0000305}	ARATH; CATRO; HORVU			GO:0000166,GO:0001882,GO:0001883,GO:0003674,GO:0005488,GO:0005524,GO:0005575,GO:0005788,GO:0006457,GO:0006950,GO:0008150,GO:0008152,GO:0009987,GO:0017076,GO:0019538,GO:0030554,GO:0031974,GO:0032549,GO:0032550,GO:0032553,GO:0032555,GO:0032559,GO:0035639,GO:0036094,GO:0043167,GO:0043168,GO:0043170,GO:0043233,GO:0044237,GO:0044238,GO:0044260,GO:0044267,GO:0044422,GO:0044424,GO:0044432,GO:0044444,GO:…	-1.62044	8.82069180747773	16.9253007456404	3.88799e-05	0.00349114	796.320985541781	725.722709377006	664.097594346521	691.588593349014	672.202600829808	670.970459807688	632.643147659792	652.475480563848	651.020186326338	625.435694114569	746.271096546241	757.96442097239	285.257505729458	264.704135813984	154.685581161549	172.259800987269	184.408593984718	159.37660678076	304.545618798994	240.251159137386	132.25038169584	168.88130696179	202.97383519326	287.761375744849
TRINITY_DN30399_c0_g4	2705; 2700; 369	RPK1; RPK2	LRR receptor-like serine/threonine-protein kinase RPK2; Probable LRR receptor-like serine/threonine-protein kinase RPK1	ARATH		AT3G02130,AT1G69270	GO:0000166,GO:0000578,GO:0001101,GO:0001882,GO:0001883,GO:0003006,GO:0003674,GO:0003824,GO:0004672,GO:0004674,GO:0004702,GO:0004871,GO:0005057,GO:0005488,GO:0005524,GO:0005575,GO:0005777,GO:0005886,GO:0006950,GO:0006970,GO:0007165,GO:0007389,GO:0008150,GO:0009266,GO:0009409,GO:0009414,GO:0009415,GO:0009628,GO:0009651,GO:0009719,GO:0009725,GO:0009737,GO:0009738,GO:0009755,GO:0009798,GO:0009846,GO:…	1.0846	5.45267920897743	16.9226273557888	3.89347e-05	0.00349114	24.4749452788803	22.2911061124204	25.4425470696787	23.1020411140009	29.5512795915647	23.3487888944067	25.3057259063917	23.0407291774299	26.5238091131688	25.8215857198583	24.8322901235864	24.7097592068768	53.0175566204244	43.0453454501246	82.9131854702488	69.3177577546369	72.6380592117337	82.3445801700591	45.5994342038181	55.3510102389187	74.7502157411271	54.2235596609992	54.6372930300979	59.1458418730095
TRINITY_DN30611_c0_g1	2094; 1989; 1925; 1559; 1402; 1076	TPP2; TPPF; TPPG	Probable trehalose-phosphate phosphatase 2; Probable trehalose-phosphate phosphatase F; Probable trehalose-phosphate phosphatase G	ARATH; ORYSJ	K01087	AT4G22590,AT4G12430	GO:0003674,GO:0003824,GO:0004805,GO:0005975,GO:0005984,GO:0005991,GO:0005992,GO:0008150,GO:0008152,GO:0009058,GO:0009311,GO:0009312,GO:0009987,GO:0016051,GO:0016787,GO:0016788,GO:0016791,GO:0019203,GO:0034637,GO:0042578,GO:0044237,GO:0044238,GO:0044249,GO:0044262,GO:0044699,GO:0044710,GO:0044711,GO:0044723,GO:0044763,GO:0046351,GO:0071704,GO:1901576	1.20347	5.89048545024281	16.920536039547	3.89776e-05	0.00349114	26.7662167517967	27.1278555519078	32.5099212557006	30.8334014868139	43.6148403610442	36.1496599987964	34.6599825643964	28.045831395748	40.4565493088023	30.0637033738351	31.7783852630511	18.2594204580937	70.88216809035	78.9164666585617	102.409567583408	157.516845046917	105.120571605713	113.924759661802	47.2476065244381	62.889857511603	79.5923349794187	89.5763650787431	66.9986715436947	62.8233035438702
TRINITY_DN29248_c0_g1	2611; 2608; 2326; 691	CDPKG; CDPKS	Calcium-dependent protein kinase 16; Calcium-dependent protein kinase 28 {ECO:0000303|Ref.6}	ARATH	K13412	AT2G17890	GO:0000166,GO:0001882,GO:0001883,GO:0003674,GO:0003824,GO:0004672,GO:0004674,GO:0004683,GO:0005488,GO:0005509,GO:0005515,GO:0005516,GO:0005524,GO:0005575,GO:0005634,GO:0005737,GO:0005886,GO:0006464,GO:0006468,GO:0006793,GO:0006796,GO:0007165,GO:0008150,GO:0008152,GO:0009738,GO:0009755,GO:0009931,GO:0009987,GO:0010857,GO:0016020,GO:0016301,GO:0016310,GO:0016740,GO:0016772,GO:0016773,GO:0017076,GO:…	1.24675	6.6629567617307	16.9192976989752	3.9003e-05	0.00349114	45.5129833483859	46.1594131290214	48.2937236044828	48.505082338958	61.0607765054619	50.8962635110532	47.9528736047188	52.1220989631747	54.2860840215051	53.7642302667051	59.3891134424234	51.1065300865123	131.199243375905	118.251006466434	166.254862855073	186.48546022796	191.314324966116	180.331679153785	108.596242903069	119.034430621331	209.421657056113	154.549088549191	128.311108971135	113.694856657443
TRINITY_DN50523_c0_g1	1199	ENL1	Early nodulin-like protein 1	ORYSJ			GO:0003674,GO:0005575,GO:0005773,GO:0009055,GO:0012506,GO:0016020,GO:0030659,GO:0031090,GO:0031224,GO:0031225,GO:0031226,GO:0032578,GO:0043226,GO:0043227,GO:0043229,GO:0043231,GO:0044422,GO:0044424,GO:0044425,GO:0044433,GO:0044444,GO:0044446,GO:0044459,GO:0044464,GO:0046658,GO:0098588	2.06112	2.84669139804367	16.8914013579275	3.95805e-05	0.0035176	2.70786628617399	3.36469526225213	1.06010612790328	1.84080008876501	2.58128647034752	1.43369756369164	1.772385472043	1.81219218249449	1.03205482930618	0.829979540995447	0.86826189243309	0.595415884503056	7.87579645448334	10.6376428411227	14.1402331809727	17.0707910888285	10.7422481932846	11.5105327119437	12.6359877914195	9.12597301430201	24.5132286438514	12.898996571339	8.65296495951776	7.96783362019817
TRINITY_DN30940_c0_g1	2408; 2240; 1523	CIGR1	Chitin-inducible gibberellin-responsive protein 1	ORYSJ			GO:0001071,GO:0003674,GO:0003676,GO:0003677,GO:0003700,GO:0005488,GO:0005575,GO:0005634,GO:0006139,GO:0006351,GO:0006355,GO:0006725,GO:0006807,GO:0008150,GO:0008152,GO:0009058,GO:0009059,GO:0009889,GO:0009987,GO:0010468,GO:0010556,GO:0016070,GO:0018130,GO:0019219,GO:0019222,GO:0019438,GO:0031323,GO:0031326,GO:0032774,GO:0034641,GO:0034645,GO:0034654,GO:0043170,GO:0043226,GO:0043227,GO:0043229,GO:…	1.82515	4.12400560128846	16.8906939471058	3.95952e-05	0.0035176	3.9576507259466	5.36248307421433	4.00484537207906	4.50996021747427	5.96366184528564	3.99387178456957	5.80948571391871	3.10661516999055	4.74745221480843	3.96545780697825	6.25148562551825	4.46561913377292	20.553907820237	27.4599617526657	38.3500263544562	45.78075792004	28.3902273679663	24.4967747459316	18.1298955268193	12.3002244975375	60.2238580262522	35.8305460314972	27.195032729913	18.6937634935419
TRINITY_DN26494_c2_g1	509; 444; 332	CH62	Chaperonin CPN60-2, mitochondrial	CUCMA; MAIZE	K04077		GO:0000166,GO:0001882,GO:0001883,GO:0003674,GO:0005488,GO:0005524,GO:0005575,GO:0005739,GO:0006457,GO:0008150,GO:0008152,GO:0009987,GO:0017076,GO:0019538,GO:0030554,GO:0032549,GO:0032550,GO:0032553,GO:0032555,GO:0032559,GO:0035639,GO:0036094,GO:0042026,GO:0043167,GO:0043168,GO:0043170,GO:0043226,GO:0043227,GO:0043229,GO:0043231,GO:0044237,GO:0044238,GO:0044260,GO:0044267,GO:0044424,GO:0044444,GO:…	-1.24925	4.43260978808216	16.868984490555	4.00507e-05	0.00354479	32.1819493241447	38.9042889697902	29.0940237324567	36.8160017753002	24.5667264074453	27.7522885543168	21.7609549623057	28.1321262615811	24.046877522834	23.331647096872	26.3951615299659	34.3356493396762	18.6329818557289	23.0069949819631	14.9972170101225	8.79404389424497	11.509551635662	5.90283728817628	13.0022483071128	11.9034430621331	9.38160602419004	13.1378668782157	14.5864266460442	18.6937634935419
TRINITY_DN27765_c0_g1	1084	ABP20; AB19A	Auxin-binding protein ABP20; Auxin-binding protein ABP19a	PRUPE; PRUPE			GO:0003674,GO:0005488,GO:0005575,GO:0005576,GO:0005618,GO:0007165,GO:0008150,GO:0009734,GO:0009755,GO:0030145,GO:0030312,GO:0043167,GO:0043169,GO:0044464,GO:0045735,GO:0046872,GO:0046914,GO:0048046,GO:0050789,GO:0050794,GO:0065007	1.2219	7.28018426876028	16.8455211559867	4.05489e-05	0.00356134	99.4620116652369	79.7012190245973	89.5200730229436	84.7688440876287	135.384024875813	80.7990984109075	107.032389339485	76.888725457266	110.945894150414	72.9459796585998	115.305179315114	85.4421794261885	165.775910737052	123.19874732277	267.164708737468	294.859118807037	380.326739605099	207.779872543805	180.932694752499	141.650972439383	310.198263703058	222.149385395283	145.122583749626	147.404921973666
TRINITY_DN30028_c0_g1	2424; 2329; 2143; 1979	Y1666	Uncharacterized protein At1g76660	ARATH		AT1G76660	GO:0005575,GO:0005886,GO:0016020,GO:0044464	1.87722	4.87731389463072	16.8400171103695	4.06667e-05	0.00356134	6.04062479223428	6.5190970706135	5.65389934881749	6.62688031955403	7.12079026302763	6.34923206777727	5.21869055657104	6.2132303399811	6.2955344587677	5.80985678696813	4.60178802989538	7.83964247929023	40.5315378511216	53.4356012484305	60.2031139977775	81.4742301966814	52.6881697099195	51.0595425427248	33.6959674437853	35.511938468697	79.8949674318119	58.0454845710255	36.8369079705185	42.9037194933748
TRINITY_DN26272_c0_g1	1423; 1346; 1334; 1097; 1073; 1033; 785; 367; 358	MYB05; MYB59; MYBA1	Myb-related protein 305; Myb-related protein MYBAS1; Transcription factor MYB59	ANTMA; ARATH; ORYSJ	K09422		GO:0000975,GO:0000981,GO:0000988,GO:0000989,GO:0001067,GO:0001071,GO:0001076,GO:0001134,GO:0001135,GO:0003674,GO:0003676,GO:0003677,GO:0003700,GO:0005488,GO:0005575,GO:0005634,GO:0006139,GO:0006351,GO:0006355,GO:0006357,GO:0006725,GO:0006807,GO:0008150,GO:0008152,GO:0009058,GO:0009059,GO:0009889,GO:0009987,GO:0010468,GO:0010556,GO:0016070,GO:0018130,GO:0019219,GO:0019222,GO:0019438,GO:0030154,GO:…	-3.04088	2.4563313038155	16.8390127019834	4.06882e-05	0.00356134	3.43690720937468	2.5235214466891	13.8991692325097	8.19156039500429	10.6811853945414	8.49977841331473	10.3389152535841	9.40614037580471	7.84361670272697	9.95975449194536	12.2424926833066	16.2747008430835	0.576277789352439	0.247387042816808	2.14245957287465	1.29324174915367	1.27883907062911	0.590283728817628	0	0.198390717702218	0.302632452393227	1.19435153438324	1.73059299190355	0.612910278476782
TRINITY_DN7793_c0_g2	2241	KPRO	Putative receptor protein kinase ZmPK1	MAIZE			GO:0000166,GO:0001882,GO:0001883,GO:0003674,GO:0003824,GO:0004672,GO:0004674,GO:0005488,GO:0005524,GO:0005575,GO:0008037,GO:0008150,GO:0009987,GO:0016021,GO:0016301,GO:0016740,GO:0016772,GO:0016773,GO:0017076,GO:0030554,GO:0031224,GO:0032549,GO:0032550,GO:0032553,GO:0032555,GO:0032559,GO:0035639,GO:0036094,GO:0043167,GO:0043168,GO:0044425,GO:0044699,GO:0044763,GO:0048544,GO:0097159,GO:0097367,GO:…	1.89405	2.27363067917641	16.8113577538626	4.12855e-05	0.0035942	1.66637925303015	1.15661399639917	0.706737418602187	0.644280031067753	3.02633586178674	1.02406968835117	1.37852203381122	2.0710767799937	1.75449320982051	1.47551918399191	1.30239283864964	1.0915957882556	4.22603712191789	4.20557972788573	12.6405114799604	10.6045823430601	6.6499631672714	5.90283728817628	8.057731345253	7.14206583727984	12.7105630005155	7.64384982005275	6.67514439734227	7.048468202483
TRINITY_DN28090_c0_g1	3217; 3177; 2922; 2665; 2601; 2311; 1829; 1540; 1231; 1078	LPAAT	1-acylglycerol-3-phosphate O-acyltransferase; Probable 1-acylglycerol-3-phosphate O-acyltransferase	ARATH; ORYSJ		AT4G24160	GO:0003674,GO:0003824,GO:0003841,GO:0004620,GO:0004623,GO:0005575,GO:0005737,GO:0006629,GO:0006644,GO:0006793,GO:0006796,GO:0008150,GO:0008152,GO:0008374,GO:0008610,GO:0008654,GO:0009058,GO:0009987,GO:0016298,GO:0016411,GO:0016740,GO:0016746,GO:0016747,GO:0016787,GO:0016788,GO:0019637,GO:0042171,GO:0042592,GO:0044237,GO:0044238,GO:0044249,GO:0044255,GO:0044424,GO:0044464,GO:0044699,GO:0044710,GO:…	1.50075	7.08362520614007	16.8058234530492	4.1406e-05	0.0035942	64.0514525383463	56.2534989157778	46.4090904882103	47.2165222768225	56.7883023476453	50.4866356357128	54.4516203355432	47.2032916106897	62.5425226559545	48.7843530207324	50.3591897611192	44.4577193762282	166.160095929953	158.575094445574	220.459090048801	292.013986958899	257.81395663883	229.325228645649	162.985929483527	150.181773300579	324.724621417933	265.86265155371	196.298690795917	196.744199391047
TRINITY_DN25306_c0_g1	1476							1.7791	5.75196760751789	16.8006944391256	4.15181e-05	0.0035942	13.6434801341843	10.1992325137018	12.3679048255383	9.6642004660163	16.0217780918122	10.8551386965224	12.0128348660692	11.3909222899653	14.2423566444253	11.3430537269378	17.6257164163917	12.9006774975662	68.0007791435878	88.5645613284172	109.265438216607	144.584427555381	112.02630258711	80.5737289836062	68.1244559189572	67.6512347364562	148.592534125074	82.171385565567	79.3600500572915	87.3397146829415
TRINITY_DN24692_c0_g1	1217; 1164; 1117; 1086; 1061; 1051; 860	IDM3	Increased DNA methylation 3 {ECO:0000303|PubMed:25684209}	ARATH		AT1G20870	GO:0005575,GO:0005634,GO:0006139,GO:0006351,GO:0006355,GO:0006725,GO:0006807,GO:0008150,GO:0008152,GO:0009058,GO:0009059,GO:0009889,GO:0009893,GO:0009987,GO:0010468,GO:0010556,GO:0010604,GO:0016070,GO:0018130,GO:0019219,GO:0019222,GO:0019438,GO:0031323,GO:0031325,GO:0031326,GO:0032774,GO:0034641,GO:0034645,GO:0034654,GO:0043170,GO:0043226,GO:0043227,GO:0043229,GO:0043231,GO:0044237,GO:0044238,GO:…	2.8737	1.73904617718062	16.7831809913438	4.19031e-05	0.00361433	0.416594813257537	0.841173815563032	0.117789569767031	0.460200022191252	0.534059269727072	0	0.393863438231777	0	0.103205482930618	0	0.434130946216545	0.694651865253565	4.4181297183687	1.97909634253446	5.57039488947408	18.3640328379822	6.6499631672714	3.24656050849695	3.1132143833932	3.17425148323548	10.2895033813697	8.36046074068269	3.70841355407904	2.45164111390713
TRINITY_DN34878_c0_g1	4481; 4440; 4332; 4256; 4251; 3509; 3390	ETFQO	Electron transfer flavoprotein-ubiquinone oxidoreductase, mitochondrial	ARATH	K00311	AT2G43400	GO:0003674,GO:0003824,GO:0004174,GO:0005488,GO:0005575,GO:0005739,GO:0006082,GO:0006091,GO:0006520,GO:0006551,GO:0006552,GO:0006807,GO:0008150,GO:0008152,GO:0009055,GO:0009056,GO:0009063,GO:0009081,GO:0009083,GO:0009314,GO:0009416,GO:0009628,GO:0009642,GO:0009646,GO:0009987,GO:0016021,GO:0016054,GO:0016491,GO:0016645,GO:0016649,GO:0016722,GO:0017133,GO:0019752,GO:0022900,GO:0022904,GO:0031224,GO:…	1.38974	5.59555278385111	16.7647283929382	4.23125e-05	0.00363643	17.3928334535022	16.5080361304245	28.1517071743204	26.7836412915309	17.5349460227055	19.9693589228479	20.8747622262842	26.7514084082519	20.8475075519848	19.0895294428953	15.9760188207689	20.2441400731039	63.3905568287683	80.1534018726457	76.4858067516248	113.805273925523	54.4785444088003	54.010961186813	44.3175223988915	45.2330836361056	153.737285815759	112.269044232025	59.0873892949927	48.1134568604274
TRINITY_DN28011_c0_g2	1528; 1426; 1323	XTH31; XTH32	Probable xyloglucan endotransglucosylase/hydrolase protein 32; Xyloglucan endotransglucosylase/hydrolase protein 31 {ECO:0000303|PubMed:12514239}	ARATH	K08235	AT3G44990	GO:0003674,GO:0003824,GO:0004553,GO:0005575,GO:0005576,GO:0005618,GO:0005886,GO:0005975,GO:0005976,GO:0006073,GO:0008150,GO:0008152,GO:0009056,GO:0009987,GO:0010383,GO:0010410,GO:0010411,GO:0016020,GO:0016043,GO:0016740,GO:0016757,GO:0016758,GO:0016762,GO:0016787,GO:0016798,GO:0016998,GO:0030312,GO:0033946,GO:0042546,GO:0043170,GO:0044036,GO:0044042,GO:0044085,GO:0044237,GO:0044238,GO:0044248,GO:…	-2.4624	7.50207722380365	16.7550388986084	4.25292e-05	0.00364121	322.965128977905	247.620541956368	492.595980765724	417.585500136342	344.735258608825	263.390723843921	447.330399971741	302.981273939911	346.460806198085	295.196056747381	248.930684560567	138.831137069962	34.5766673611464	29.6864451380169	56.5609327238906	11.3805273925523	24.553710156079	23.0210654238875	144.672903698861	63.2866389470074	16.3421524292343	21.020587005145	19.530978051483	29.1132382276472
TRINITY_DN35467_c3_g2	3978; 3978; 2221; 789; 445	PUR4	Probable phosphoribosylformylglycinamidine synthase, chloroplastic/mitochondrial	ARATH	K01952	AT1G74260	GO:0000166,GO:0001882,GO:0001883,GO:0003674,GO:0003824,GO:0004642,GO:0005488,GO:0005524,GO:0005575,GO:0005739,GO:0006082,GO:0006139,GO:0006163,GO:0006164,GO:0006188,GO:0006189,GO:0006520,GO:0006541,GO:0006725,GO:0006753,GO:0006793,GO:0006796,GO:0006807,GO:0008150,GO:0008152,GO:0009058,GO:0009064,GO:0009117,GO:0009123,GO:0009124,GO:0009126,GO:0009127,GO:0009150,GO:0009152,GO:0009156,GO:0009161,GO:…	-1.23297	5.4077302413988	16.7485346541451	4.26752e-05	0.00364121	65.1970882748045	70.2380135995132	53.8298333835332	70.6867234085764	54.8300850253127	56.5286467969847	49.7252590767618	59.1119830956535	57.6918649582155	62.6173453706565	50.7064945180925	72.6407379093728	30.1585376427777	29.1916710523833	15.21146296741	26.3821316827349	15.857604475801	21.2502142374346	28.9345807397721	32.7344684208659	12.1052980957291	24.8425119151714	18.2948402001233	32.4842447592695
TRINITY_DN32010_c1_g1	1811; 1705; 1596; 1514; 1511; 1359; 1305; 1050	RGLG3	E3 ubiquitin-protein ligase RGLG3 {ECO:0000305}	ARATH		AT5G63970	GO:0003674,GO:0003824,GO:0004842,GO:0005488,GO:0005575,GO:0005634,GO:0005737,GO:0006950,GO:0006952,GO:0007165,GO:0008150,GO:0008270,GO:0009605,GO:0009607,GO:0009611,GO:0009617,GO:0009755,GO:0009867,GO:0016740,GO:0019787,GO:0042742,GO:0043167,GO:0043169,GO:0043207,GO:0043226,GO:0043227,GO:0043229,GO:0043231,GO:0044424,GO:0044464,GO:0046872,GO:0046914,GO:0050789,GO:0050794,GO:0050896,GO:0051704,GO:…	1.1987	5.28185739964449	16.7353030051191	4.29739e-05	0.00365355	20.9338893661912	14.6153950454077	20.7309642789975	13.0696806302316	24.0326671377183	20.071765891683	24.1241355916963	19.9341140074393	22.4987952788747	24.7149463318644	20.4041544721776	15.4808129970794	49.367797287859	47.9930863064607	69.2014442038511	82.2501752461736	60.3612041336942	58.1429472885364	46.3319552352048	41.8604414351679	83.5265568605307	53.5069487403692	58.8401617247208	36.1617064301302
TRINITY_DN35705_c1_g1	305; 287; 218							1.89918	5.24475809901496	16.7251076266087	4.32054e-05	0.00366012	11.1439112546391	12.9330474142816	3.06252881394281	5.70648027517153	13.0844521083133	3.68665087806422	19.7916377711468	14.9290117891212	6.60515090755955	6.2709565319656	3.8203523267056	5.65645090277903	52.0570936381704	54.9199235053313	55.7039488947408	86.9058455431268	74.4284339106145	59.3235147461716	62.6305481835574	59.3188245929631	114.697699457033	75.2441466661442	41.2870042354133	61.903938126155
TRINITY_DN35738_c2_g2	358; 323; 293; 286							1.81975	4.18925807292469	16.6869817315783	4.40825e-05	0.00372113	4.27009683588975	6.5190970706135	2.00242268603953	3.68160017753002	7.47682977617901	2.25295331437258	8.17266634330937	9.1472557783055	4.95386318066966	4.14989770497723	3.38622138048905	4.2671471722719	24.0115745563516	24.9860913244976	23.3528093443336	35.9521206264721	45.2709031002707	30.9898957629255	28.7514504819255	21.6245882295417	52.9606791688147	36.5471569521272	17.8003850595794	30.3390587846007
TRINITY_DN29004_c1_g1	1813; 391; 366; 359; 352; 322; 276; 255; 235; 201	JASON; TR120	Protein JASON {ECO:0000305}; Trafficking protein particle complex II-specific subunit 120 homolog {ECO:0000305}	ARATH	K20306	AT5G11040,AT1G06660	GO:0000280,GO:0000911,GO:0000919,GO:0003006,GO:0005575,GO:0005768,GO:0005769,GO:0005802,GO:0006355,GO:0006810,GO:0006996,GO:0007049,GO:0007126,GO:0007135,GO:0007142,GO:0008150,GO:0009556,GO:0009889,GO:0009987,GO:0010468,GO:0010556,GO:0016043,GO:0019219,GO:0019222,GO:0022402,GO:0022414,GO:0022607,GO:0031323,GO:0031326,GO:0032502,GO:0032506,GO:0043226,GO:0043227,GO:0043229,GO:0043231,GO:0044422,GO:…	-1.84312	1.54195046298737	16.6764206899368	4.43286e-05	0.00372863	3.85350202263221	5.04704289337819	2.59137053487468	3.12936015090052	4.36148403610442	3.27702300272375	4.33249782054955	2.58884597499212	4.95386318066966	4.79543734797369	3.64669994821898	4.66409109527394	2.11301856095894	2.47387042816808	0.642737871862394	1.29324174915367	0.767303442377469	0.885425593226442	1.83130257846659	0.595172153106653	0.302632452393227	1.19435153438324	1.73059299190355	1.22582055695356
TRINITY_DN24397_c0_g4	525; 485	UXS2	UDP-glucuronic acid decarboxylase 2	ARATH	K08678	AT3G62830	GO:0000139,GO:0000166,GO:0003674,GO:0003824,GO:0005488,GO:0005575,GO:0005768,GO:0005794,GO:0005802,GO:0005886,GO:0005975,GO:0005996,GO:0006139,GO:0006725,GO:0006753,GO:0006793,GO:0006796,GO:0006807,GO:0008150,GO:0008152,GO:0008460,GO:0009058,GO:0009117,GO:0009165,GO:0009225,GO:0009226,GO:0009987,GO:0016020,GO:0016021,GO:0016829,GO:0016830,GO:0016831,GO:0016835,GO:0016836,GO:0018130,GO:0019305,GO:…	1.41911	4.5589339065873	16.6531256543704	4.48763e-05	0.00375595	7.08211182537812	7.99115124784881	12.6034839650723	13.9900806746141	15.4877188220851	15.6682662317729	8.56652978154115	11.9086914849638	9.80452087840871	8.11535551195548	7.20657370719465	9.52665415204889	23.2432041705484	28.4495099239329	47.1341106032422	49.4018348176703	57.5477581783102	51.6498262715425	15.566071916966	28.3698726314171	39.6448512635127	30.575399280211	37.8258182516062	22.9841354428793
TRINITY_DN32692_c2_g1	2492; 2372; 2267; 2264; 2192; 2189; 2176; 2173; 2144; 2130; 2127; 2069; 2056; 2053; 2010; 2007; 1684; 1680; 1653; 1652; 1650; 1649; 1194; 1031; 394	PAP14	Probable plastid-lipid-associated protein 14, chloroplastic	ARATH		AT5G53450	GO:0000166,GO:0001882,GO:0001883,GO:0003674,GO:0003824,GO:0004672,GO:0004674,GO:0004693,GO:0005488,GO:0005524,GO:0005575,GO:0005634,GO:0006464,GO:0006468,GO:0006793,GO:0006796,GO:0007346,GO:0008150,GO:0008152,GO:0009507,GO:0009536,GO:0009987,GO:0010468,GO:0016301,GO:0016310,GO:0016740,GO:0016772,GO:0016773,GO:0017076,GO:0019222,GO:0019538,GO:0030554,GO:0032549,GO:0032550,GO:0032553,GO:0032555,GO:…	1.87849	6.36159044221914	16.6485285076668	4.49852e-05	0.00375595	19.2675101131611	13.5639277759539	20.3775955696964	17.7637208565823	19.1371238318868	15.770673200608	16.8376619844085	16.7412039716157	22.705206244736	17.9828900549013	18.6676306873114	16.0762288815825	163.470799579642	168.96535024388	194.32108325973	262.786723428026	105.376339419839	100.348233898997	117.935886053248	117.645695597415	249.369140772019	126.362392337747	66.5042164031508	80.5977016196969
TRINITY_DN30710_c0_g3	2160; 2048; 1324; 1025	PHT17	Probable inorganic phosphate transporter 1-7	ARATH	K08176	AT3G54700	GO:0003674,GO:0005215,GO:0005315,GO:0005575,GO:0005886,GO:0005887,GO:0006810,GO:0006811,GO:0006817,GO:0006820,GO:0008150,GO:0008509,GO:0009987,GO:0015075,GO:0015291,GO:0015293,GO:0015698,GO:0016020,GO:0016021,GO:0022804,GO:0022857,GO:0022891,GO:0022892,GO:0031224,GO:0031226,GO:0034220,GO:0044425,GO:0044459,GO:0044464,GO:0044699,GO:0044763,GO:0044765,GO:0051179,GO:0051234,GO:0055085,GO:0098656,GO:…	0.953857	5.59569770718627	16.6424996668931	4.51284e-05	0.00375595	43.5341579854126	41.322663689534	16.9616980464525	27.0597613048456	37.6511785157586	28.0595094608221	33.6753239688169	36.4164333815559	38.1860286843287	38.455718732789	38.0298708885693	40.8852240692098	41.8761860262773	36.1185082512539	88.0550884451479	62.5929006590378	72.8938270258595	66.4069194919832	60.9823758629375	54.9542288035143	96.8423847658326	65.211593777325	35.1063149786149	53.3231942274801
TRINITY_DN33550_c0_g1	631; 502	PIP21	Aquaporin PIP2-1	MAIZE	K09872		GO:0003674,GO:0005215,GO:0005372,GO:0005575,GO:0005886,GO:0006461,GO:0008150,GO:0015250,GO:0015267,GO:0016020,GO:0016021,GO:0016043,GO:0022607,GO:0022803,GO:0022838,GO:0022857,GO:0022891,GO:0022892,GO:0031224,GO:0032991,GO:0043234,GO:0043933,GO:0044425,GO:0044464,GO:0051259,GO:0051260,GO:0051262,GO:0051289,GO:0051290,GO:0051291,GO:0065003,GO:0071822,GO:0071840	-1.64382	6.21886737675585	16.624383732677	4.55615e-05	0.003759	128.831945999893	105.35702039927	122.383362987945	119.92812578304	119.095217149137	121.966699882625	149.668106528075	115.462530484649	111.771538013859	94.3410078264825	143.610517008433	101.121464384769	25.9325005208598	23.7491561104135	38.3500263544562	22.7610547851046	31.9709767657279	19.1842211865729	50.7270814235246	42.0588321528702	10.5921358337629	29.6199180527044	25.7116673082814	25.4357765567865
TRINITY_DN30616_c0_g1	2523; 2506; 1681							1.59796	5.61877212454143	16.6227964625092	4.55996e-05	0.003759	15.726454200472	13.87936795679	16.0193814883162	14.2662006879288	15.6657385786608	12.9032780732248	13.8836861976701	14.4112425941228	14.5519730932171	14.3863120439211	16.1496711992555	15.1831050548279	72.6110014584074	63.083695918286	95.3394509929217	108.373658579078	76.4745764236211	89.7231267802795	46.8813460087447	56.7397452628343	138.908295648491	93.6371602956461	91.4742010006163	64.0491241008238
TRINITY_DN24432_c0_g3	1263; 1207; 1170; 953; 948; 876; 816; 724; 507	LOR15; LURP1	Protein LURP-one-related 15; Protein LURP1	ARATH		AT2G14560,AT5G01750	GO:0001101,GO:0005575,GO:0006950,GO:0006952,GO:0008150,GO:0009507,GO:0009536,GO:0009605,GO:0009607,GO:0009620,GO:0009751,GO:0010033,GO:0014070,GO:0042221,GO:0043207,GO:0043226,GO:0043227,GO:0043229,GO:0043231,GO:0044424,GO:0044444,GO:0044464,GO:0050832,GO:0050896,GO:0051704,GO:0051707,GO:0098542,GO:1901700	2.25063	3.47537900845266	16.6210968614602	4.56405e-05	0.003759	2.81201498948837	3.15440180836137	0.353368709301093	0.368160017753002	3.64940500980166	0.921662719516055	1.28005617425328	2.67514084082519	2.47693159033483	1.47551918399191	2.34430710956934	0.992359807505093	15.5595003125159	15.0906096118253	33.6366152941319	22.2437580854432	28.6459951820922	23.9064910171139	12.4528575335728	12.8953966506441	30.2632452393227	19.8262354707618	15.575336927132	9.50010931639013
TRINITY_DN18592_c0_g1	701							2.0218	1.88921213849901	16.5905584582614	4.63813e-05	0.0038068	1.66637925303015	0.736027088617653	0.588947848835155	0.276120013314751	1.51316793089337	1.22888362602141	0.787726876463554	0.776653792497637	1.1352603122368	1.19885933699342	1.21556664940633	0.893123826754583	2.11301856095894	2.47387042816808	2.78519744473704	5.43161534644543	10.7422481932846	10.6251071187173	3.29634464123986	4.16620507174657	9.98687092897649	8.59933104755934	6.1806892567984	5.51619250629104
TRINITY_DN34359_c1_g2	3721; 3703; 3533; 2380; 2344; 1353; 779; 300	MSL3	Mechanosensitive ion channel protein 3, chloroplastic	ARATH		AT1G58200	GO:0005575,GO:0006810,GO:0006811,GO:0006996,GO:0008150,GO:0009526,GO:0009657,GO:0009658,GO:0009987,GO:0010020,GO:0016020,GO:0016021,GO:0016043,GO:0031090,GO:0031224,GO:0031967,GO:0031969,GO:0031975,GO:0042170,GO:0043572,GO:0044422,GO:0044424,GO:0044425,GO:0044434,GO:0044435,GO:0044444,GO:0044446,GO:0044464,GO:0044699,GO:0044763,GO:0044765,GO:0048285,GO:0051179,GO:0051234,GO:0055085,GO:0071840,GO:…	1.09826	4.89819185328926	16.582110484127	4.65884e-05	0.00381061	12.3936956944117	13.3536343220631	17.9040146045887	15.8308807633791	22.8755387199763	21.4030564865395	20.7762963667262	19.7615242757732	16.9256992006214	18.0751100039008	18.4071521195815	14.4884531895744	35.7292229398512	34.6341859943531	67.0589846309764	46.0394062698707	39.8997790036284	38.9587261019635	35.5272700222519	34.5199848801859	64.7633448121506	39.6524709415236	30.903446283992	30.0326036453623
TRINITY_DN32289_c0_g1	2094; 2002; 1990; 1898; 1895; 1528; 924	PGLR4	Polygalacturonase At1g48100	ARATH		AT1G48100	GO:0003674,GO:0003824,GO:0004553,GO:0004650,GO:0005575,GO:0005576,GO:0005618,GO:0005975,GO:0008150,GO:0008152,GO:0009987,GO:0016043,GO:0016787,GO:0016798,GO:0030312,GO:0044238,GO:0044464,GO:0045229,GO:0071554,GO:0071555,GO:0071704,GO:0071840	-1.72607	3.37340896771759	16.5447887819244	4.75144e-05	0.00387299	17.8094282667597	16.5080361304245	22.9689661045711	18.2239208787736	12.0163335688591	13.4153129174004	14.5729472145757	13.7208836674583	16.4096717859683	10.9741739309398	16.2364973884988	16.175464862333	5.57068529707358	6.92683719887062	4.28491914574929	3.10378019796881	2.55767814125823	2.0659930508617	4.39512618831982	6.7452844018754	3.3289569763255	5.01627644440961	4.20286869462291	3.67746167086069
TRINITY_DN33838_c0_g1	3082; 3019; 2839; 2169; 1598; 906; 882; 365; 314; 257; 223; 204							-2.10006	2.02421254048615	16.511034257741	4.83678e-05	0.00392905	7.29040923200689	5.04704289337819	6.24284719765265	5.70648027517153	7.6548495327547	3.17461603388863	6.69567844994021	4.91880735248503	7.4307947710045	6.63983632796357	5.29639754384185	6.05339482578107	4.22603712191789	0.989548171267231	1.71396765829972	2.06918679864588	1.02307125650329	1.47570932204407	1.46504206277327	0.793562870808871	0.302632452393227	0.477740613753297	0.988910281087744	2.14518597466874
TRINITY_DN27144_c0_g1	2061; 1982; 1614; 1598; 1534; 1518; 1227; 1051; 224	WTR36; WTR37	WAT1-related protein At4g28040; WAT1-related protein At4g30420	ARATH		AT4G30420,AT4G28040	GO:0003674,GO:0005215,GO:0005575,GO:0005886,GO:0006810,GO:0008150,GO:0016020,GO:0016021,GO:0022857,GO:0031224,GO:0044425,GO:0044464,GO:0051179,GO:0051234	-2.54677	3.49361538042215	16.5013011052915	4.86167e-05	0.00392942	24.4749452788803	32.4903386261221	14.7236962208789	11.7811205680961	18.9591040753111	15.8730801694432	16.6407302652926	20.0204088732724	22.9116172105972	10.9741739309398	24.1376806096399	10.915957882556	6.53114827932765	4.45296677070254	0	0.517296699661469	2.55767814125823	2.95141864408814	9.52277340802627	3.57103291863992	0.302632452393227	0.955481227506593	5.68623411625453	1.22582055695356
TRINITY_DN27356_c0_g1	1863; 1813	PP434	Pentatricopeptide repeat-containing protein At5g57250, mitochondrial	ARATH				2.40895	3.17117774300634	16.4933173695847	4.88218e-05	0.00392942	1.04148703314384	1.15661399639917	1.06010612790328	2.02488009764151	1.69118768746906	0.921662719516055	1.47698789336916	0.776653792497637	0.722438380514326	0.645539642996459	0.694609513946472	0.297707942251528	10.9492779976963	8.90593354140508	30.8514178493949	24.5715932339198	17.392211360556	25.6773422035668	9.15651289233296	14.0857409568575	17.2500497864139	13.8544777988456	15.8225644974039	10.4194747341053
TRINITY_DN34078_c1_g1	658	CLH1	Clathrin heavy chain 1	ORYSJ	K04646		GO:0003674,GO:0005198,GO:0005575,GO:0006810,GO:0006886,GO:0008104,GO:0008150,GO:0015031,GO:0016192,GO:0030117,GO:0030118,GO:0030120,GO:0030125,GO:0030130,GO:0030132,GO:0032991,GO:0033036,GO:0043234,GO:0044422,GO:0044424,GO:0044425,GO:0044431,GO:0044433,GO:0044444,GO:0044446,GO:0044459,GO:0044464,GO:0045184,GO:0046907,GO:0051179,GO:0051234,GO:0051649,GO:0071702	-1.57803	4.47361521382243	16.4861942764401	4.90056e-05	0.00392942	34.3690720937468	30.1771106333238	32.0387629766325	37.5523218108062	34.535832775684	25.4993352399442	37.5154924915768	31.1524465657385	44.7911795918882	35.9657801098027	28.2185115040754	38.6027965119481	10.9492779976963	7.66899832732104	8.99833020607351	12.9324174915367	3.83651721188734	10.0348233898997	14.1010298541928	10.1179266028131	6.96054640504422	8.36046074068269	6.92237196761421	14.096936404966
TRINITY_DN35575_c4_g1	6179; 254	RRP5	rRNA biogenesis protein RRP5	ARATH	K14792	AT3G11964	GO:0003674,GO:0003676,GO:0003723,GO:0005488,GO:0005575,GO:0005730,GO:0005886,GO:0006139,GO:0006364,GO:0006396,GO:0006397,GO:0006725,GO:0006807,GO:0007275,GO:0008150,GO:0008152,GO:0009553,GO:0009987,GO:0016020,GO:0016070,GO:0016071,GO:0016072,GO:0030529,GO:0030684,GO:0032040,GO:0032501,GO:0032502,GO:0032991,GO:0034470,GO:0034641,GO:0034660,GO:0043170,GO:0043226,GO:0043228,GO:0043229,GO:0043232,GO:…	-1.16086	6.21492718302042	16.4850613506122	4.90349e-05	0.00392942	116.334101602167	117.659187451879	96.3518680694314	120.664445818546	89.8999770707238	105.06955002483	89.4070004786134	102.604595475521	102.586250033034	98.3064656334607	77.275308426545	118.686232977609	50.7124454630147	59.6202773188507	35.7790748670066	47.5912963688552	31.715208951602	44.2712796613221	40.6549172419583	53.1687123441943	27.8421856201769	43.47439585155	38.814728532694	66.8072203539693
TRINITY_DN31024_c0_g1	2037; 1809; 1735	SUS5	Sucrose synthase 5	ORYSJ	K00695		GO:0003674,GO:0003824,GO:0005575,GO:0005737,GO:0005975,GO:0005984,GO:0005985,GO:0008150,GO:0008152,GO:0008194,GO:0009311,GO:0009987,GO:0016020,GO:0016157,GO:0016740,GO:0016757,GO:0016758,GO:0035251,GO:0044237,GO:0044238,GO:0044262,GO:0044424,GO:0044464,GO:0044699,GO:0044710,GO:0044723,GO:0044763,GO:0046527,GO:0071704	2.25847	3.62299831204027	16.4469444567133	5.00308e-05	0.00399572	3.85350202263221	2.5235214466891	1.06010612790328	1.84080008876501	3.38237537493812	2.3553602832077	2.26471476983272	1.89848704832756	1.96090417568174	1.75217903099039	3.03891662351581	3.96943923002037	10.3730002083439	6.92683719887062	34.0651072087069	103.717988282125	7.41726660964887	7.08340474581154	4.9445169618598	6.15011224876875	22.697433929492	18.3930136295019	17.8003850595794	21.4518597466874
TRINITY_DN29422_c0_g3	1269; 1147; 957	GLOD5	Glyoxalase domain-containing protein 5	XENLA				1.6944	6.57926106118465	16.4193690827228	5.07639e-05	0.00404067	18.434320486646	17.8749435807144	30.9786568487292	20.3408409808534	27.3260326343685	25.9089631152847	34.3645849857225	43.6652021115338	30.2392064986711	39.193478324785	42.5448327292214	34.1371773781752	95.0858352431525	101.923461640525	189.179180284831	189.589240425928	70.847684512853	81.7542964412415	125.993617398501	133.516953013593	418.843314112226	204.711852993288	198.523738928365	114.920677214397
TRINITY_DN29902_c2_g1	1286; 1267; 1267; 1159	M2K9	Mitogen-activated protein kinase kinase 9	ARATH	K20604	AT1G73500	GO:0000160,GO:0000166,GO:0001882,GO:0001883,GO:0003674,GO:0003824,GO:0004672,GO:0004674,GO:0004702,GO:0004708,GO:0004712,GO:0004871,GO:0005057,GO:0005488,GO:0005524,GO:0005575,GO:0005634,GO:0005737,GO:0006355,GO:0006464,GO:0006468,GO:0006725,GO:0006790,GO:0006793,GO:0006796,GO:0006807,GO:0006950,GO:0006970,GO:0007165,GO:0007568,GO:0008047,GO:0008150,GO:0008152,GO:0009058,GO:0009403,GO:0009404,GO:…	1.19571	5.5100581077112	16.4102379862151	5.1009e-05	0.0040466	20.7255919595625	17.2440632190422	21.6732808371337	18.4080008876501	30.0853388612917	23.0415679879014	24.5179990299281	23.127024043263	22.4987952788747	31.0781228128295	22.1406782570438	17.9617125158422	62.8142790394159	54.6725364625145	69.629936118426	58.454527061746	74.6842017247403	80.8688708480151	56.404119416771	59.5172153106653	103.802931170877	76.6773685074041	61.806892567984	56.387745619864
TRINITY_DN22489_c0_g1	897; 735; 349	Y5258	Stress-response A/B barrel domain-containing protein At5g22580 {ECO:0000305}	ARATH		AT5G22580	GO:0003674,GO:0005488,GO:0005575,GO:0009507,GO:0009536,GO:0043167,GO:0043169,GO:0043226,GO:0043227,GO:0043229,GO:0043231,GO:0044424,GO:0044444,GO:0044464,GO:0046872	-1.17348	5.61761329252121	16.3898832434084	5.15597e-05	0.00407665	63.2182629118312	73.4975621348199	94.467234953159	74.6444435994211	51.8927590418139	53.0468098565907	61.836559802389	67.7414696789606	69.4572900123059	58.2830077676803	91.8621082194209	55.4729132395347	36.1134081327529	41.5610231932237	23.7813012589086	23.2783514847661	28.1344595538405	21.8404979662522	46.5150854930514	27.5763097606083	13.9210928100884	27.2312149839379	38.814728532694	26.66159711374
TRINITY_DN24309_c1_g1	1342; 1308; 1095; 951; 951	HYES	Bifunctional epoxide hydrolase 2	RAT	K08726		GO:0000287,GO:0001676,GO:0002532,GO:0002538,GO:0002539,GO:0003008,GO:0003674,GO:0003824,GO:0004301,GO:0005488,GO:0005575,GO:0005777,GO:0005829,GO:0006082,GO:0006629,GO:0006631,GO:0006725,GO:0006793,GO:0006796,GO:0006950,GO:0006952,GO:0006954,GO:0007600,GO:0008150,GO:0008152,GO:0008217,GO:0009056,GO:0009636,GO:0009987,GO:0016311,GO:0016787,GO:0016788,GO:0016791,GO:0016801,GO:0016803,GO:0019233,GO:…	-2.40353	3.21158744379711	16.3464963200335	5.27536e-05	0.00413485	14.1642236507562	9.14776524424797	31.4498151277973	27.9801613492281	17.8909855358569	14.2345686680813	15.3606740910393	9.1472557783055	17.028904683552	11.7119335229357	14.4131474143893	7.14499061403667	2.11301856095894	1.23693521408404	1.28547574372479	3.36242854779955	2.55767814125823	1.18056745763526	4.0288656726265	2.57907933012883	1.21052980957291	2.14983276188983	1.23613785135968	1.53227569619196
TRINITY_DN4198_c0_g1	1097	GSTU8	Glutathione S-transferase U8	ARATH	K00799	AT3G09270	GO:0003674,GO:0003824,GO:0004364,GO:0005575,GO:0005737,GO:0005829,GO:0008150,GO:0008152,GO:0009056,GO:0009404,GO:0009407,GO:0009636,GO:0009987,GO:0010035,GO:0010038,GO:0016740,GO:0016765,GO:0019748,GO:0042221,GO:0044237,GO:0044248,GO:0044424,GO:0044444,GO:0044464,GO:0044699,GO:0044710,GO:0044712,GO:0044763,GO:0046686,GO:0050896,GO:0090487	1.01349	5.65872843691921	16.3463918034746	5.27565e-05	0.00413485	41.4511839191249	35.8550338883742	16.6083293371514	18.9602409142796	35.1589019236989	32.0533812453917	37.9093559298085	44.7870353673637	34.9866587134795	34.6747008238098	39.7663946734355	40.2898081847068	50.7124454630147	39.0871527650556	58.0606544249029	72.6801863024364	122.257015152143	85.2959988141473	55.1222076118444	57.3349174159409	73.2370534791609	81.9325152586904	57.851251443633	40.4520783794676
TRINITY_DN34480_c0_g4	1258; 1014	PSYR1; RLP12	Receptor-like protein 12; Tyrosine-sulfated glycopeptide receptor 1 {ECO:0000305}	ARATH		AT1G71400,AT1G72300	GO:0000166,GO:0000902,GO:0001653,GO:0001882,GO:0001883,GO:0003674,GO:0003824,GO:0004672,GO:0004674,GO:0004871,GO:0004872,GO:0004888,GO:0005488,GO:0005524,GO:0005575,GO:0005886,GO:0006885,GO:0008150,GO:0009653,GO:0009826,GO:0009987,GO:0016020,GO:0016021,GO:0016043,GO:0016049,GO:0016301,GO:0016740,GO:0016772,GO:0016773,GO:0017076,GO:0030554,GO:0031224,GO:0032502,GO:0032549,GO:0032550,GO:0032553,GO:…	1.36923	4.65533719104839	16.3297688760102	5.32213e-05	0.00413485	10.1024242214953	8.72717833646646	13.3102213836745	9.57216046157805	11.1262347859807	10.6503247588522	9.94505181535237	10.0964993024693	11.352603122368	10.7897340329408	12.6766236295231	10.717485921055	29.774352449876	34.1394119087195	45.4201429449425	51.2123732664854	43.9920640296415	49.8789750850896	26.0044966142256	30.1553890907371	52.0527818116351	38.2192491002637	31.8923565650798	37.6939821263221
TRINITY_DN32362_c0_g7	1907; 1633	AP2	Floral homeotic protein APETALA 2 {ECO:0000303|PubMed:7919989}	ARATH	K09284	AT4G36920	GO:0001071,GO:0003002,GO:0003006,GO:0003674,GO:0003676,GO:0003677,GO:0003700,GO:0005488,GO:0005575,GO:0005634,GO:0006139,GO:0006351,GO:0006725,GO:0006807,GO:0007389,GO:0008150,GO:0008152,GO:0009058,GO:0009059,GO:0009791,GO:0009908,GO:0009987,GO:0010073,GO:0010092,GO:0010093,GO:0016070,GO:0018130,GO:0019438,GO:0022414,GO:0030154,GO:0032501,GO:0032502,GO:0032774,GO:0034641,GO:0034645,GO:0034654,GO:…	1.18149	7.13612240296812	16.3288166445608	5.3248e-05	0.00413485	79.6737580355039	60.1439278127568	84.9262798020294	71.9752834707119	115.712841774199	105.06955002483	109.19863824976	84.5689685164094	103.927921311132	94.8021075714799	70.5896918548102	62.7171398343219	157.900114282568	162.285900087826	267.593200652043	269.511580523625	246.815940631419	242.901754408454	170.311139797393	193.034168324258	212.447981580045	187.990931511922	83.0684636113705	133.001530429462
TRINITY_DN16825_c0_g2	1537; 1469	KYNB	Kynurenine formamidase {ECO:0000255|HAMAP-Rule:MF_01969}	BACCR; ERYLH	K07130		GO:0003674,GO:0003824,GO:0004061,GO:0004328,GO:0006082,GO:0006520,GO:0006568,GO:0006569,GO:0006575,GO:0006576,GO:0006586,GO:0006725,GO:0006807,GO:0008150,GO:0008152,GO:0009056,GO:0009063,GO:0009072,GO:0009074,GO:0009308,GO:0009310,GO:0009987,GO:0016054,GO:0016787,GO:0016810,GO:0016811,GO:0019439,GO:0019441,GO:0019752,GO:0032787,GO:0034641,GO:0042180,GO:0042402,GO:0042430,GO:0042436,GO:0042537,GO:…	1.40292	6.54117411329601	16.3247154088541	5.33634e-05	0.00413485	43.4300092820982	35.0138600728112	33.923396092905	28.0722013536664	50.5576108674962	35.7400321234559	42.0449220312422	36.3301385157228	38.082823201398	43.9889156727587	40.1136994304088	32.549401686167	129.278317411397	109.345072925029	235.884798973498	171.742504287608	169.318292951295	167.935720848615	96.3265156273427	119.034430621331	174.618925030892	133.767371850923	146.85317674153	115.840042632112
TRINITY_DN31212_c0_g1	2339; 2307; 2271; 2257; 1881; 1519	MCCB	Methylcrotonoyl-CoA carboxylase beta chain, mitochondrial	ARATH	K01969	AT4G34030	GO:0000166,GO:0001882,GO:0001883,GO:0003674,GO:0003824,GO:0004485,GO:0005488,GO:0005524,GO:0005575,GO:0005739,GO:0005759,GO:0006082,GO:0006520,GO:0006551,GO:0006552,GO:0006807,GO:0008150,GO:0008152,GO:0008270,GO:0009056,GO:0009063,GO:0009081,GO:0009083,GO:0009987,GO:0016054,GO:0016421,GO:0016874,GO:0016885,GO:0017076,GO:0019752,GO:0030554,GO:0031974,GO:0032549,GO:0032550,GO:0032553,GO:0032555,GO:…	0.989872	5.85885797159021	16.3181894876734	5.35475e-05	0.00413485	34.2649233904324	30.2822573602692	44.2888782324037	41.510042001651	40.1434551078183	32.7702300272375	38.3032193680403	34.7768309307275	41.5918096210391	37.9946189877916	37.2484351853796	35.8241890509338	65.5035753897273	63.5784700039196	110.765159917619	96.7344828366947	75.4515051671178	57.2575216953099	74.9002754592836	65.8657182771363	125.895100195582	83.6046074068269	67.2458991139666	51.1780082528113
TRINITY_DN34232_c0_g2	3550; 3519; 3507; 3363; 3351; 1656; 606	SMXL6; SMXL8	Protein SMAX1-LIKE 6 {ECO:0000303|PubMed:23893171}; Protein SMAX1-LIKE 8 {ECO:0000303|PubMed:23893171}	ARATH		AT1G07200,AT2G40130	GO:0000166,GO:0001882,GO:0001883,GO:0003674,GO:0005488,GO:0005524,GO:0005575,GO:0005634,GO:0006139,GO:0006351,GO:0006355,GO:0006725,GO:0006807,GO:0008150,GO:0008152,GO:0009058,GO:0009059,GO:0009889,GO:0009987,GO:0010033,GO:0010468,GO:0010556,GO:0014070,GO:0016070,GO:0017076,GO:0018130,GO:0019219,GO:0019222,GO:0019438,GO:0019538,GO:0030554,GO:0031323,GO:0031326,GO:0032549,GO:0032550,GO:0032553,GO:…	-2.10348	2.30885003017856	16.3163695057686	5.35989e-05	0.00413485	5.10328646240482	7.57056434006729	8.24526988369218	5.24628025298028	10.3251458813901	7.68052266263379	8.76346150065704	9.40614037580471	6.19232897583708	9.3142148489489	7.64070465341119	6.4503387487831	1.53674077160651	1.73170929971765	0.856983829149858	1.55189009898441	1.79037469888076	2.65627677967933	2.01443283631325	0.595172153106653	1.21052980957291	0.955481227506593	2.96673084326323	1.22582055695356
TRINITY_DN26755_c0_g1	1788; 1518; 1507; 1414; 1395; 1350; 1296; 1154; 1144; 1057; 965; 823; 819; 742; 738; 632; 492; 321	SD11; SD16; Y1141; Y4729	G-type lectin S-receptor-like serine/threonine-protein kinase At1g11410; G-type lectin S-receptor-like serine/threonine-protein kinase At4g27290; G-type lectin S-receptor-like serine/threonine-protein kinase SD1-1; Receptor-like serine/threonine-protein kinase SD1-6	ARATH		AT4G27300,AT4G27290,AT1G65800	GO:0000166,GO:0001882,GO:0001883,GO:0003674,GO:0003824,GO:0004672,GO:0004674,GO:0004675,GO:0004871,GO:0004872,GO:0004888,GO:0005488,GO:0005515,GO:0005516,GO:0005524,GO:0005575,GO:0005829,GO:0005886,GO:0005911,GO:0006464,GO:0006468,GO:0006793,GO:0006796,GO:0008037,GO:0008104,GO:0008150,GO:0008152,GO:0009506,GO:0009987,GO:0016020,GO:0016021,GO:0016301,GO:0016310,GO:0016740,GO:0016772,GO:0016773,GO:…	1.40528	3.39053339235431	16.312849714763	5.36986e-05	0.00413485	3.9576507259466	5.46762980115971	3.06252881394281	4.14180019972127	6.94277050645194	6.5540460054475	6.49874673082432	6.2132303399811	5.77950704411461	4.79543734797369	3.99400470519221	4.76332707602444	11.7176483834996	13.3589003121076	19.7106280704467	15.0016042901826	21.9960320148208	16.5279444068936	11.1709457286462	10.911489473622	25.4211260010311	19.1096245501319	12.6086060838687	6.43555792400621
TRINITY_DN28715_c0_g1	2993; 2970; 2966; 2960; 2939; 2937; 2933; 2906; 2869; 2836; 1771; 836; 831; 707; 704	UVB31	UV-B-induced protein At3g17800, chloroplastic {ECO:0000305}	ARATH		AT3G17800	GO:0000302,GO:0001101,GO:0005575,GO:0006950,GO:0006979,GO:0008150,GO:0009314,GO:0009411,GO:0009416,GO:0009507,GO:0009536,GO:0009611,GO:0009628,GO:0010035,GO:0010193,GO:0010224,GO:0042221,GO:0043226,GO:0043227,GO:0043229,GO:0043231,GO:0044424,GO:0044444,GO:0044464,GO:0050896,GO:1901700	1.1498	6.04126921672817	16.3070018879811	5.38646e-05	0.00413485	24.0583504656227	19.3469977579497	47.5869861858806	31.6617615267582	51.9817689201017	43.5229617549248	44.3096368010749	43.0611380507023	40.9725767234553	49.7987724597268	34.2963447511071	26.5952428411365	80.1026127199891	56.8990198478658	155.542564990699	106.821768480093	73.661130468237	76.7368847462917	75.2665359749769	98.0050145448955	135.276706219772	106.297286560109	85.2935117438179	67.7265857716845
TRINITY_DN26783_c0_g1	2595; 2537; 1587; 1529; 1406; 1000	G3OX	Gibberellin 3-beta-dioxygenase 1	PEA			GO:0003674,GO:0003824,GO:0005488,GO:0006082,GO:0006629,GO:0006720,GO:0006721,GO:0008150,GO:0008152,GO:0008299,GO:0008610,GO:0009058,GO:0009685,GO:0009686,GO:0009987,GO:0016053,GO:0016101,GO:0016102,GO:0016114,GO:0016491,GO:0016705,GO:0016706,GO:0016707,GO:0019752,GO:0043167,GO:0043169,GO:0043436,GO:0044237,GO:0044238,GO:0044249,GO:0044255,GO:0044281,GO:0044283,GO:0044699,GO:0044710,GO:0044711,GO:…	-1.04938	5.85492568077758	16.2738592231124	5.4815e-05	0.00419368	78.9447171123032	74.7593228581645	73.7362706741615	59.8260028848628	61.0607765054619	63.799541584278	66.5629210611703	69.467366995622	86.3829892129273	66.7672430756337	85.0896654584428	77.1063570431457	80.6788905093415	79.6586277870121	57.4179165530405	22.2437580854432	22.2517998289466	26.8579096612021	39.739265952725	37.2974549280169	29.355347882143	33.4418429627308	45.2426453597643	44.1295400503283
TRINITY_DN32643_c2_g1	761; 415; 255	RD19A	Cysteine protease RD19A {ECO:0000305}	ARATH	K01373	AT4G39090	GO:0000323,GO:0003674,GO:0003824,GO:0004175,GO:0004197,GO:0005575,GO:0005615,GO:0005634,GO:0005764,GO:0005773,GO:0006508,GO:0006950,GO:0006952,GO:0006970,GO:0008150,GO:0008152,GO:0008233,GO:0008234,GO:0009605,GO:0009607,GO:0009617,GO:0009628,GO:0009651,GO:0016787,GO:0019538,GO:0042742,GO:0043170,GO:0043207,GO:0043226,GO:0043227,GO:0043229,GO:0043231,GO:0044238,GO:0044421,GO:0044424,GO:0044444,GO:…	1.47045	5.511922952232	16.2680038489195	5.49846e-05	0.00419368	12.6019931010405	8.83232506341184	19.4352790115601	15.2786407367496	16.3778176049635	14.5417895745866	22.4502159792113	20.5381780682708	28.897535220573	26.0982455668568	17.5388902271484	12.9006774975662	42.2603712191789	39.0871527650556	79.0567582390744	132.945251812998	64.1977213455816	41.0247191528252	54.2065563226111	54.7558380858121	126.802997552762	79.0660715761706	90.2380631492567	70.7911371640684
TRINITY_DN24237_c3_g3	752; 752; 685; 439	UXS4	UDP-glucuronic acid decarboxylase 4	ARATH	K08678	AT2G47650	GO:0000139,GO:0000166,GO:0003674,GO:0003824,GO:0005488,GO:0005575,GO:0006139,GO:0006725,GO:0006753,GO:0006793,GO:0006796,GO:0006807,GO:0008150,GO:0008152,GO:0009058,GO:0009117,GO:0009165,GO:0009225,GO:0009226,GO:0009987,GO:0016020,GO:0016021,GO:0016829,GO:0016830,GO:0016831,GO:0018130,GO:0019438,GO:0019637,GO:0031090,GO:0031224,GO:0032580,GO:0033319,GO:0033320,GO:0034641,GO:0034654,GO:0036094,GO:…	1.16313	6.04137933078718	16.2485131550454	5.55532e-05	0.00421971	21.4546328827631	26.4969751902355	33.3344482440698	32.5821615711407	38.00721802891	38.9146481573445	42.438785469474	43.5789072457007	38.8052615819124	35.8735601608032	32.2125162092676	40.1905722039563	63.9668346181208	72.4844035453247	119.549244166405	124.668504618414	125.070461107527	123.074157458475	66.2931533404906	77.3723799038649	108.645050409169	86.4710510893467	80.1017327681073	103.581837062576
TRINITY_DN28828_c0_g4	2231	INO1	Inositol-3-phosphate synthase	NICPA			GO:0003674,GO:0003824,GO:0004512,GO:0005575,GO:0005737,GO:0005975,GO:0006020,GO:0006021,GO:0006066,GO:0006629,GO:0006644,GO:0006793,GO:0006796,GO:0008150,GO:0008152,GO:0008610,GO:0008654,GO:0009058,GO:0009987,GO:0016051,GO:0016853,GO:0016872,GO:0019637,GO:0019751,GO:0034637,GO:0044237,GO:0044238,GO:0044249,GO:0044255,GO:0044262,GO:0044281,GO:0044283,GO:0044424,GO:0044464,GO:0044699,GO:0044710,GO:…	-1.76114	7.76281943460715	16.2441352646836	5.56817e-05	0.00421971	345.565397597127	412.806049987558	384.700734859124	447.038301556582	246.913402370483	358.526797891745	311.644445500893	375.900435568856	272.565680419762	352.556865025066	328.897604853655	379.279918428446	90.2835203318822	92.2753669706693	80.3422339827992	81.2155818468506	67.0111673009656	66.1117776275744	108.596242903069	143.833270334108	40.5527486206924	81.2159043380604	45.7371005003082	91.0171763538022
TRINITY_DN21313_c0_g1	725	DIRL1	Putative lipid-transfer protein DIR1	ARATH		AT5G48485	GO:0002376,GO:0003674,GO:0005488,GO:0005504,GO:0005515,GO:0005575,GO:0005576,GO:0005783,GO:0005911,GO:0006810,GO:0006869,GO:0006950,GO:0006952,GO:0006955,GO:0007165,GO:0008150,GO:0008270,GO:0008289,GO:0009506,GO:0009605,GO:0009607,GO:0009627,GO:0009814,GO:0009862,GO:0009863,GO:0030054,GO:0031406,GO:0033293,GO:0036094,GO:0043167,GO:0043168,GO:0043169,GO:0043177,GO:0043207,GO:0043226,GO:0043227,GO:…	2.50717	6.24852579182457	16.2116625033721	5.66443e-05	0.0042688	13.3310340242412	17.6646501268237	1.29568526743734	1.74876008432676	10.2361360031022	1.33129059485652	3.3478392249701	4.91880735248503	8.56605508324129	11.0663938799393	3.55987375897567	4.96179903752546	80.2947053164399	106.623815454044	239.95547216196	182.088438280837	183.385522728215	193.022779323364	86.2543514457765	102.171219616642	230.605928723639	128.27335479276	133.502887946845	72.0169577210219
TRINITY_DN29974_c1_g1	2002; 1955; 1927; 1880; 1750; 1746; 1285; 1229; 1152	PBL12; RIPK	Probable serine/threonine-protein kinase PBL12 {ECO:0000305}; Serine/threonine-protein kinase RIPK {ECO:0000305}	ARATH		AT2G05940,AT2G26290	GO:0000166,GO:0001882,GO:0001883,GO:0003674,GO:0003824,GO:0004672,GO:0004674,GO:0004675,GO:0004871,GO:0004872,GO:0004888,GO:0005488,GO:0005524,GO:0005575,GO:0005886,GO:0006464,GO:0006468,GO:0006793,GO:0006796,GO:0006950,GO:0006952,GO:0007165,GO:0007166,GO:0008150,GO:0008152,GO:0009605,GO:0009607,GO:0009617,GO:0009987,GO:0016020,GO:0016301,GO:0016310,GO:0016740,GO:0016772,GO:0016773,GO:0017076,GO:…	1.21039	7.37444817873881	16.2101559096526	5.66894e-05	0.0042688	86.8600185641964	70.5534537803493	90.1090208717788	94.064884535892	118.828187514274	90.2205395437383	115.401987401911	95.3558267455432	104.237537759924	101.165284052445	94.1195891397469	80.7780883309145	182.487966628272	144.721420047833	258.166378531395	283.219943064654	349.123066281748	281.565338646009	201.260153373478	206.524737128009	310.500896155451	242.214491172921	186.162360414768	189.082820910087
TRINITY_DN28745_c6_g1	1088; 837; 377	Y1561	Probable LRR receptor-like serine/threonine-protein kinase At1g56130	ARATH		AT1G56130	GO:0000166,GO:0001882,GO:0001883,GO:0003674,GO:0003824,GO:0004672,GO:0004674,GO:0005488,GO:0005524,GO:0005575,GO:0005886,GO:0016020,GO:0016021,GO:0016301,GO:0016740,GO:0016772,GO:0016773,GO:0017076,GO:0030554,GO:0031224,GO:0032549,GO:0032550,GO:0032553,GO:0032555,GO:0032559,GO:0035639,GO:0036094,GO:0043167,GO:0043168,GO:0044425,GO:0044464,GO:0097159,GO:0097367,GO:1901265,GO:1901363	2.28468	2.28828368955047	16.199729486025	5.70023e-05	0.00427878	0.624892219886305	0.736027088617653	0.706737418602187	0.828360039944254	1.06811853945414	0.921662719516055	0.68926101690561	0.345179463332283	1.23846579516742	0.553319693996965	1.04191427091971	0.396943923002037	8.06788905093415	5.68990198478658	4.49916510303676	11.1218790427216	10.4864803791587	8.85425593226442	5.12764721970646	6.34850296647097	20.2763743103462	12.4212559575857	6.42791682707034	3.98391681009909
TRINITY_DN28433_c0_g1	1783; 1782; 1782; 1780; 1334	BEBT	Benzyl alcohol O-benzoyltransferase	TOBAC			GO:0003674,GO:0003824,GO:0016740,GO:0016746,GO:0016747	1.40213	3.87779188586719	16.1806398034129	5.75796e-05	0.00430037	10.7273164413816	6.5190970706135	8.48084902322624	8.92788043051029	11.7493039339956	4.30109269107492	11.6189714278374	6.04064060831495	7.74041121979635	6.08651663396661	8.85627130281752	7.5419345370387	8.45207424383578	14.3484484833748	55.7039488947408	34.6588788773184	28.6459951820922	12.9862420339878	14.8335508855794	11.3082709090264	25.7237584534243	13.3767371850923	11.619695802781	16.8550326581115
TRINITY_DN31232_c1_g3	806; 722; 346	NUDT2	Nudix hydrolase 2	ARATH		AT5G47650	GO:0000166,GO:0000210,GO:0003674,GO:0003824,GO:0004551,GO:0005488,GO:0006950,GO:0006979,GO:0008150,GO:0016462,GO:0016787,GO:0016817,GO:0016818,GO:0036094,GO:0043167,GO:0043169,GO:0046872,GO:0047631,GO:0048037,GO:0050662,GO:0050896,GO:0051287,GO:0097159,GO:1901265,GO:1901363	1.38727	4.19280979031957	16.1782428769583	5.76525e-05	0.00430037	8.74849107840827	7.67571106701267	8.36305945345921	7.27116035062179	7.56583965446686	7.06608084962309	8.56652978154115	6.98988413247873	8.56605508324129	9.03755500195042	9.81135938449392	6.94651865253565	19.9776300308846	24.491317238864	41.3494697564807	36.7280656759643	33.249815836357	28.3336189832462	21.0599796523658	19.6406810525196	42.0659108826586	22.4538088464049	29.1728532920885	18.3873083543035
TRINITY_DN26868_c1_g1	1928; 1378; 1238; 1225; 1132; 1085; 1016; 958; 942; 597; 519; 391	DXS2	Probable 1-deoxy-D-xylulose-5-phosphate synthase 2, chloroplastic	ORYSJ	K01662		GO:0003674,GO:0003824,GO:0005488,GO:0005575,GO:0006629,GO:0006720,GO:0006721,GO:0006725,GO:0006766,GO:0006767,GO:0006772,GO:0006790,GO:0006793,GO:0006796,GO:0006807,GO:0008150,GO:0008152,GO:0008299,GO:0008610,GO:0008661,GO:0009058,GO:0009110,GO:0009228,GO:0009507,GO:0009536,GO:0009987,GO:0016114,GO:0016740,GO:0016744,GO:0018130,GO:0019438,GO:0019637,GO:0034641,GO:0042364,GO:0042723,GO:0042724,GO:…	1.73174	7.34743950710273	16.1539795968133	5.83957e-05	0.00434215	46.4503216782153	43.846185136223	54.1832020928343	48.9652823611492	49.0444429366028	48.7457171655158	49.6267932172039	45.2185096965291	43.9655357284433	36.9801995487971	43.9340517571144	35.7249530701833	218.409282164575	250.850461416243	361.218683986665	370.384436957612	264.719687620227	232.866931018554	194.667464090999	173.790268707143	519.922553211564	317.936378452819	293.953581053332	158.13085184701
TRINITY_DN33310_c1_g2	4170; 4083; 4066; 3979; 2209	CSA1; TMVRN; Y4117	Disease resistance-like protein CSA1 {ECO:0000305}; Putative disease resistance protein At4g11170; TMV resistance protein N	ARATH; NICGU		AT4G11170,AT5G17880	GO:0000166,GO:0000302,GO:0001101,GO:0001882,GO:0001883,GO:0002376,GO:0003674,GO:0005488,GO:0005524,GO:0005575,GO:0005737,GO:0005739,GO:0006950,GO:0006952,GO:0006955,GO:0006979,GO:0007165,GO:0007275,GO:0008150,GO:0008219,GO:0009314,GO:0009416,GO:0009605,GO:0009607,GO:0009617,GO:0009626,GO:0009628,GO:0009639,GO:0009987,GO:0010035,GO:0010114,GO:0010193,GO:0012501,GO:0016265,GO:0017076,GO:0030554,GO:…	1.58228	5.46259603046623	16.1386849749378	5.88692e-05	0.00436366	14.6849671673282	12.6176072334455	9.0697968720614	12.1492805858491	21.3623707890829	13.9273477615759	15.4591399505972	12.5990504116283	12.694274400466	12.7263529619302	11.4610569801168	12.9006774975662	61.8538160571618	68.2788238174389	77.3427905807747	102.16609818314	81.5899327061375	73.4903242377947	48.1632578136714	47.6137722485322	119.842451147718	80.2604231105538	68.2348093950544	62.8233035438702
TRINITY_DN24830_c0_g1	1852; 1752; 1728; 1728; 1695; 1355; 1265	PPAF2	Purple acid phosphatase 2	IPOBA			GO:0003674,GO:0003824,GO:0003993,GO:0005488,GO:0005575,GO:0005576,GO:0016787,GO:0016788,GO:0016791,GO:0042578,GO:0043167,GO:0043169,GO:0046872	1.5638	5.7528980792111	16.1327853389401	5.90529e-05	0.00436366	25.3081349053954	24.1837471974372	11.0722195581009	13.2537606391081	21.89643005881	13.0056850420599	16.9361278439664	16.4823193741165	16.9256992006214	13.4641125539261	18.8412830657981	15.2823410355784	82.7919090703005	88.5645613284172	100.695599925108	120.271482671292	100.260983137323	73.4903242377947	54.3896865804578	61.3027317699853	156.763610339692	100.803269501946	85.5407393140899	57.6135661768175
TRINITY_DN34642_c0_g2	810; 777; 745; 308	14KD; ERLI1; ERLL2	14 kDa proline-rich protein DC2.15; Lipid transfer protein EARLI 1; pEARLI1-like lipid transfer protein 2	ARATH; DAUCA		AT4G12480,AT4G12490	GO:0001101,GO:0002376,GO:0005575,GO:0005576,GO:0005618,GO:0005783,GO:0005911,GO:0006950,GO:0006952,GO:0006955,GO:0006970,GO:0008150,GO:0009266,GO:0009409,GO:0009505,GO:0009506,GO:0009527,GO:0009605,GO:0009607,GO:0009617,GO:0009620,GO:0009628,GO:0009651,GO:0009682,GO:0009707,GO:0009719,GO:0009725,GO:0009737,GO:0010033,GO:0016020,GO:0019867,GO:0030054,GO:0030312,GO:0031090,GO:0031968,GO:0031969,GO:…	-1.7606	8.47466780811079	16.1018223798933	6.00262e-05	0.00440209	548.447071653547	526.154221634677	535.471384160923	556.105706815909	530.053825204119	525.040529217646	628.704513277474	639.617545554721	643.899008004126	508.50079878321	651.804202649521	481.889922524473	212.262319078149	189.498474797675	105.194765028145	97.5104278861869	133.255031159554	92.9696872887764	280.189294505388	204.342439233284	55.0791063355673	128.034484485883	123.613785135968	132.082165011747
TRINITY_DN8651_c0_g1	1643; 1598	GASAE	Gibberellin-regulated protein 14	ARATH		AT5G14920	GO:0001101,GO:0005575,GO:0005576,GO:0005886,GO:0006950,GO:0006970,GO:0007165,GO:0008150,GO:0009628,GO:0009651,GO:0009719,GO:0009725,GO:0009737,GO:0009739,GO:0009740,GO:0009755,GO:0010033,GO:0010476,GO:0016020,GO:0019222,GO:0031323,GO:0033993,GO:0042221,GO:0044464,GO:0050789,GO:0050794,GO:0050896,GO:0065007,GO:0097305,GO:1901700,GO:2000377	-1.86308	4.04309103620551	16.0992573360026	6.01076e-05	0.00440209	19.1633614098467	29.3359368177607	26.384863627815	39.0249618818182	18.5140546838718	31.3365324635459	17.0345937035244	22.6955497140976	22.705206244736	31.4470026088275	22.487983014017	32.0532217824145	8.64416684028659	11.62719101239	3.21368935931197	8.01809884475277	4.60382065426481	2.65627677967933	5.67703799324643	10.5147080382175	2.72369207153904	9.31594196818928	1.48336542163162	7.048468202483
TRINITY_DN22393_c0_g1	1092; 758	PR1; PR1C	Pathogenesis-related protein 1C; Pathogenesis-related protein PR-1	MEDTR; TOBAC			GO:0005575,GO:0005576,GO:0005773,GO:0006950,GO:0006952,GO:0008150,GO:0009607,GO:0043226,GO:0043227,GO:0043229,GO:0043231,GO:0044424,GO:0044444,GO:0044464,GO:0050896	-1.66206	3.04943062169689	16.0930163744995	6.0306e-05	0.00440209	15.8306029037864	13.5639277759539	11.425588267402	14.1741606834906	11.3932644208442	10.7527317276873	11.2251079896056	10.0964993024693	12.1782469858129	11.6197135739363	13.1107545757397	10.320541998053	4.80231491127033	4.70035381351935	1.71396765829972	3.10378019796881	3.83651721188734	2.0659930508617	4.57825644616648	4.76137722485322	1.81579471435936	4.06079521690302	4.94455140543872	4.90328222781426
TRINITY_DN27582_c0_g1	2312; 2263; 2251; 1850; 1838; 1801; 1789; 851	ASIL2	Trihelix transcription factor ASIL2 {ECO:0000305}	ARATH		AT3G14180	GO:0001071,GO:0003006,GO:0003674,GO:0003676,GO:0003677,GO:0003700,GO:0005488,GO:0005575,GO:0005634,GO:0006139,GO:0006351,GO:0006355,GO:0006725,GO:0006807,GO:0008150,GO:0008152,GO:0009058,GO:0009059,GO:0009790,GO:0009793,GO:0009889,GO:0009987,GO:0010431,GO:0010468,GO:0010556,GO:0016070,GO:0018130,GO:0019219,GO:0019222,GO:0019438,GO:0022414,GO:0031323,GO:0031326,GO:0032502,GO:0032774,GO:0034641,GO:…	1.07424	4.50212257697235	16.0924871725079	6.03229e-05	0.00440209	14.0600749474419	16.6131828573699	11.8967465464701	10.9527605281518	14.0635607694796	13.8249407927408	15.2622082314814	16.4823193741165	13.0038908492579	13.8329923499241	12.06884030482	13.8930373050713	20.9380930131386	22.0174468106959	25.9237608317832	35.9521206264721	39.8997790036284	36.5975911866929	32.9634464123986	29.7586076553327	39.3422188111195	34.8750648039907	23.239391605562	30.6455139238391
TRINITY_DN28343_c1_g1	260	DHEB	Glutamate dehydrogenase B	NICPL			GO:0003674,GO:0003824,GO:0004352,GO:0004353,GO:0006082,GO:0006520,GO:0006807,GO:0008150,GO:0008152,GO:0009987,GO:0016491,GO:0016638,GO:0016639,GO:0019752,GO:0043436,GO:0044237,GO:0044238,GO:0044281,GO:0044699,GO:0044710,GO:0044763,GO:0071704,GO:1901564	2.23085	2.42256863789627	16.0869074182811	6.05009e-05	0.00440209	1.14563573645823	1.89264108501682	0.588947848835155	0.460200022191252	0.890098782878454	1.12647665718629	1.47698789336916	0.949243524163778	1.75449320982051	1.10663938799393	1.38921902789294	0.694651865253565	5.95487048997521	6.432063113237	11.5692816935231	10.0872856433986	1.53460688475494	5.31255355935865	4.57825644616648	5.35654937795988	34.8027320252211	13.1378668782157	7.66405467843002	3.98391681009909
TRINITY_DN26319_c0_g2	1827; 1698; 1403; 1113	PCS1L	Aspartic proteinase PCS1	ARATH		AT5G02190	GO:0003674,GO:0003824,GO:0004175,GO:0004190,GO:0005575,GO:0005783,GO:0008150,GO:0008152,GO:0008219,GO:0008233,GO:0009056,GO:0009057,GO:0009987,GO:0012501,GO:0016265,GO:0016787,GO:0019538,GO:0030163,GO:0043170,GO:0043226,GO:0043227,GO:0043229,GO:0043231,GO:0044238,GO:0044424,GO:0044444,GO:0044464,GO:0044699,GO:0044763,GO:0070001,GO:0070011,GO:0071704,GO:1901575	1.46832	5.32225545538675	16.0374666073606	6.21013e-05	0.00450472	19.1633614098467	15.5617155879161	10.7188508487998	12.1492805858491	19.4041534667503	10.7527317276873	18.2161840182197	12.4264606799622	12.694274400466	9.95975449194536	26.134682962236	18.9540723233473	51.6729084452687	40.0767009363229	81.627709726524	84.8366587444809	95.1456268548061	107.726780509217	44.6837829145848	46.0266465069145	66.8817719789032	26.514604063308	66.9986715436947	56.6942007591024
TRINITY_DN42580_c0_g1	1751	Y2168; ITN1	Ankyrin repeat-containing protein At2g01680; Ankyrin repeat-containing protein ITN1	ARATH; ARATH		AT2G01680	GO:0005575,GO:0005886,GO:0016020,GO:0016021,GO:0031224,GO:0044425,GO:0044464	2.78402	2.94605598547528	15.9764792564693	6.41344e-05	0.00461573	0.520743516571921	0.525733634726895	1.64905397673844	0.276120013314751	0.356039513151381	0.102406968835117	0.0984658595579442	0	0.103205482930618	1.10663938799393	3.03891662351581	2.38166353801222	9.98881501544228	3.95819268506892	9.64106807793591	20.6918679864588	24.2979423419532	15.0522350848495	11.9034667600328	10.1179266028131	23.9079637390649	23.6481603807882	11.3724682325091	5.51619250629104
TRINITY_DN29584_c0_g1	2079; 1985; 1753; 1659; 1154	CIPK2; CIPK5	CBL-interacting protein kinase 2; CBL-interacting protein kinase 5	ORYSJ			GO:0000166,GO:0001882,GO:0001883,GO:0003674,GO:0003824,GO:0004672,GO:0004674,GO:0005488,GO:0005524,GO:0005575,GO:0005622,GO:0005829,GO:0006464,GO:0006468,GO:0006793,GO:0006796,GO:0007165,GO:0008150,GO:0008152,GO:0009987,GO:0016301,GO:0016310,GO:0016740,GO:0016772,GO:0016773,GO:0017076,GO:0018105,GO:0018107,GO:0018193,GO:0018209,GO:0018210,GO:0019538,GO:0030554,GO:0032549,GO:0032550,GO:0032553,GO:…	1.48961	3.63609225376922	15.973675741508	6.42294e-05	0.00461573	6.45721960549182	4.10072235086978	3.29810795347687	4.14180019972127	6.49772111501271	3.78905784689934	5.71101985436077	5.09139708415118	6.19232897583708	6.45539642996459	5.8173546793017	5.55721492202852	16.7120558912207	11.3798039695732	26.5664987036456	29.4859118807037	29.6690664385955	15.0522350848495	13.1853785649595	15.8712574161774	29.6579803345363	10.9880341163258	16.3170196379478	15.0163018226812
TRINITY_DN34632_c2_g2	1335; 1329; 1320; 1296; 1046	BGIA; ICI	Glu S.griseus protease inhibitor; Proteinase inhibitor	LINUS; MOMCH			GO:0003674,GO:0004857,GO:0004866,GO:0004867,GO:0006950,GO:0008150,GO:0009611,GO:0030234,GO:0030414,GO:0050896,GO:0061134,GO:0061135	1.10394	4.99671701319868	15.9711622008547	6.43148e-05	0.00461573	23.850053058994	26.1815350093994	19.6708581510942	19.3284009320326	28.3051412955348	19.9693589228479	12.8005617425328	18.8122807516094	17.8545485469969	13.4641125539261	16.6706283347153	15.4808129970794	27.8534264853679	40.3240879791397	53.7757352791536	41.3837359729175	83.6360752191441	68.4729125428449	33.6959674437853	34.5199848801859	41.1580135254789	36.7860272590038	34.3646322677991	32.1777896200311
TRINITY_DN34687_c0_g1	3340; 1834	Y1124	Probable LRR receptor-like serine/threonine-protein kinase At1g12460	ARATH		AT1G12460	GO:0000166,GO:0001882,GO:0001883,GO:0003674,GO:0003824,GO:0004672,GO:0004674,GO:0005488,GO:0005524,GO:0005575,GO:0005886,GO:0016020,GO:0016021,GO:0016301,GO:0016740,GO:0016772,GO:0016773,GO:0017076,GO:0030554,GO:0031224,GO:0032549,GO:0032550,GO:0032553,GO:0032555,GO:0032559,GO:0035639,GO:0036094,GO:0043167,GO:0043168,GO:0044425,GO:0044464,GO:0097159,GO:0097367,GO:1901265,GO:1901363	-1.53396	4.03710201449702	15.968358554967	6.44101e-05	0.00461573	26.037175828596	26.1815350093994	22.4978078255029	24.2985611716981	23.8546473811426	22.1199052683853	23.7302721534646	26.3199340790866	28.897535220573	25.7293657708589	22.748461581747	25.5036470528809	8.8362594367374	8.16377241295466	5.35614893218661	5.69026369627616	6.39419535314557	7.08340474581154	11.9034667600328	8.53080086119536	3.93422188111195	7.88272012692939	5.93346168652647	8.58074389867495
TRINITY_DN28277_c1_g1	877; 549	WRK18; WRK40	Probable WRKY transcription factor 40; WRKY transcription factor 18	ARATH		AT1G80840	GO:0000975,GO:0001067,GO:0001071,GO:0001101,GO:0002237,GO:0003674,GO:0003676,GO:0003677,GO:0003700,GO:0005488,GO:0005575,GO:0005634,GO:0006139,GO:0006351,GO:0006355,GO:0006725,GO:0006807,GO:0006950,GO:0006952,GO:0008150,GO:0008152,GO:0009058,GO:0009059,GO:0009605,GO:0009607,GO:0009611,GO:0009617,GO:0009620,GO:0009719,GO:0009751,GO:0009889,GO:0009890,GO:0009892,GO:0009987,GO:0010033,GO:0010200,GO:…	1.95058	4.43940363135778	15.9369273754193	6.54885e-05	0.00465947	6.76966571543497	4.20586907781516	4.12263494184609	4.69404022635077	3.47138525322597	3.07220906505352	2.95397578673833	3.19291003582362	4.12821931722472	3.68879795997976	3.99400470519221	4.86256305677495	30.3506302392285	36.8606693797044	36.8503046534439	53.0229117153006	48.3401168697805	50.764400678316	28.0189294505388	30.948951961546	58.4080633118928	32.7252320421008	31.3979014245359	29.1132382276472
TRINITY_DN22732_c0_g1	731; 725							2.89362	4.88238255276224	15.9367069309091	6.54961e-05	0.00465947	1.45808184640138	1.36690745028993	1.41347483720437	0.552240026629503	2.22524695719613	1.02406968835117	0.393863438231777	0.604064060831495	1.03205482930618	0.368879795997976	1.30239283864964	0.694651865253565	27.6613338889171	23.9965431532304	54.418473151016	108.890955278739	126.093532364031	91.4939779667324	20.5105888788258	22.814932535755	85.34235157489	44.1910067721799	61.5596649977121	24.2099559998329
TRINITY_DN27127_c0_g2	1489; 1473; 730	DTX27	Protein DETOXIFICATION 27 {ECO:0000303|PubMed:11739388}	ARATH	K03327	AT5G65380	GO:0003674,GO:0005215,GO:0005575,GO:0015238,GO:0015291,GO:0015297,GO:0016021,GO:0022804,GO:0022857,GO:0031224,GO:0044425,GO:0090484	2.39115	2.48806972904579	15.9334270959211	6.56097e-05	0.00465947	1.14563573645823	0.841173815563032	0.824526988369218	0.460200022191252	0.979108661166299	0.921662719516055	0.393863438231777	0.345179463332283	0.825643863444944	0.276659846998482	0.86826189243309	1.58777569200815	5.76277789352439	3.71080564225212	12.4262655226729	20.6918679864588	12.5326228921653	12.691100169579	5.31077747755311	2.18229789472439	19.973741857953	7.64384982005275	8.15850981897389	9.50010931639013
TRINITY_DN15354_c0_g1	755							1.94773	3.47362270271937	15.9179819938075	6.61473e-05	0.0046771	2.6037175828596	1.9977878119622	1.8846331162725	2.39304011539451	3.38237537493812	2.3553602832077	3.74170266320188	2.67514084082519	2.47693159033483	1.10663938799393	2.43113329881265	2.08395559576069	14.0227595409094	13.8536743977412	17.7824144548596	20.9505163362895	35.2959583493636	18.2987955933465	11.7203365021862	15.8712574161774	34.1974671204347	17.4375324019953	18.7892953406671	14.4033915442044
TRINITY_DN24816_c2_g1	565							2.39053	6.38919182594743	15.9131747928945	6.63155e-05	0.0046771	12.4978443977261	10.0940857867564	2.94473924417578	5.33832025741853	5.34059269727072	6.5540460054475	3.54477094408599	5.43657654748346	11.8686305370211	5.07209719497217	5.99100705778832	12.0075536708116	134.65691011202	133.341616078259	243.597653435847	183.381680029991	188.500879010732	221.356398306611	120.316579405255	140.262237415468	220.619057794663	134.0062421578	83.5629187519144	116.759408049827
TRINITY_DN12738_c0_g1	1527	SRG1	Protein SRG1	ARATH		AT1G17020	GO:0003674,GO:0003824,GO:0005488,GO:0007568,GO:0008150,GO:0010150,GO:0010260,GO:0016491,GO:0016679,GO:0016682,GO:0032502,GO:0043167,GO:0043169,GO:0044699,GO:0044767,GO:0046872	2.64587	6.87131298404753	15.909353963942	6.64495e-05	0.0046771	9.16508589166581	14.5102483184623	214.377016975997	160.057567718118	35.8709809500017	19.1501031721669	27.2750430975506	31.3250362974047	14.3455621273559	21.5794680658816	25.7873782052628	21.3357358613595	11.7176483834996	13.6062873549244	966.463513323753	1014.9361247358	17.1364435464301	27.7433352544285	20.8768493945191	22.6165418180528	37.8290565491534	17.9152730157486	22.2504813244742	36.4681615693685
TRINITY_DN23082_c0_g1	789; 719; 654; 642							2.43437	2.05004039251934	15.887106301045	6.72352e-05	0.00470903	1.77052795634453	3.46984198919751	0.235579139534062	0	1.9582173223326	0.204813937670234	0.295397578673833	1.38071785332913	0.412821931722472	1.01441943899443	0.86826189243309	0.297707942251528	2.49720375386057	4.20557972788573	20.3533659423091	2.06918679864588	3.83651721188734	3.54170237290577	8.42399186094632	8.9275822965998	16.9474173340207	4.29966552377967	4.94455140543872	2.14518597466874
TRINITY_DN23549_c1_g1	2570; 2461; 816	SPPA1	Serine protease SPPA, chloroplastic	ARATH	K04773	AT1G73990	GO:0003674,GO:0003824,GO:0004175,GO:0004252,GO:0005575,GO:0006465,GO:0006508,GO:0006518,GO:0006807,GO:0008150,GO:0008152,GO:0008233,GO:0008236,GO:0009507,GO:0009526,GO:0009532,GO:0009534,GO:0009535,GO:0009536,GO:0009570,GO:0009579,GO:0009941,GO:0009987,GO:0016020,GO:0016021,GO:0016485,GO:0016787,GO:0017171,GO:0019538,GO:0031224,GO:0031967,GO:0031975,GO:0031976,GO:0031984,GO:0034357,GO:0034641,GO:…	3.12145	7.34210636326528	15.8809808141201	6.74532e-05	0.00470903	3.54105591268906	2.5235214466891	0.235579139534062	0.828360039944254	176.595598523085	146.646779371888	3.44630508452805	1.89848704832756	97.7355923352953	112.600557728382	29.3472519642384	1.29006774975662	41.107815640474	47.2509251780103	27.6377284900829	33.106988778334	856.310641693255	898.706977124839	24.3563242936057	27.9730911960127	649.751875288258	645.188698873827	32.3868117056236	29.1132382276472
TRINITY_DN28492_c3_g2	1696; 1653; 1641							1.29517	5.21291692026233	15.8797032257288	6.74987e-05	0.00470903	14.4766697606994	17.0337697651514	15.7838023487822	15.2786407367496	18.5140546838718	15.3610453252676	20.1855012093786	16.9137937032819	16.3064663030376	19.0895294428953	14.1526688466594	15.8777569200815	45.3338527623919	47.7456992636439	70.2726739902884	77.0772082495589	45.2709031002707	39.8441516951899	46.8813460087447	50.5896330140655	108.039785504382	48.4906722959596	48.9510589138433	57.3071110375791
TRINITY_DN23873_c1_g1	1242; 1226; 1159	TET3	Tetraspanin-3	ARATH		AT3G45600	GO:0005575,GO:0005886,GO:0005911,GO:0009506,GO:0016020,GO:0016021,GO:0030054,GO:0031224,GO:0044425,GO:0044464	-1.57507	5.26810815687059	15.8675403683971	6.79339e-05	0.00472549	57.5942329328545	54.9917381924332	65.4910007904693	58.3533628138508	62.8409740712188	50.4866356357128	69.9107602861404	71.0206745806172	57.7950704411461	64.3695244016469	63.9040752830754	54.5797894127801	12.8702039622045	11.8745780552068	28.7089582765202	14.2256592406904	8.18457005202633	15.3473769492583	27.8357991926922	20.037462487924	8.17107621461713	9.07707166131263	13.5975163649565	15.629212101158
TRINITY_DN29180_c0_g1	1811	GNOM	ARF guanine-nucleotide exchange factor GNOM	ARATH	K18443	AT1G13980	GO:0000578,GO:0000902,GO:0000911,GO:0001736,GO:0003006,GO:0003674,GO:0005085,GO:0005086,GO:0005488,GO:0005515,GO:0005575,GO:0005768,GO:0005802,GO:0005829,GO:0005886,GO:0006810,GO:0006897,GO:0007155,GO:0007164,GO:0007389,GO:0008104,GO:0008150,GO:0009605,GO:0009606,GO:0009653,GO:0009790,GO:0009791,GO:0009793,GO:0009798,GO:0009826,GO:0009880,GO:0009888,GO:0009914,GO:0009926,GO:0009942,GO:0009966,GO:…	-1.90821	2.68484582558531	15.8532873473081	6.84475e-05	0.0047473	11.2480599579535	8.72717833646646	6.71400547672077	10.5846005103988	8.98999770707238	7.68052266263379	12.2097665851851	9.66502497330393	12.7974798833966	9.49865474694789	6.94609513946472	12.5037335745642	4.4181297183687	2.47387042816808	2.78519744473704	3.10378019796881	1.02307125650329	2.65627677967933	2.19756309415991	2.57907933012883	0.907897357179681	1.91096245501319	1.48336542163162	3.3710065316223
TRINITY_DN23698_c0_g1	2865; 2010; 1992	C71A1; C71A9; C71AL	Cytochrome P450 71A1; Cytochrome P450 71A21; Cytochrome P450 71A9	ARATH; PERAE; SOYBN		AT3G48320	GO:0003006,GO:0003674,GO:0003824,GO:0004497,GO:0005488,GO:0005506,GO:0005575,GO:0005789,GO:0007568,GO:0008150,GO:0008152,GO:0009058,GO:0009835,GO:0016020,GO:0016021,GO:0016491,GO:0016705,GO:0016709,GO:0019748,GO:0020037,GO:0021700,GO:0022414,GO:0031090,GO:0031224,GO:0032502,GO:0043167,GO:0043169,GO:0044422,GO:0044424,GO:0044425,GO:0044432,GO:0044444,GO:0044446,GO:0044464,GO:0044550,GO:0044699,GO:…	2.39908	6.74846289140128	15.8344949110136	6.91307e-05	0.00475304	22.0795251026494	16.7183295843153	5.77168891858452	3.31344015977702	16.1107879701	7.37330175612844	7.28647360728787	8.37060198580786	7.01797283928202	7.00871612396155	9.55088081676399	7.4426985562882	208.036281956231	131.115132692908	115.264325020656	191.658427224574	329.173176779934	298.388424917311	171.409921344473	179.940380955911	256.02705472467	325.102487659118	153.033865998328	98.678554834762
TRINITY_DN35680_c2_g1	228; 226; 219; 217							1.80015	3.35439682570934	15.8285262474428	6.93491e-05	0.00475304	2.81201498948837	5.78306998199585	1.06010612790328	2.48508011983276	6.31970135843702	3.07220906505352	4.72636125878132	3.71067923082204	1.54808224395927	4.14989770497723	2.34430710956934	1.98471961501019	6.53114827932765	11.62719101239	16.0684467965598	15.5189009898441	26.3440848549598	32.7607469493784	8.057731345253	8.72919157889758	21.1842716675259	23.4092900739115	13.1030612244126	17.1614877973499
TRINITY_DN35762_c1_g1	232							1.73896	3.57910691201245	15.8251780837343	6.94719e-05	0.00475304	4.47839424251852	4.41616253170592	1.5312644069714	2.76120013314751	8.54494831563316	1.94573240786723	3.84016852275983	5.95434574248188	4.23142480015534	4.79543734797369	3.12574281275912	3.37402334551731	9.60462982254066	7.42161128450423	24.2097931734835	15.0016042901826	28.3902273679663	31.2850376273343	9.70590366587293	10.7130987559198	32.0790399536821	24.1259009945415	17.3059299190355	22.9841354428793
TRINITY_DN23492_c0_g1	1235; 1228; 1162; 1155							-1.24763	5.78000084042456	15.8237532673362	6.95242e-05	0.00475304	82.2774756183635	82.0144470173956	82.0993301276207	81.4554039278517	85.2714633997559	89.7085046995627	69.1230334096769	82.4978917364157	76.3720573686573	77.7414170065735	82.2244012134136	75.7170533126386	32.4636488001874	36.8606693797044	23.7813012589086	25.8648349830735	24.8094779702048	22.7259235594787	43.7681316253515	38.289408516528	18.1579471435936	30.575399280211	22.7449364650181	24.5164111390713
TRINITY_DN32517_c0_g2	1493; 1404; 1348							-1.56584	5.40612441790925	15.8235346233067	6.95322e-05	0.00475304	60.9269914389147	57.9358465469038	61.9573136974584	75.5648436438036	68.1815667684896	58.8840070801924	67.4491137971918	68.259238873959	79.4682218565759	68.4272021576246	69.2004728269173	62.5186678728208	21.3222782060403	15.3379966546421	14.1402331809727	15.2602526400133	6.90573098139722	12.9862420339878	35.7104002800985	34.1232034447814	9.07897357179681	17.4375324019953	12.1141509433249	16.5485775188731
TRINITY_DN28528_c0_g1	2205; 2113; 2107; 2099; 2083; 2007; 2003; 1980; 1963; 1950; 1924; 1509; 851; 762	3HBH1; 6HN3M; HPXO	3-hydroxybenzoate 6-hydroxylase 1; 6-hydroxynicotinate 3-monooxygenase; 6-hydroxynicotinate 3-monooxygenase {ECO:0000303|PubMed:10091591}; FAD-dependent urate hydroxylase; FAD-dependent urate hydroxylase {ECO:0000305|PubMed:19260710}; FAD-dependent urate hydroxylase {ECO:0000305|PubMed:23760935}	ACIAD; KLEOX; KLEP7; MYCVP; PSEAC; PSEFL; PSEPK	K16839,K14974		GO:0000166,GO:0003674,GO:0003824,GO:0004497,GO:0004846,GO:0005488,GO:0006082,GO:0006139,GO:0006144,GO:0006725,GO:0006807,GO:0008150,GO:0008152,GO:0009056,GO:0009112,GO:0009987,GO:0016491,GO:0016661,GO:0016663,GO:0016705,GO:0016709,GO:0018669,GO:0019439,GO:0019628,GO:0034641,GO:0036094,GO:0043167,GO:0043168,GO:0044237,GO:0044238,GO:0044248,GO:0044270,GO:0044281,GO:0044282,GO:0044699,GO:0044710,GO:…	1.75489	6.30598528572416	15.7807549785243	7.11223e-05	0.00484127	16.4554951236727	15.7720090418069	21.0843329882986	18.1318808743353	26.5249437297779	21.5054634553746	24.4195331703702	21.6600113241008	24.6661104204177	24.6227263828649	20.0568497152044	21.831915765112	44.9496675694903	48.2404733492775	64.2737871862394	68.0245160054832	206.660393813665	168.230862713024	113.174499349235	112.884318372562	246.948081152873	208.056037289561	192.590277241838	163.340589214063
TRINITY_DN28640_c2_g2	3451; 3258; 2718; 2525; 1512; 1319; 814	HSFA1; POLX	Heat stress transcription factor A-1; Retrovirus-related Pol polyprotein from transposon TNT 1-94	ORYSJ; TOBAC	K09419		GO:0001071,GO:0003674,GO:0003676,GO:0003677,GO:0003700,GO:0005488,GO:0005575,GO:0005634,GO:0006139,GO:0006351,GO:0006725,GO:0006807,GO:0008150,GO:0008152,GO:0009058,GO:0009059,GO:0009987,GO:0016070,GO:0018130,GO:0019438,GO:0032774,GO:0034641,GO:0034645,GO:0034654,GO:0043170,GO:0043226,GO:0043227,GO:0043229,GO:0043231,GO:0043565,GO:0044237,GO:0044238,GO:0044249,GO:0044260,GO:0044271,GO:0044424,GO:…	1.9646	4.15890032328329	15.7767117289784	7.12744e-05	0.00484127	2.18712276960207	3.04925508141599	4.12263494184609	3.68160017753002	4.36148403610442	3.78905784689934	4.03710024187571	4.05585869415433	3.50898641964101	3.41213811298128	4.68861421913869	3.27478736476681	22.4748337847451	25.2334783673144	49.4908161334043	79.922340097697	38.8767077471251	20.659930508617	12.6359877914195	14.8793038276663	33.289569763255	29.6199180527044	29.9145360029043	22.6776803036409
TRINITY_DN22827_c0_g2	1944; 1938; 1406	C81E8; C8D11	Cytochrome P450 81D11; Cytochrome P450 81E8 {ECO:0000303|PubMed:14617078}	ARATH; MEDTR		AT3G28740	GO:0002213,GO:0003674,GO:0003824,GO:0004497,GO:0005488,GO:0005506,GO:0005575,GO:0006082,GO:0006725,GO:0006790,GO:0006807,GO:0006950,GO:0006952,GO:0008150,GO:0008152,GO:0009058,GO:0009605,GO:0009607,GO:0009625,GO:0009987,GO:0016020,GO:0016021,GO:0016143,GO:0016491,GO:0016705,GO:0016709,GO:0019748,GO:0019757,GO:0019760,GO:0020037,GO:0031224,GO:0034641,GO:0042343,GO:0042430,GO:0043167,GO:0043169,GO:…	1.2519	4.74156708485129	15.7724468435103	7.14353e-05	0.00484127	12.1853982877829	8.20144470173956	21.3199121278326	13.2537606391081	22.0744498153857	13.0056850420599	16.4437985461767	12.253870948296	15.1712059908008	16.8762506669074	14.2394950359027	8.33582238304278	28.813889467622	19.7909634253446	71.1296578194382	37.2453623756258	24.553710156079	31.2850376273343	36.6260515693318	35.1151570332925	69.9080965028354	39.413600634647	38.814728532694	30.3390587846007
TRINITY_DN30725_c2_g3	2217; 2042	U87A1; U87A2	UDP-glycosyltransferase 87A1; UDP-glycosyltransferase 87A2	ARATH		AT2G30140	GO:0003674,GO:0003824,GO:0005575,GO:0005634,GO:0005737,GO:0005829,GO:0008150,GO:0008152,GO:0008194,GO:0009909,GO:0016740,GO:0016757,GO:0016758,GO:0035251,GO:0043226,GO:0043227,GO:0043229,GO:0043231,GO:0044424,GO:0044444,GO:0044464,GO:0046527,GO:0048580,GO:0048831,GO:0050789,GO:0050793,GO:0051239,GO:0065007,GO:0080043,GO:0080044,GO:2000026,GO:2000241	1.76103	6.96151365193477	15.7557701346378	7.20678e-05	0.00487022	31.1404622910009	25.4455079207817	30.8608672789622	27.3358813181604	34.6248426539719	22.5295331437258	36.1369704577655	27.0965878715842	35.8123025769244	28.9570639858411	36.814304239163	39.9921002424552	167.69683670156	144.721420047833	236.741782802648	359.26255791489	235.817924624009	174.1337000012	153.280025817654	134.905688037508	302.93508484562	279.955999659432	220.526992682567	199.502295644193
TRINITY_DN31896_c0_g1	2286; 2224; 2205; 2203; 2183; 2164; 2145; 1958; 1651; 1279; 928	PLST3	Probable plastidic glucose transporter 3	ARATH		AT1G79820	GO:0003674,GO:0005215,GO:0005575,GO:0005768,GO:0005794,GO:0005802,GO:0006810,GO:0008150,GO:0008643,GO:0016020,GO:0016021,GO:0022857,GO:0022891,GO:0022892,GO:0031090,GO:0031224,GO:0031969,GO:0042170,GO:0043226,GO:0043227,GO:0043229,GO:0043231,GO:0044422,GO:0044424,GO:0044425,GO:0044431,GO:0044434,GO:0044435,GO:0044444,GO:0044446,GO:0044464,GO:0044699,GO:0044765,GO:0051179,GO:0051234,GO:0071702,GO:…	-1.59801	3.65101339571911	15.7420889255415	7.25909e-05	0.00489164	20.5172945529337	21.2396388429666	16.0193814883162	14.9104807189966	14.3305904043431	18.6380683279913	17.1330595630823	17.7767423616126	20.1250691714705	19.6428491368922	18.2334997410949	25.2059391106294	7.68370385803253	7.42161128450423	3.21368935931197	4.91431864678396	4.34805284013899	2.65627677967933	10.6215549551062	8.13401942579093	2.72369207153904	4.77740613753297	5.19177897571066	8.27428875943656
TRINITY_DN7236_c0_g1	970; 749							-3.32556	1.16075965373339	15.7145767966175	7.36544e-05	0.00493952	2.49956887954522	3.57498871614289	2.00242268603953	2.20896010651801	5.96366184528564	3.37942997155887	5.41562227568693	3.71067923082204	4.85065769773905	5.71763683796863	2.43113329881265	1.29006774975662	0.192092596450813	0.247387042816808	0.428491914574929	0	0.511535628251646	0.295141864408814	0.549390773539977	0	0	0.238870306876648	0	0
TRINITY_DN35562_c2_g1	374; 356; 328; 315; 278; 251							1.45758	6.43553081715741	15.7117777376654	7.37634e-05	0.00493952	52.4909464704496	46.895440217639	20.3775955696964	34.4229616599057	32.2215759402	10.0358829458415	47.2636125878132	45.7362788915275	34.1610148500346	32.1847622008234	31.2574281275912	29.7707942251528	120.826243167561	120.230102808969	154.257089246974	149.498746202165	175.71248830444	114.810185255029	124.711705593575	88.4822600951891	224.855912128168	165.775992972394	102.352214092582	113.694856657443
TRINITY_DN23278_c0_g1	1172; 1015	BAP2	BON1-associated protein 2	ARATH		AT2G45760	GO:0005575,GO:0006950,GO:0006952,GO:0008150,GO:0016020,GO:0050896	1.88824	3.59237823640679	15.7076076501331	7.39262e-05	0.00493952	4.16594813257537	2.73381490057985	2.70916010464172	1.74876008432676	3.11534574007459	2.86739512738328	3.3478392249701	3.19291003582362	2.2705206244736	1.75217903099039	5.73052849005839	3.37402334551731	13.2543891551061	10.8850298839395	28.2804663619453	29.4859118807037	16.3691401040527	12.3959583051702	13.5516390806528	10.3163173205153	52.3554142640283	21.2594573120217	24.7227570271936	14.7098466834428
TRINITY_DN35555_c1_g1	7294; 1822	THADA; THADA	Thyroid adenoma-associated protein homolog; Thyroid adenoma-associated protein homolog	MOUSE; CHICK				-1.1376	5.39542866514493	15.6937738883742	7.44689e-05	0.00495729	67.2800623410922	64.8755305252989	61.9573136974584	64.2439230978988	55.0971146601763	55.2997631709633	59.3749133134404	52.0358040973417	59.2399472021747	58.4674476656793	50.1855373826326	61.8240160075673	33.2320191859907	29.9338321808337	20.3533659423091	26.8994283823964	18.6710504311851	17.41337000012	34.2453582173253	28.5682633491193	18.4605795959869	21.020587005145	21.2615710433865	22.6776803036409
TRINITY_DN34946_c0_g2	5571; 5440; 5253; 1310	DNMT1	DNA (cytosine-5)-methyltransferase 1	ARATH	K00558	AT5G49160	GO:0000281,GO:0000910,GO:0003674,GO:0003676,GO:0003677,GO:0003682,GO:0003824,GO:0003886,GO:0005488,GO:0005575,GO:0005634,GO:0006139,GO:0006259,GO:0006304,GO:0006305,GO:0006306,GO:0006325,GO:0006349,GO:0006725,GO:0006807,GO:0008150,GO:0008152,GO:0008168,GO:0008356,GO:0008757,GO:0009008,GO:0009292,GO:0009294,GO:0009909,GO:0009910,GO:0009987,GO:0010069,GO:0010070,GO:0010216,GO:0010424,GO:0010468,GO:…	-1.43815	5.64362011252636	15.6887332357449	7.46676e-05	0.00495729	74.9870663863566	86.1151693682654	71.1449001392868	91.2116443983062	59.6366184528564	74.4498663431302	64.2982062913376	73.6095205556094	70.2829338757509	80.7846753235568	60.5178539025864	99.1367447697588	31.5031858179334	35.8711212084371	21.8530876433214	25.347538283412	12.0210872639137	20.3647886442082	29.6671017711588	41.2652692820613	12.1052980957291	22.9315494601582	7.16959953788615	25.7422316960249
TRINITY_DN33065_c0_g1	4424; 4421; 4418; 4409; 4332; 4320; 4304; 4301; 4298; 4289; 2111; 2099; 2091; 2056	AB15B	ABC transporter B family member 15	ARATH	K05658	AT3G28345	GO:0000166,GO:0001882,GO:0001883,GO:0003674,GO:0003824,GO:0005215,GO:0005488,GO:0005524,GO:0005575,GO:0005886,GO:0015399,GO:0015405,GO:0016020,GO:0016021,GO:0016462,GO:0016787,GO:0016817,GO:0016818,GO:0016820,GO:0016887,GO:0017076,GO:0017111,GO:0022804,GO:0022857,GO:0030554,GO:0031224,GO:0032549,GO:0032550,GO:0032553,GO:0032555,GO:0032559,GO:0035639,GO:0036094,GO:0042623,GO:0042626,GO:0043167,GO:…	1.76096	7.34181148736162	15.6787285941223	7.50636e-05	0.00495729	77.5907839692162	62.8777427133367	19.9064372906283	29.1766814069254	52.3378084332531	22.8367540502311	54.3531544759852	38.4012152957165	44.6879741089576	41.5911969987718	43.2394422431679	49.8164623367557	226.669263811959	187.271991412323	291.588747868239	466.860271444476	287.227255263299	267.693671018794	257.481142532403	202.358532056262	373.751078705635	297.393532061427	142.650308046907	350.584679288719
TRINITY_DN25054_c1_g1	2020; 630	FABG; Y1627; Y769	3-oxoacyl-[acyl-carrier-protein] reductase FabG; Uncharacterized oxidoreductase Rv0769; Uncharacterized oxidoreductase SSP1627	CHLMU; MYCTU; STAS1	K00059		GO:0000166,GO:0003674,GO:0003824,GO:0004312,GO:0004316,GO:0005488,GO:0005575,GO:0005886,GO:0006082,GO:0006629,GO:0006631,GO:0006633,GO:0008150,GO:0008152,GO:0008610,GO:0009058,GO:0009987,GO:0016020,GO:0016053,GO:0016491,GO:0016614,GO:0016616,GO:0016740,GO:0016746,GO:0016747,GO:0019752,GO:0032787,GO:0036094,GO:0043436,GO:0044237,GO:0044238,GO:0044249,GO:0044255,GO:0044281,GO:0044283,GO:0044464,GO:…	1.34111	4.91686814260064	15.6748370418067	7.52182e-05	0.00495729	13.1227366176124	13.1433408681724	11.8967465464701	11.2288805414666	14.953659552358	11.0599526341927	14.4744813550178	10.9594479608	12.5910689175354	13.4641125539261	13.5448855219562	12.0075536708116	32.2715562037366	41.5610231932237	54.2042271937285	77.0772082495589	48.3401168697805	44.5664215257309	28.3851899662322	37.2974549280169	58.710695764286	52.5514675128626	43.2648247975888	49.0328222781426
TRINITY_DN27847_c0_g1	2794; 2742; 629; 628; 475	BAG5; GSTU7; GSTX6	BAG family molecular chaperone regulator 5, mitochondrial; Glutathione S-transferase U7; Probable glutathione S-transferase	ARATH; SOYBN	K00799	AT1G12060,AT2G29420	GO:0001101,GO:0003674,GO:0003824,GO:0004364,GO:0005575,GO:0005737,GO:0005739,GO:0005829,GO:0005911,GO:0006457,GO:0006950,GO:0008150,GO:0008152,GO:0009056,GO:0009266,GO:0009404,GO:0009407,GO:0009408,GO:0009506,GO:0009605,GO:0009607,GO:0009628,GO:0009636,GO:0009719,GO:0009725,GO:0009733,GO:0009735,GO:0009737,GO:0009739,GO:0009751,GO:0009987,GO:0010033,GO:0010035,GO:0010038,GO:0014070,GO:0016740,GO:…	1.57936	7.86155329516231	15.6743611677678	7.52372e-05	0.00495729	67.0717649344634	54.2557111038156	136.87148006929	102.256444930896	95.7746290377216	80.1846565978968	81.4312658544199	67.6551748131275	104.856770657508	98.8597853274577	101.586641414672	78.4956607736528	250.29665317541	213.247630908088	664.376713548428	625.153061540885	230.702568341492	243.492038137272	271.399042128749	244.21897349143	575.909556904311	484.667852652719	345.871370810439	357.939602630441
TRINITY_DN26374_c0_g1	1226; 1219; 1031; 1024; 945; 905; 876; 837	CHI10	Chitinase 10	ORYSJ			GO:0000272,GO:0003674,GO:0003824,GO:0004553,GO:0004568,GO:0005975,GO:0005976,GO:0006022,GO:0006026,GO:0006030,GO:0006032,GO:0006040,GO:0006807,GO:0008150,GO:0008152,GO:0009056,GO:0009057,GO:0009987,GO:0016052,GO:0016787,GO:0016798,GO:0016998,GO:0043170,GO:0044036,GO:0044237,GO:0044238,GO:0044248,GO:0044260,GO:0046348,GO:0071704,GO:1901071,GO:1901072,GO:1901135,GO:1901136,GO:1901564,GO:1901565,GO:…	1.91708	7.16278793086698	15.6563256072215	7.59581e-05	0.0049731	40.6179942926098	50.1549887529458	28.1517071743204	39.0249618818182	15.1316793089337	14.3369756369164	28.3581675526879	38.3149204298834	34.1610148500346	20.0117289328902	36.5538256714331	52.4958338170194	179.990762874412	199.888730595981	443.489131585052	600.581468306966	252.187064728061	226.37381000156	114.273280896315	126.374887176313	302.329819940834	178.674989543733	261.81399691798	150.775928505288
TRINITY_DN28614_c0_g1	1777; 1696; 1415; 1322; 813; 805							1.3071	5.52812859185812	15.6536499994535	7.60656e-05	0.0049731	24.7873913888234	20.6087584812943	20.3775955696964	14.1741606834906	25.0117757988845	16.8971498577943	23.1394769961169	21.0559472632693	23.4276446252503	16.7840307179079	21.5328949323406	14.7861611318259	59.5487048997521	62.0941477470187	67.4874765455513	106.563120130263	70.5919166987271	62.8652171190774	44.6837829145848	47.41538153083	124.68457038601	84.3212183274568	71.4487678085895	57.9200213160559
TRINITY_DN29872_c0_g2	2637; 2581; 375	M3K3; NPK1	Mitogen-activated protein kinase kinase kinase 3; Mitogen-activated protein kinase kinase kinase NPK1	ARATH; TOBAC		AT3G06030	GO:0000166,GO:0000226,GO:0000919,GO:0001882,GO:0001883,GO:0003674,GO:0003824,GO:0004672,GO:0004674,GO:0004702,GO:0004709,GO:0004871,GO:0005057,GO:0005488,GO:0005524,GO:0005575,GO:0005576,GO:0005634,GO:0005737,GO:0005856,GO:0005874,GO:0006464,GO:0006468,GO:0006793,GO:0006796,GO:0006950,GO:0006952,GO:0006996,GO:0007010,GO:0007017,GO:0008150,GO:0008152,GO:0009524,GO:0009987,GO:0016043,GO:0016301,GO:…	-1.44036	5.10170338354572	15.6526443757217	7.61061e-05	0.0049731	56.7610433063394	55.5174718271601	52.2985689765618	61.1145629469983	48.3323639103	60.4201116127192	47.2636125878132	47.7210608056881	47.9905495627374	51.4587315417177	42.6316589184647	55.3736772587842	19.9776300308846	21.2752856822455	11.3550357362356	13.1910658413675	9.20764130852963	13.5765257628054	26.1876268720723	25.7907933012883	10.5921358337629	16.959791788242	8.40573738924583	12.8711158480124
TRINITY_DN34694_c0_g1	3524; 2705; 2695; 2328	KN7A	Kinesin-like protein NACK1	TOBAC			GO:0000166,GO:0000919,GO:0001882,GO:0001883,GO:0003674,GO:0003774,GO:0003777,GO:0003824,GO:0005488,GO:0005524,GO:0005575,GO:0005634,GO:0005874,GO:0006928,GO:0007017,GO:0007018,GO:0008150,GO:0009524,GO:0009987,GO:0016043,GO:0016462,GO:0016787,GO:0016817,GO:0016818,GO:0017076,GO:0017111,GO:0022402,GO:0022607,GO:0030554,GO:0032506,GO:0032549,GO:0032550,GO:0032553,GO:0032555,GO:0032559,GO:0032991,GO:…	-1.62546	5.20262846846743	15.6459898858147	7.63744e-05	0.00497692	57.9066790427976	70.1328668725678	52.887516825397	69.8583633686321	50.3795911109205	66.7693436804964	47.8544077451609	59.4571625589858	55.0085224020194	63.6317648096509	40.2005256196521	59.6408244310561	19.2092596450813	22.2648338535127	16.0684467965598	14.2256592406904	6.6499631672714	11.2153908475349	23.2575427465257	22.814932535755	5.75001659547131	21.9760682326516	3.70841355407904	15.0163018226812
TRINITY_DN35708_c2_g1	4219; 4210; 515; 237; 218	CNOT1	CCR4-NOT transcription complex subunit 1	XENTR	K12604		GO:0000122,GO:0000288,GO:0000932,GO:0000956,GO:0003674,GO:0005102,GO:0005198,GO:0005488,GO:0005515,GO:0005575,GO:0005634,GO:0006139,GO:0006351,GO:0006355,GO:0006357,GO:0006401,GO:0006402,GO:0006417,GO:0006725,GO:0006807,GO:0008134,GO:0008150,GO:0008152,GO:0009056,GO:0009057,GO:0009058,GO:0009059,GO:0009889,GO:0009890,GO:0009892,GO:0009893,GO:0009894,GO:0009896,GO:0009966,GO:0009968,GO:0009987,GO:…	-1.14152	5.29216450867319	15.6407914203478	7.65846e-05	0.00497695	60.5103966256572	47.9469074870928	53.4764646742321	56.5125627250858	58.8355295482658	36.661694842972	58.4887205774189	43.8377918432	70.3861393586815	55.239749450697	41.6765708367883	63.5110276803259	36.3055007292037	23.9965431532304	19.7106280704467	25.347538283412	15.0903010334236	23.6113491527051	27.2864084191522	25.7907933012883	15.7368875244478	19.8262354707618	16.0697920676758	37.0810718478453
TRINITY_DN30949_c0_g1	2120; 2112; 1905	ANTR1	Sodium-dependent phosphate transport protein 1, chloroplastic	ARATH		AT2G29650	GO:0003674,GO:0005215,GO:0005315,GO:0005575,GO:0006810,GO:0006811,GO:0006812,GO:0006814,GO:0008150,GO:0009314,GO:0009416,GO:0009535,GO:0009579,GO:0009605,GO:0009607,GO:0009624,GO:0009628,GO:0015291,GO:0015293,GO:0015672,GO:0016020,GO:0016021,GO:0022804,GO:0022857,GO:0030001,GO:0031224,GO:0034357,GO:0042651,GO:0043207,GO:0044422,GO:0044424,GO:0044425,GO:0044434,GO:0044435,GO:0044436,GO:0044444,GO:…	-1.78224	2.24718985164357	15.6127075544769	7.77305e-05	0.00499034	4.37424553920414	5.67792325505047	3.4158975232439	2.66916012870926	7.6548495327547	5.63238328593145	8.17266634330937	6.55840980331338	3.81860286843287	6.2709565319656	11.8951879263333	4.66409109527394	5.18650010417195	4.45296677070254	3.85642723117436	1.03459339932294	1.53460688475494	0.885425593226442	1.46504206277327	1.58712574161774	1.81579471435936	1.19435153438324	5.19177897571066	7.66137848095978
TRINITY_DN24963_c2_g6	1605; 1133; 993							-2.72469	2.24094565161398	15.6117719576429	7.77689e-05	0.00499034	5.20743516571921	3.46984198919751	9.18758644182843	7.45524035949829	12.639402716874	11.6743944472034	9.3542566580047	8.02542252247558	5.46989059532275	8.29979540995447	7.98800941038443	6.54957472953361	0.576277789352439	0	1.71396765829972	0.517296699661469	0.511535628251646	0.590283728817628	1.46504206277327	0.793562870808871	1.21052980957291	0.477740613753297	0.247227570271936	1.83873083543035
TRINITY_DN49481_c0_g1	1772	3AT1	Coumaroyl-CoA:anthocyanidin 3-O-glucoside-6''-O-coumaroyltransferase 1	ARATH		AT1G03940	GO:0003674,GO:0003824,GO:0016740,GO:0016746,GO:0016747	2.3563	5.06791424779894	15.6112884422297	7.77888e-05	0.00499034	3.02031239611714	2.62866817363448	3.06252881394281	4.14180019972127	5.78564208870995	1.53610453252676	3.15090750585422	2.24366651165984	2.68334255619607	1.75217903099039	2.51795948805596	3.27478736476681	45.5259453588427	33.397250780269	74.7718390933251	144.32577920555	56.7804547359327	51.6498262715425	31.1321438339321	38.4877992342302	95.934487408653	81.6936449518137	53.4011551787382	57.6135661768175
TRINITY_DN27400_c1_g2	1525; 1466; 1420; 1364; 1253	PER10; PER59; PERN	Peroxidase 10; Peroxidase 59; Peroxidase N	ARATH; ARMRU	K00430	AT5G19890,AT1G49570	GO:0003674,GO:0003824,GO:0004601,GO:0005488,GO:0005575,GO:0005576,GO:0005634,GO:0005737,GO:0006950,GO:0006979,GO:0008150,GO:0008152,GO:0009056,GO:0009987,GO:0016209,GO:0016491,GO:0016684,GO:0020037,GO:0042743,GO:0042744,GO:0043167,GO:0043169,GO:0043226,GO:0043227,GO:0043229,GO:0043231,GO:0044237,GO:0044248,GO:0044424,GO:0044464,GO:0044699,GO:0044710,GO:0044712,GO:0044763,GO:0046872,GO:0046906,GO:…	2.04744	8.17843104265987	15.6096026959828	7.78582e-05	0.00499034	91.8591563232868	93.6857337083327	68.317950464878	49.241402374464	62.4849345580675	48.3360892901753	46.3774198517917	43.0611380507023	34.0578093671039	56.2541688896914	40.2873518088954	36.7173128776884	601.441919487496	387.160722008304	678.5169467294	901.130850810279	825.618503998156	998.464927295018	199.062590279318	244.417364209132	468.475036304715	366.188180441902	253.655487099006	353.342775541865
TRINITY_DN31270_c0_g1	2364; 2011; 1745; 941	INVA	Acid beta-fructofuranosidase {ECO:0000303|Ref.1}	VIGRR			GO:0003674,GO:0003824,GO:0004553,GO:0004564,GO:0004575,GO:0005575,GO:0005775,GO:0005975,GO:0005984,GO:0005985,GO:0008150,GO:0008152,GO:0009311,GO:0009987,GO:0015926,GO:0016021,GO:0016787,GO:0016798,GO:0031224,GO:0031974,GO:0043233,GO:0044237,GO:0044238,GO:0044262,GO:0044422,GO:0044424,GO:0044425,GO:0044437,GO:0044444,GO:0044446,GO:0044464,GO:0044699,GO:0044710,GO:0044723,GO:0044763,GO:0070013,GO:…	-1.63127	8.17076047366114	15.6079423564076	7.79266e-05	0.00499034	404.201117563125	392.407584960155	502.490304626155	552.055946620626	421.639793449524	456.530267066952	439.846994645337	417.235676302897	553.387799473974	416.834169477713	445.071046061202	465.416749719888	138.882947233938	115.282361952632	130.475787988066	119.495537621799	95.1456268548061	97.6919571193175	179.467652689726	135.699250908317	90.1844708131817	111.791303618271	105.813400076389	121.049779999165
TRINITY_DN25380_c0_g1	1943; 1702; 1212; 1191; 1103; 768	CCU41	Cyclin-U4-1	ARATH		AT2G44740	GO:0000079,GO:0001932,GO:0007049,GO:0008150,GO:0009987,GO:0019220,GO:0019222,GO:0031323,GO:0031399,GO:0032268,GO:0042325,GO:0043549,GO:0044699,GO:0044763,GO:0045859,GO:0050789,GO:0050790,GO:0050794,GO:0051174,GO:0051246,GO:0051301,GO:0051338,GO:0051726,GO:0060255,GO:0065007,GO:0065009,GO:0071900,GO:0080090	-1.48263	3.72754584892542	15.6048790397004	7.80529e-05	0.00499034	21.8712276960207	22.185959385475	16.9616980464525	17.3035208343911	15.6657385786608	21.1982425488693	17.9207864395459	17.5178577641134	21.879562381291	17.2451304629054	18.5808044980681	22.6258036111161	7.87579645448334	9.40070762703869	5.57039488947408	5.17296699661469	5.62689191076811	4.1319861017234	8.79025237663964	9.91953588511089	3.63158942871872	4.06079521690302	4.69732383516679	10.4194747341053
TRINITY_DN23346_c0_g1	1779; 1205; 1171	GATA9	GATA transcription factor 9	ARATH		AT4G32890	GO:0000975,GO:0000976,GO:0000977,GO:0000981,GO:0001012,GO:0001067,GO:0001071,GO:0001085,GO:0001228,GO:0003674,GO:0003676,GO:0003677,GO:0003682,GO:0003700,GO:0005488,GO:0005515,GO:0005575,GO:0005634,GO:0005667,GO:0007623,GO:0008134,GO:0008150,GO:0008270,GO:0009314,GO:0009416,GO:0009628,GO:0009987,GO:0030154,GO:0032502,GO:0032991,GO:0043167,GO:0043169,GO:0043226,GO:0043227,GO:0043229,GO:0043231,GO:…	-1.42706	4.89017382704067	15.5904004746003	7.86529e-05	0.00501518	35.3064104235762	45.5285327673491	42.7576138254323	51.6344424898585	34.8918722888354	52.3299610747449	35.4477094408599	49.3606632565165	50.261070187211	53.5797903687061	35.685563779	44.2592474147271	13.8306669444585	18.059254125627	7.92710041963619	13.9670108908597	8.69610568027798	10.9202489831261	22.5250217151391	24.2036675596706	7.8684437622239	14.0933481057223	8.15850981897389	22.6776803036409
TRINITY_DN26356_c2_g1	1348; 1155; 870; 848	PHLB	Myb family transcription factor PHL11 {ECO:0000305}	ARATH		AT5G45580	GO:0003674,GO:0003676,GO:0003677,GO:0005488,GO:0005575,GO:0005634,GO:0006139,GO:0006351,GO:0006355,GO:0006725,GO:0006807,GO:0008150,GO:0008152,GO:0009058,GO:0009059,GO:0009889,GO:0009987,GO:0010468,GO:0010556,GO:0016070,GO:0018130,GO:0019219,GO:0019222,GO:0019438,GO:0031323,GO:0031326,GO:0032774,GO:0034641,GO:0034645,GO:0034654,GO:0043170,GO:0043226,GO:0043227,GO:0043229,GO:0043231,GO:0044237,GO:…	-1.47613	3.38563372578788	15.5801528819099	7.90803e-05	0.00502892	12.3936956944117	13.1433408681724	16.4905397673844	15.9229207678173	11.3042545425564	13.9273477615759	12.9974934616486	15.4467809841197	14.7583840590784	12.0808133189337	19.1885878227713	18.0609484965927	10.7571854012455	5.68990198478658	3.85642723117436	3.87972524746102	2.30191032713241	3.83684423731458	6.59268928247973	6.15011224876875	6.35528150025777	4.06079521690302	5.19177897571066	8.88719903791334
TRINITY_DN30603_c1_g1	2024; 1614; 1544; 1498; 1421; 1186; 1135; 1115; 1090; 1084; 1072; 1025; 1017; 1013; 964; 907	ARP1	Probable RNA-binding protein ARP1	ARATH		AT3G54770	GO:0000166,GO:0001101,GO:0003674,GO:0003676,GO:0003723,GO:0003729,GO:0005488,GO:0005575,GO:0005634,GO:0006950,GO:0006970,GO:0008150,GO:0009414,GO:0009415,GO:0009628,GO:0009651,GO:0009719,GO:0009725,GO:0009737,GO:0010029,GO:0010033,GO:0010035,GO:0033993,GO:0036094,GO:0042221,GO:0043226,GO:0043227,GO:0043229,GO:0043231,GO:0044424,GO:0044464,GO:0044822,GO:0048580,GO:0050789,GO:0050793,GO:0050896,GO:…	-1.47451	5.92636260824396	15.5424265873395	8.06742e-05	0.00511655	85.7143828277382	80.7526862940511	89.2844938834096	113.761445485678	84.7374041300288	97.5938412998667	101.124437766009	107.782287425505	109.294606423524	88.1622712435164	93.0776748688272	91.197866309718	20.9380930131386	26.7178006242152	25.7095148744957	20.9505163362895	26.0883170408339	17.7085118645288	46.6982157508981	40.2733156935502	20.8816392151327	22.9315494601582	16.0697920676758	24.2099559998329
TRINITY_DN15014_c0_g1	4166; 4066	KN12C; KN12F	Kinesin-like protein KIN-12C {ECO:0000305}; Kinesin-like protein KIN-12F {ECO:0000305}	ARATH; ORYSJ	K10400	AT3G20150	GO:0000166,GO:0001882,GO:0001883,GO:0003674,GO:0003774,GO:0003777,GO:0003824,GO:0005488,GO:0005524,GO:0005575,GO:0005871,GO:0005874,GO:0005875,GO:0006928,GO:0007017,GO:0007018,GO:0008150,GO:0008574,GO:0009987,GO:0016462,GO:0016787,GO:0016817,GO:0016818,GO:0016887,GO:0017076,GO:0017111,GO:0030554,GO:0032549,GO:0032550,GO:0032553,GO:0032555,GO:0032559,GO:0032991,GO:0035639,GO:0036094,GO:0043167,GO:…	-1.50018	5.93045303272811	15.5337815962766	8.10439e-05	0.00511935	89.8803309603135	96.4195486089126	97.1763950578007	111.460445374721	84.1143349820139	100.87086430259	90.096261495519	90.8684937222235	102.586250033034	101.534163848443	72.2393894504331	104.396251749536	31.1190006250317	33.397250780269	19.0678901985843	26.1234833329042	18.9268182453109	20.9550723730258	41.2043080154983	44.8363022007012	14.2237252624817	33.2029726558541	12.1141509433249	19.0002186327803
TRINITY_DN28473_c0_g1	1393; 1326; 663	CDPKK	Calcium-dependent protein kinase 20 {ECO:0000305}	ORYSJ	K13412		GO:0000166,GO:0001882,GO:0001883,GO:0003674,GO:0003824,GO:0004672,GO:0004674,GO:0004683,GO:0005488,GO:0005509,GO:0005515,GO:0005516,GO:0005524,GO:0005575,GO:0005634,GO:0005737,GO:0005886,GO:0006464,GO:0006468,GO:0006793,GO:0006796,GO:0007165,GO:0008150,GO:0008152,GO:0009738,GO:0009755,GO:0009931,GO:0009987,GO:0010857,GO:0016020,GO:0016301,GO:0016310,GO:0016740,GO:0016772,GO:0016773,GO:0017076,GO:…	1.22215	5.34613082937773	15.5313120744681	8.11499e-05	0.00511935	21.7670789927063	20.819051935185	18.0218041743558	18.5000408920883	20.9173213976437	19.1501031721669	17.625388860872	17.7767423616126	20.0218636885399	20.3806087288882	19.9700235259611	17.3662966313391	44.7575749730395	57.888568019133	55.7039488947408	67.7658676556524	71.6149879552304	59.3235147461716	44.1343921410448	40.8684878466568	103.802931170877	78.5883309624173	68.7292645355982	45.3553606072819
TRINITY_DN32061_c2_g1	1259; 1211; 1155; 981; 976	TSJT1	Stem-specific protein TSJT1	TOBAC				2.2343	7.96365837652602	15.5144855152261	8.18754e-05	0.00515142	31.6612058075728	29.8616704524876	18.2573833138898	13.3458006435463	64.3541420021122	51.1010774487235	26.7827137997608	21.4011267266016	57.279043026493	48.4154732247344	19.101761633528	18.4578924195947	324.252302808973	429.463906329978	614.885897415023	466.860271444476	701.315346333007	722.507284072777	271.582172386595	321.19457195989	667.304557527066	434.505088208623	328.070985750859	304.616408402961
TRINITY_DN29553_c2_g1	1842; 962; 944; 819; 433; 422; 329	C14C3; C7254; C7346; C734A; C7351	11-oxo-beta-amyrin 30-oxidase; Cytochrome P450 714C3; Cytochrome P450 734A1; Cytochrome P450 734A6; Cytokinin hydroxylase	ARATH; GLYUR; ORYSJ	K15639,K17873,K10717	AT2G26710,AT5G38450	GO:0003674,GO:0003824,GO:0004497,GO:0005488,GO:0005506,GO:0005575,GO:0006066,GO:0006082,GO:0006629,GO:0006720,GO:0006721,GO:0006722,GO:0006725,GO:0006807,GO:0008150,GO:0008152,GO:0008202,GO:0008299,GO:0008300,GO:0008395,GO:0008610,GO:0009056,GO:0009058,GO:0009308,GO:0009690,GO:0009691,GO:0009719,GO:0009725,GO:0009741,GO:0009987,GO:0010033,GO:0010268,GO:0010817,GO:0014070,GO:0016021,GO:0016042,GO:…	1.26899	2.94630664042997	15.5074187534291	8.21821e-05	0.00515703	4.37424553920414	4.62645598559668	4.71158279068124	3.40548016421527	6.49772111501271	4.40349965991004	4.92329297789721	3.96956382832126	4.64424673187781	4.97987724597268	5.20957135459854	3.67173128776884	7.10742606868009	5.44251494196977	14.7829710528351	17.3294394386592	10.4864803791587	9.44453966108205	8.9733826344863	8.33241014349314	16.9474173340207	11.4657747300791	5.19177897571066	8.27428875943656
TRINITY_DN27263_c0_g1	2040; 2040; 1951; 1826; 1826	Y305	TVP38/TMEM64 family membrane protein slr0305	SYNY3			GO:0005575,GO:0005886,GO:0016020,GO:0016021,GO:0031224,GO:0044425,GO:0044464	1.35482	5.75411547710149	15.4936773445882	8.27817e-05	0.00516333	21.9753763993351	19.6624379387859	21.3199121278326	19.3284009320326	22.8755387199763	21.0958355800341	23.4348745747907	23.6447932382614	22.1891788300829	21.9483478618796	20.0568497152044	21.43497184211	69.3454273187435	79.1638537013785	80.7707258973741	129.841471615029	91.5648774570446	66.702061356392	56.404119416771	55.1526195212165	148.895166577468	93.6371602956461	93.4520215627918	66.1943100754925
TRINITY_DN29926_c0_g1	2000; 1913; 655	IMK2; IMK3	Probable leucine-rich repeat receptor-like protein kinase IMK3; Probably inactive leucine-rich repeat receptor-like protein kinase IMK2	ARATH		AT3G51740	GO:0000166,GO:0001882,GO:0001883,GO:0003674,GO:0003824,GO:0004672,GO:0004674,GO:0005488,GO:0005524,GO:0005575,GO:0005618,GO:0005886,GO:0005911,GO:0009505,GO:0009506,GO:0016020,GO:0016021,GO:0016301,GO:0016740,GO:0016772,GO:0016773,GO:0017076,GO:0030054,GO:0030312,GO:0030554,GO:0031224,GO:0032549,GO:0032550,GO:0032553,GO:0032555,GO:0032559,GO:0035639,GO:0036094,GO:0043167,GO:0043168,GO:0044425,GO:…	-1.59831	4.76209074201626	15.4916547147818	8.28703e-05	0.00516333	36.868640973292	46.4748533098575	41.3441389882279	53.0150425564323	35.8709809500017	48.3360892901753	36.9246973342291	44.7007405015307	36.2251245086469	43.6200358767607	36.0328685359732	44.1600114339766	12.8702039622045	19.5435763825278	8.35559233421112	11.8978240922138	7.41726660964887	8.55911406785561	19.4118073317459	18.4503367463062	4.23685433350518	12.6601262644624	3.21395841353517	13.1775709872508
TRINITY_DN25286_c0_g1	1570; 1477; 1396; 1367; 478	HMT1	Homocysteine S-methyltransferase 1	BRAOT			GO:0000096,GO:0000097,GO:0003674,GO:0003824,GO:0005488,GO:0005575,GO:0005737,GO:0006082,GO:0006520,GO:0006555,GO:0006790,GO:0006807,GO:0008150,GO:0008152,GO:0008168,GO:0008172,GO:0008270,GO:0008652,GO:0008757,GO:0008898,GO:0009058,GO:0009066,GO:0009067,GO:0009086,GO:0009987,GO:0016053,GO:0016740,GO:0016741,GO:0019752,GO:0032259,GO:0043167,GO:0043169,GO:0043436,GO:0044237,GO:0044238,GO:0044249,GO:…	1.72969	5.02742020633587	15.4901686228387	8.29355e-05	0.00516333	12.3936956944117	12.7227539603909	7.06737418602187	8.92788043051029	7.47682977617901	6.14441813010703	7.68033704551965	7.16247386414487	10.1141373272006	8.20757546095497	9.55088081676399	8.83200228679532	33.2320191859907	33.8920248659027	38.3500263544562	93.6307026387259	43.2247605872641	51.3546844071337	24.3563242936057	35.511938468697	144.658312243963	53.2680784334926	47.9621486327556	72.3234128602603
TRINITY_DN25635_c1_g3	1045; 971; 824	DFC; EIL5	ETHYLENE INSENSITIVE 3-like 5 protein; Protein DOWNSTREAM OF FLC	ARATH	K14514	AT5G65100,AT5G10130	GO:0000160,GO:0001071,GO:0003674,GO:0003676,GO:0003677,GO:0003700,GO:0005488,GO:0005575,GO:0005615,GO:0005622,GO:0005634,GO:0006139,GO:0006351,GO:0006355,GO:0006725,GO:0006807,GO:0007165,GO:0008150,GO:0008152,GO:0009058,GO:0009059,GO:0009755,GO:0009873,GO:0009889,GO:0009987,GO:0010035,GO:0010038,GO:0010039,GO:0010468,GO:0010556,GO:0016070,GO:0018130,GO:0019219,GO:0019222,GO:0019438,GO:0031323,GO:…	-1.46626	5.8644743388392	15.4798808858842	8.33881e-05	0.00517792	80.6110963653334	92.6342664388789	76.5632203485702	97.1022046823542	59.7256283311443	100.05160855191	64.1012745722217	94.9243524163778	87.8278659739559	95.0787674184784	111.398000799165	114.121377863086	27.2771486960155	23.9965431532304	15.21146296741	13.9670108908597	15.857604475801	16.8230862713024	45.4163039459715	49.5976794255544	20.8816392151327	35.1139351108673	26.7005775893691	25.4357765567865
TRINITY_DN28218_c0_g1	1860; 1840	Y5133	BTB/POZ domain-containing protein At5g41330	ARATH		AT5G41330	GO:0006461,GO:0006464,GO:0008150,GO:0008152,GO:0009987,GO:0016043,GO:0016567,GO:0019538,GO:0022607,GO:0032446,GO:0036211,GO:0043170,GO:0043412,GO:0043933,GO:0044237,GO:0044238,GO:0044260,GO:0044267,GO:0051259,GO:0051260,GO:0065003,GO:0070647,GO:0071704,GO:0071822,GO:0071840	1.80423	5.5490238267227	15.4650478073035	8.40451e-05	0.00518876	9.78997811155211	8.41173815563032	8.48084902322624	9.01992043494855	10.6811853945414	7.37330175612844	10.5358469727	10.4416787658016	14.3455621273559	8.29979540995447	12.6766236295231	9.42741817129838	66.6561309684322	85.5959168146155	123.619917354867	107.339065179755	79.0322545648793	80.8688708480151	55.854728643231	49.5976794255544	132.855646600627	81.2159043380604	68.9764921058702	67.7265857716845
TRINITY_DN34832_c1_g2	2229; 2217; 293; 219	PTR6	Protein NRT1/ PTR FAMILY 1.2	ARATH		AT1G52190	GO:0003674,GO:0005215,GO:0005575,GO:0005886,GO:0006810,GO:0006811,GO:0006820,GO:0008150,GO:0008509,GO:0015075,GO:0015103,GO:0015112,GO:0015698,GO:0015706,GO:0016020,GO:0016021,GO:0022857,GO:0022891,GO:0022892,GO:0031224,GO:0044425,GO:0044464,GO:0044699,GO:0044765,GO:0051179,GO:0051234,GO:0071705,GO:0080054,GO:0080055,GO:1902578	-1.58219	4.32529604599812	15.4632456190851	8.41253e-05	0.00518876	34.5773695003755	33.2263657147398	28.3872863138545	26.7836412915309	26.3469239732022	22.8367540502311	32.9860629519113	25.0255110915905	34.3674258158958	26.9282251078523	38.8113065917591	33.9387054166742	14.9832225231634	8.65854649858827	11.1407897789482	6.98350544542983	6.90573098139722	5.90283728817628	17.0311139797393	12.1018337798353	2.11842716675259	5.25514675128626	9.39464767033357	8.58074389867495
TRINITY_DN34484_c3_g1	2550; 1533; 859	HSP7F; SSB1	Heat shock 70 kDa protein 6, chloroplastic; Ribosome-associated molecular chaperone SSB1 {ECO:0000305|PubMed:27882919}	ARATH; CHATD	K03283	AT4G24280	GO:0000166,GO:0001882,GO:0001883,GO:0003674,GO:0003824,GO:0005488,GO:0005524,GO:0005575,GO:0005634,GO:0005737,GO:0005739,GO:0006412,GO:0006457,GO:0006605,GO:0006810,GO:0006886,GO:0006950,GO:0008104,GO:0008150,GO:0008152,GO:0009058,GO:0009059,GO:0009266,GO:0009409,GO:0009507,GO:0009526,GO:0009532,GO:0009536,GO:0009570,GO:0009579,GO:0009628,GO:0009941,GO:0009987,GO:0010035,GO:0010038,GO:0015031,GO:…	1.55032	7.54367672863765	15.4611427649751	8.42189e-05	0.00518876	63.5307090217743	53.5196840151979	59.8371014416518	66.4528832044168	67.4694877421868	61.9562161452459	70.2061578648142	71.6247386414487	84.6284960031068	66.5828031776347	62.7753348229124	71.9460860441192	210.725578306542	336.693765273675	300.158586159738	605.49578695375	288.506094333928	357.416797799074	234.772990559417	274.374362582167	340.158876489987	256.068968971767	170.092568347092	297.874395339716
TRINITY_DN33307_c1_g3	2477; 2407; 2382; 2327; 837	CNGC1	Cyclic nucleotide-gated ion channel 1	ARATH	K05391	AT5G53130	GO:0000166,GO:0003674,GO:0005215,GO:0005216,GO:0005488,GO:0005575,GO:0005886,GO:0005887,GO:0008150,GO:0015075,GO:0015267,GO:0016020,GO:0016021,GO:0017076,GO:0019001,GO:0022803,GO:0022838,GO:0022857,GO:0022891,GO:0022892,GO:0030551,GO:0030552,GO:0030553,GO:0030554,GO:0031224,GO:0031226,GO:0032553,GO:0032555,GO:0032559,GO:0032561,GO:0036094,GO:0042391,GO:0043167,GO:0043168,GO:0044425,GO:0044459,GO:…	1.28869	6.34302316124156	15.4457413984192	8.49081e-05	0.00520683	40.2013994793523	38.7991422428449	30.5074985696611	31.0174814956904	45.1280082919376	32.9750439649077	34.4630508452805	32.0153952240693	37.1539738550225	28.4037442918442	43.6735731893844	39.5951563194532	91.436075910587	120.972263937419	141.830823724302	147.429559403519	156.529902245004	129.567278475469	94.4952130488761	94.6323723439578	176.737352197645	126.12352203087	120.152599152161	109.098029568867
TRINITY_DN28941_c0_g1	1943	VP13B	Putative vacuolar protein sorting-associated protein 13B	DICDI	K19526		GO:0005575,GO:0005794,GO:0006810,GO:0008104,GO:0008150,GO:0015031,GO:0033036,GO:0043226,GO:0043227,GO:0043229,GO:0043231,GO:0044424,GO:0044444,GO:0044464,GO:0045184,GO:0051179,GO:0051234,GO:0071702	-3.16879	1.2618391689151	15.4447821073469	8.49512e-05	0.00520683	3.22860980274591	1.57720090418069	3.769266232545	3.12936015090052	4.27247415781658	2.25295331437258	5.02175883745516	3.02032030415748	6.2955344587677	4.51877750097521	3.38622138048905	5.16027099902648	1.34464817515569	0	0.428491914574929	0	0	0.295141864408814	0.549390773539977	0.595172153106653	0.605264904786454	0	0	0
TRINITY_DN21643_c1_g1	465; 411; 326; 287; 280; 256; 239; 225; 206							1.89169	5.01089635114572	15.4342816731604	8.54245e-05	0.00522234	8.12359885852197	11.5661399639917	2.00242268603953	5.15424024854203	13.4404916214647	2.86739512738328	15.1637423719234	14.1523579966236	7.84361670272697	5.53319693996965	2.95209043427251	3.57249530701833	50.9045380594655	40.8188620647733	44.5631591157926	70.0937028041291	92.5879487135479	44.2712796613221	46.1488249773581	34.5199848801859	106.223990790023	60.434187639792	28.4311705812726	57.6135661768175
TRINITY_DN24214_c0_g1	1114; 1040; 748	TLPH	Thaumatin-like protein	ARATH		AT1G18250		-1.34048	5.12297923856208	15.4078724390798	8.66266e-05	0.00528222	54.8863666466805	64.5600903444627	52.2985689765618	61.1145629469983	39.3423662032277	53.9684725761068	38.5001510871562	53.1576373531716	48.8161934261823	55.9775090426929	44.1945303248443	49.1218104715021	20.3618152237862	31.1707673949178	12.6405114799604	13.7083625410289	12.5326228921653	13.8716676272143	27.4695386769989	21.2278067941373	11.1974007385494	23.8870306876648	12.3613785135968	12.2582055695356
TRINITY_DN30723_c0_g3	3394							1.53194	4.39035657290617	15.3985625189346	8.70545e-05	0.0052947	9.58168070492335	8.09629797479418	4.35821408138015	4.23384020415952	14.8646496740702	4.81312753525051	8.4680639219832	6.12693547414802	8.25643863444944	6.54761637896408	9.29040224903406	9.42741817129838	23.62738936345	28.4495099239329	30.6371718921074	16.2948460393363	50.3862593827871	46.9275564410014	29.4839715133121	27.5763097606083	53.8685765259944	38.4581194071404	24.9699845974655	33.4036101769846
TRINITY_DN32146_c0_g1	2116; 2093; 2093; 1437; 886; 698; 334	DTX54	Protein DETOXIFICATION 54 {ECO:0000303|PubMed:11739388}	ARATH	K03327	AT1G71870	GO:0003674,GO:0005215,GO:0005575,GO:0005778,GO:0015238,GO:0015291,GO:0015297,GO:0016020,GO:0016021,GO:0022804,GO:0022857,GO:0031090,GO:0031224,GO:0031903,GO:0042579,GO:0043226,GO:0043227,GO:0043229,GO:0043231,GO:0044422,GO:0044424,GO:0044425,GO:0044438,GO:0044439,GO:0044444,GO:0044446,GO:0044464,GO:0090484,GO:0098588	1.15694	4.51872855997873	15.3663424292394	8.85517e-05	0.00537198	9.78997811155211	11.3558465101009	16.4905397673844	19.4204409364708	12.3723730820105	13.4153129174004	11.9143690065113	10.0102044366362	14.2423566444253	14.0174322479231	11.6347093586034	11.6106097478096	22.8590189776468	24.9860913244976	41.3494697564807	39.8318458739331	23.7864067137015	37.1878749155106	20.8768493945191	29.3618262199282	49.6317221924892	44.4298770790566	29.4200808623604	24.5164111390713
TRINITY_DN23176_c1_g2	863; 850	CML45	Probable calcium-binding protein CML45	ARATH		AT5G39670	GO:0003674,GO:0005488,GO:0005509,GO:0043167,GO:0043169,GO:0046872	1.46981	4.2380273551268	15.3555393011311	8.90594e-05	0.005389	7.49870663863566	4.94189616643281	9.65874472089655	7.17912034618354	10.1471261248144	4.40349965991004	10.4373811131421	9.49243524163778	6.60515090755955	4.97987724597268	11.2005784123869	6.35110276803259	26.3166857137614	26.4704135813984	37.9215344398812	45.78075792004	38.6209399329993	25.9724840679756	28.2020597083855	13.0937873683464	43.5790731446247	26.0368634495547	26.7005775893691	15.9356672403963
TRINITY_DN35294_c4_g1	301; 251; 251							1.64036	5.3523010563882	15.345884367336	8.95157e-05	0.00540283	15.2057106839001	16.8234763112606	4.59379322091421	8.00748038612779	13.5295014997525	5.83719722360168	16.8376619844085	18.0356269591118	12.694274400466	10.4208542369428	11.9820141155766	10.4197779788035	54.5542973920309	58.1359550619498	49.7050620906918	66.213977556668	101.284054393826	67.5874869496184	49.0789091029046	42.2572228705724	112.276639837887	104.864064718849	61.0652098571682	64.0491241008238
TRINITY_DN29954_c0_g1	3221; 3124; 2771; 2657; 2095; 1427	BGAL; BGAL4; SMAX1	Beta-galactosidase; Beta-galactosidase 4; Protein SUPPRESSOR OF MAX2 1 {ECO:0000303|PubMed:23893171}	ARATH; MALDO		AT5G57710,AT5G56870	GO:0000166,GO:0001882,GO:0001883,GO:0003674,GO:0003824,GO:0004553,GO:0004565,GO:0005488,GO:0005524,GO:0005575,GO:0005576,GO:0005618,GO:0005773,GO:0005975,GO:0006139,GO:0006351,GO:0006355,GO:0006725,GO:0006807,GO:0008150,GO:0008152,GO:0009058,GO:0009059,GO:0009628,GO:0009791,GO:0009845,GO:0009889,GO:0009987,GO:0010033,GO:0010468,GO:0010556,GO:0014070,GO:0015925,GO:0016070,GO:0016787,GO:0016798,GO:…	1.55664	7.28819265082372	15.3370275679418	8.99363e-05	0.00541444	50.1996749975332	37.5373815195003	113.784724394952	96.4579246512865	122.744622158939	97.1842134245262	116.682043576164	95.7873010747086	137.469703263583	123.205851863324	96.0297653030998	83.4574598111783	82.4077238773988	78.6690796157449	869.624340629819	118.460944222476	45.7824387285223	79.9834452547886	254.36792814901	187.876009664	514.475169068486	159.087624379848	119.658144011617	64.3555792400621
TRINITY_DN35156_c1_g6	2118; 575	XPO1A	Protein EXPORTIN 1A {ECO:0000303|PubMed:18791220}	ARATH	K14290	AT5G17020	GO:0000902,GO:0000904,GO:0003006,GO:0003674,GO:0004872,GO:0005575,GO:0005634,GO:0005643,GO:0005829,GO:0006611,GO:0006810,GO:0006886,GO:0006913,GO:0006950,GO:0007275,GO:0008104,GO:0008150,GO:0009266,GO:0009408,GO:0009553,GO:0009555,GO:0009628,GO:0009653,GO:0009826,GO:0009846,GO:0009860,GO:0009932,GO:0009987,GO:0015031,GO:0015931,GO:0016020,GO:0016043,GO:0016049,GO:0016482,GO:0022414,GO:0031090,GO:…	-1.42095	4.53571335757025	15.3314944367903	9.02001e-05	0.00541658	36.5561948633488	36.2756207961558	36.1613979184785	39.4851619040094	30.4413783744431	30.6196836817	34.6599825643964	30.9798568340724	39.4244944794961	33.9369412318138	27.4370758008856	40.6867521077088	13.6385743480077	10.6376428411227	9.64106807793591	10.0872856433986	6.39419535314557	9.44453966108205	14.6504206277327	16.2680388515819	7.8684437622239	11.9435153438324	6.67514439734227	15.0163018226812
TRINITY_DN33096_c1_g2	2471; 1335	DRL13; DRL8; RP8L4	Probable disease resistance RPP8-like protein 4; Putative disease resistance protein At1g58400; Putative disease resistance protein At1g59780	ARATH		AT5G48620	GO:0000166,GO:0001882,GO:0001883,GO:0003674,GO:0005488,GO:0005524,GO:0005575,GO:0005886,GO:0006950,GO:0006952,GO:0007165,GO:0008150,GO:0016020,GO:0017076,GO:0030554,GO:0032549,GO:0032550,GO:0032553,GO:0032555,GO:0032559,GO:0035639,GO:0036094,GO:0043167,GO:0043168,GO:0043531,GO:0044464,GO:0050789,GO:0050794,GO:0050896,GO:0065007,GO:0097159,GO:0097367,GO:1901265,GO:1901363	1.4022	3.92823911620995	15.3266856914848	9.043e-05	0.00541667	7.70700404526443	7.78085779395805	6.36063676741968	5.98260028848628	11.3042545425564	4.81312753525051	5.21869055657104	7.16247386414487	8.15323315151882	5.07209719497217	6.59879038249148	4.66409109527394	19.0171670486305	19.296189339711	23.7813012589086	33.106988778334	25.3210135984565	30.6947538985167	17.9467652689726	18.6487274640085	35.4079969300076	19.3484948570085	18.5420677703952	18.0808532150651
TRINITY_DN23447_c1_g1	2680	Y2913	G-type lectin S-receptor-like serine/threonine-protein kinase At2g19130	ARATH		AT2G19130	GO:0000166,GO:0001882,GO:0001883,GO:0003674,GO:0003824,GO:0004672,GO:0004674,GO:0005488,GO:0005515,GO:0005516,GO:0005524,GO:0005575,GO:0005886,GO:0006464,GO:0006468,GO:0006793,GO:0006796,GO:0008037,GO:0008150,GO:0008152,GO:0009987,GO:0016020,GO:0016021,GO:0016301,GO:0016310,GO:0016740,GO:0016772,GO:0016773,GO:0017076,GO:0019538,GO:0030246,GO:0030554,GO:0031224,GO:0032549,GO:0032550,GO:0032553,GO:…	1.77597	2.53799941647557	15.3184528706103	9.0825e-05	0.00542662	1.24978443977261	1.78749435807144	2.35579139534062	1.28856006213551	3.82742476637735	1.63851150136188	3.15090750585422	0.862948658330708	1.75449320982051	1.93661892898938	1.12874046016302	1.38930373050713	7.87579645448334	7.17422424168742	15.21146296741	8.27674719458351	14.3229975910461	9.14939779667324	8.79025237663964	8.33241014349314	11.8026656433359	8.12159043380604	4.69732383516679	7.96783362019817
TRINITY_DN32363_c0_g1	3402; 3288; 3256; 2322	FBT1	Folate-biopterin transporter 1, chloroplastic	ARATH		AT2G32040	GO:0003674,GO:0005215,GO:0005575,GO:0006810,GO:0006811,GO:0006820,GO:0006835,GO:0008150,GO:0008517,GO:0009526,GO:0009941,GO:0015231,GO:0015350,GO:0015711,GO:0015849,GO:0015893,GO:0016020,GO:0016021,GO:0031090,GO:0031224,GO:0031967,GO:0031969,GO:0031975,GO:0042170,GO:0042886,GO:0044422,GO:0044424,GO:0044425,GO:0044434,GO:0044435,GO:0044444,GO:0044446,GO:0044464,GO:0044699,GO:0044765,GO:0046942,GO:…	1.05479	4.77985252251287	15.3115708627575	9.11564e-05	0.00543274	21.3504841794488	21.1344921160212	15.312644069714	15.0945607278731	18.6920744404475	16.589928951289	16.6407302652926	18.1219218249449	18.8866033763031	16.5995908199089	16.8442807132019	18.6563643810957	29.3901672569744	36.6132823368875	43.2776833720678	82.5088235960043	34.5286549069861	23.9064910171139	41.7536987890383	35.1151570332925	39.6448512635127	31.7697508145942	21.0143434731146	19.9195840504954
TRINITY_DN29335_c1_g5	1748; 1594; 1294; 1263; 823	EXP10; EXP15; EXPA1	Expansin-A1; Expansin-A10; Expansin-A15	ARATH		AT1G69530,AT2G03090	GO:0005575,GO:0005576,GO:0005618,GO:0006949,GO:0008150,GO:0009664,GO:0009987,GO:0016020,GO:0016043,GO:0030312,GO:0032502,GO:0044464,GO:0044699,GO:0044763,GO:0044767,GO:0045229,GO:0048646,GO:0071554,GO:0071555,GO:0071669,GO:0071840	-1.23501	5.86266556270371	15.3061926116635	9.14163e-05	0.00543458	109.251989776789	109.562889477085	75.1497455113659	69.4902033508791	77.5276039887133	70.9680294027362	91.0809200910984	102.086826280523	68.7348516317916	94.3410078264825	77.3621346157883	62.9156117958229	30.5427228356793	49.4774085633615	25.7095148744957	27.4167250820579	21.2287285724433	27.4481933900197	52.5583840019912	36.7022827749103	20.8816392151327	31.2920102008409	26.2061224488252	30.9519690630775
TRINITY_DN28020_c3_g1	1414; 1329; 1296; 1211; 1118; 1071	PDR16; RSC5; YJX4	CRAL-TRIO domain-containing protein C23B6.04c; Phosphatidylinositol transfer protein PDR16; Random slug protein 5	DICDI; SCHPO; YEAST			GO:0003674,GO:0005215,GO:0005319,GO:0005488,GO:0005515,GO:0005548,GO:0005575,GO:0005789,GO:0005811,GO:0006066,GO:0006629,GO:0006644,GO:0006694,GO:0006793,GO:0006796,GO:0006810,GO:0006811,GO:0006820,GO:0006869,GO:0008150,GO:0008152,GO:0008202,GO:0008526,GO:0008610,GO:0008654,GO:0009058,GO:0009987,GO:0010564,GO:0010639,GO:0010948,GO:0015711,GO:0015748,GO:0015914,GO:0016020,GO:0016125,GO:0016126,GO:…	1.41319	4.85292608904119	15.2876802402941	9.23166e-05	0.00547438	12.3936956944117	13.9845146837354	9.42316558136249	9.57216046157805	12.7284125951619	10.7527317276873	9.74812009623648	11.6498068874646	12.7974798833966	11.6197135739363	10.5059688984404	7.74040649853972	43.220834201433	36.8606693797044	45.8486348595174	51.2123732664854	53.1997053381712	40.4344354240075	28.9345807397721	35.1151570332925	81.1054972413849	56.373392422889	52.1650173273785	30.9519690630775
TRINITY_DN26755_c0_g5	727	SD17	Receptor-like serine/threonine-protein kinase SD1-7	ARATH		AT1G65790	GO:0000166,GO:0001101,GO:0001882,GO:0001883,GO:0003674,GO:0003824,GO:0004672,GO:0004674,GO:0005488,GO:0005515,GO:0005524,GO:0005575,GO:0005634,GO:0005886,GO:0006464,GO:0006468,GO:0006793,GO:0006796,GO:0007165,GO:0008037,GO:0008150,GO:0008152,GO:0009719,GO:0009725,GO:0009737,GO:0009738,GO:0009755,GO:0009987,GO:0010033,GO:0016020,GO:0016021,GO:0016301,GO:0016310,GO:0016740,GO:0016772,GO:0016773,GO:…	1.97844	1.69473569408316	15.2818030809313	9.26043e-05	0.00547774	0.937338329829458	0.946320542508411	0.942316558136249	0.828360039944254	1.33514817431768	1.12647665718629	1.28005617425328	0.517769194998425	0.412821931722472	1.19885933699342	0.173652378486618	0.496179903752546	5.18650010417195	2.72125747098489	7.28436254777379	7.75945049492204	5.62689191076811	3.83684423731458	2.56382360985323	3.76942363634214	9.38160602419004	7.4049795131761	5.19177897571066	1.53227569619196
TRINITY_DN12680_c0_g1	1201	BIC1	Protein BIC1 {ECO:0000303|PubMed:27846570}	ARATH		AT3G52740	GO:0005575,GO:0005634,GO:0008150,GO:0009628,GO:0043226,GO:0043227,GO:0043229,GO:0043231,GO:0044424,GO:0044464,GO:0050896,GO:0080167	1.02431	5.66111817716433	15.2528095090456	9.40368e-05	0.00554864	27.2869602683687	25.0249210130002	26.0314949185139	25.4950812293954	26.4359338514901	27.0354397724709	36.5308338959973	37.1930871740535	26.5238091131688	32.8303018438199	29.8682090996983	30.1677381481548	69.3454273187435	58.8781161904002	61.4885897415023	75.008021450913	88.2398958734089	86.7717081361914	62.4474179257108	74.3965191383316	78.0791727174526	82.171385565567	66.0097612626069	55.4683802021488
TRINITY_DN30066_c0_g1	1958; 1947; 1938; 1866; 1835; 1642; 1552; 994; 885; 877; 857	CCB23; CCB24; CCNB2	Cyclin-B2-3; Cyclin-B2-4; G2/mitotic-specific cyclin-2	ARATH; MEDSA	K05868	AT1G20610,AT1G76310	GO:0005575,GO:0005634,GO:0007049,GO:0008150,GO:0009987,GO:0043226,GO:0043227,GO:0043229,GO:0043231,GO:0044424,GO:0044464,GO:0044699,GO:0044763,GO:0051301	-1.3575	6.13422329301879	15.2369553313041	9.48295e-05	0.00558153	106.231677380672	107.880541845959	110.486616441475	115.418165565566	98.5339352646448	125.448536823019	97.8750644005966	98.8939162446991	92.9881401204868	100.980844154446	99.1555081158589	107.968747056554	40.7236304475724	54.1777623768809	30.2086799775325	30.7791536298574	29.1575308103438	24.4967747459316	54.0234260647644	49.20089799015	17.2500497864139	38.696989714017	19.530978051483	27.8874176706936
TRINITY_DN24358_c0_g2	1169; 1154; 1144; 1095; 431	ENL1	Early nodulin-like protein 1	ARATH		AT2G25060	GO:0003674,GO:0005575,GO:0005886,GO:0005911,GO:0009055,GO:0009506,GO:0016020,GO:0030054,GO:0031224,GO:0031225,GO:0031226,GO:0044425,GO:0044459,GO:0044464,GO:0046658	-1.60149	6.12375998615129	15.2225240859993	9.55569e-05	0.00561042	122.166428987773	103.884966222034	97.0586054880336	103.821125006347	93.0153228107984	93.5999695152971	118.848292486439	119.690978910469	137.366497780653	108.635099921404	132.844069542263	98.5413288852557	24.0115745563516	30.1812192236505	23.995547216196	16.0361976895055	30.1806020668471	15.0522350848495	66.1100230826439	45.6298650715101	13.0131954529088	25.3202525289247	16.5642472082197	30.0326036453623
TRINITY_DN28080_c0_g1	1136; 1130; 1124; 1115							-1.82125	4.29136112881837	15.2100140313314	9.6192e-05	0.00563376	22.9127147291645	20.9241986621304	22.9689661045711	26.7836412915309	27.5040523909442	30.7220906505352	40.1740706996412	41.5941253315401	43.9655357284433	35.4124604158057	35.3382590220268	31.3585699171609	5.95487048997521	7.91638537013785	2.57095148744957	6.46620874576836	5.88265972489393	4.1319861017234	14.4672903698861	11.9034430621331	3.02632452393227	8.59933104755934	3.95564112435098	7.35492334172139
TRINITY_DN24438_c0_g1	1796; 1779; 1101; 805; 805	HSA32	Protein HEAT-STRESS-ASSOCIATED 32 {ECO:0000303|PubMed:16500991}	ARATH		AT4G21320	GO:0003674,GO:0003824,GO:0006950,GO:0008150,GO:0009266,GO:0009408,GO:0009628,GO:0010286,GO:0010468,GO:0010608,GO:0019222,GO:0050789,GO:0050896,GO:0060255,GO:0065007	-1.15706	4.67469585823813	15.2037405888297	9.65121e-05	0.00563859	42.5968196555831	35.8550338883742	34.6301335115071	24.7587611938894	29.907319104716	28.8787652115031	23.3364087152328	21.4874215924346	21.4667404495685	26.4671253628548	49.6645802471728	46.2439670297373	26.8929635031138	28.6968969667497	23.7813012589086	13.1910658413675	13.044158520417	15.6425188136671	12.4528575335728	11.9034430621331	9.38160602419004	11.4657747300791	30.4089911434481	23.5970457213561
TRINITY_DN35577_c0_g1	2525; 2490; 2197; 1652; 1617; 1164							-1.70084	3.88247386084425	15.1848086012974	9.74845e-05	0.00567995	20.1006997396761	15.8771557687522	17.6684354650547	25.6791612382719	23.4986078679912	15.2586383564325	26.1919186424132	20.7970626657701	32.4065216402141	27.2971049038503	18.2334997410949	28.9769063791487	9.79672241899147	5.44251494196977	7.28436254777379	9.31134059390644	1.27883907062911	5.60769542376747	6.04329850893975	8.33241014349314	5.14475169068486	3.10531398939643	4.20286869462291	8.58074389867495
TRINITY_DN4524_c0_g1	916							-1.94144	1.57540399437793	15.1806603546149	9.76989e-05	0.00567995	1.87467665965892	1.68234763112606	3.88705580231203	1.10448005325901	4.62851367096796	2.86739512738328	4.03710024187571	4.48733302331968	3.30257545377978	4.42655755197572	7.55387846416788	4.36638315302241	1.92092596450813	1.23693521408404	1.07122978643732	0.775945049492204	0.511535628251646	1.18056745763526	1.28191180492661	0.396781435404435	0.907897357179681	1.19435153438324	3.46118598380711	6.12910278476782
TRINITY_DN29278_c0_g1	1972; 1891; 1838; 1019	BBE15; BBE18; BBE25; BBE26	Berberine bridge enzyme-like 15 {ECO:0000303|PubMed:26037923}; Berberine bridge enzyme-like 18 {ECO:0000303|PubMed:26037923}; Berberine bridge enzyme-like 25 {ECO:0000303|PubMed:26037923}; Berberine bridge enzyme-like 26 {ECO:0000303|PubMed:26037923}	ARATH		AT4G20820,AT5G44400,AT2G34790,AT5G44390	GO:0000166,GO:0000741,GO:0003006,GO:0003674,GO:0003824,GO:0005488,GO:0005575,GO:0005576,GO:0005618,GO:0005911,GO:0006996,GO:0008150,GO:0009506,GO:0009790,GO:0009793,GO:0009987,GO:0010197,GO:0016043,GO:0016491,GO:0016614,GO:0016616,GO:0022414,GO:0030054,GO:0030312,GO:0032502,GO:0036094,GO:0043167,GO:0043168,GO:0044464,GO:0044699,GO:0044702,GO:0044767,GO:0045551,GO:0048037,GO:0048284,GO:0048856,GO:…	1.34193	4.6128512029224	15.1665352676688	9.84325e-05	0.0057086	24.0583504656227	23.868307016601	3.29810795347687	5.70648027517153	20.739301641068	14.0297547304111	15.7545375292711	16.6549091057827	13.7263292297722	16.3229309729105	8.24848797811435	10.717485921055	29.1980746605236	23.7491561104135	11.1407897789482	34.6588788773184	58.8265972489393	45.1567052545486	45.9656947195114	39.4797528227413	54.1712089783876	35.5916757246206	17.5531574893075	12.8711158480124
TRINITY_DN28353_c1_g1	1784; 1719; 1682; 1590; 1516; 705	ASCL; LAG13	ASC1-like protein; LAG1 longevity assurance homolog 3	ARATH; SOLLC		AT1G13580	GO:0000038,GO:0003674,GO:0003824,GO:0005575,GO:0005783,GO:0005789,GO:0006082,GO:0006629,GO:0006631,GO:0006633,GO:0006643,GO:0006665,GO:0006672,GO:0006807,GO:0008150,GO:0008152,GO:0008610,GO:0009058,GO:0009987,GO:0016020,GO:0016021,GO:0016053,GO:0016410,GO:0016740,GO:0016746,GO:0016747,GO:0019752,GO:0030148,GO:0031090,GO:0031224,GO:0032787,GO:0042761,GO:0043226,GO:0043227,GO:0043229,GO:0043231,GO:…	-1.17463	4.43344223372257	15.1574256463231	9.89086e-05	0.00571123	33.6400311705461	27.9690293674708	28.2694967440875	29.6368814291166	26.6139536080658	27.7522885543168	24.6164648894861	29.6854338465763	33.0257545377978	28.8648440368416	38.4640018347859	27.091422744889	15.3674077160651	14.8432225690085	12.6405114799604	11.3805273925523	10.9980160074104	8.85425593226442	15.016681143426	12.8953966506441	8.17107621461713	12.6601262644624	17.3059299190355	15.3227569619196
TRINITY_DN28741_c0_g1	1167; 1130; 1050; 909; 844; 816; 788; 764; 706	AGL12	Agamous-like MADS-box protein AGL12 {ECO:0000305}	ARATH		AT1G71692	GO:0000165,GO:0000975,GO:0000976,GO:0000977,GO:0001012,GO:0001067,GO:0001071,GO:0003006,GO:0003674,GO:0003676,GO:0003677,GO:0003700,GO:0005488,GO:0005575,GO:0005634,GO:0006139,GO:0006351,GO:0006355,GO:0006357,GO:0006725,GO:0006793,GO:0006796,GO:0006807,GO:0007165,GO:0008150,GO:0008152,GO:0009058,GO:0009059,GO:0009791,GO:0009889,GO:0009891,GO:0009893,GO:0009908,GO:0009987,GO:0010228,GO:0010468,GO:…	-1.68411	3.02146088822143	15.1564561141273	9.89594e-05	0.00571123	12.1853982877829	16.1925959495884	9.65874472089655	7.63932036837479	13.1734619866011	13.2104989797301	10.7327786918159	11.8223966191307	12.2814524687435	13.3718926049266	9.81135938449392	9.72512611354991	6.33905568287683	8.16377241295466	1.28547574372479	1.81053844881514	2.81344595538405	4.72226983054103	6.22642876678641	2.97586076553327	1.21052980957291	4.06079521690302	3.21395841353517	4.59682708857587
TRINITY_DN28753_c0_g5	2472; 2048; 1388; 1379; 1288	C81E8	Cytochrome P450 81E8 {ECO:0000303|PubMed:14617078}	MEDTR			GO:0003674,GO:0003824,GO:0004497,GO:0005488,GO:0005506,GO:0005575,GO:0016021,GO:0016491,GO:0016705,GO:0020037,GO:0031224,GO:0043167,GO:0043169,GO:0044425,GO:0046872,GO:0046906,GO:0046914,GO:0097159,GO:1901363	2.48107	8.1186880344133	15.1492624850785	9.93371e-05	0.00571912	40.930440402553	21.2396388429666	9.89432386043061	11.2288805414666	27.2370227560807	12.0840223225438	24.5179990299281	15.878255313285	34.0578093671039	14.1096521969226	21.6197211215839	21.831915765112	398.015859846085	350.052665585783	680.445160344987	954.671059225241	626.119608980015	394.309530850176	373.585726007185	305.124923826011	912.134211513186	660.954139127686	326.340392758956	429.956560351463
TRINITY_DN31867_c0_g4	1498; 767	GDL16; GDL9	GDSL esterase/lipase At1g28600; GDSL esterase/lipase At1g31550	ARATH		AT1G28600,AT1G31550	GO:0003674,GO:0003824,GO:0005575,GO:0005576,GO:0005618,GO:0005773,GO:0006629,GO:0008150,GO:0008152,GO:0009056,GO:0016042,GO:0016787,GO:0016788,GO:0030312,GO:0043226,GO:0043227,GO:0043229,GO:0043231,GO:0044238,GO:0044424,GO:0044444,GO:0044464,GO:0044699,GO:0044710,GO:0044712,GO:0071704,GO:1901575	-2.03371	3.02153075432761	15.1196491297554	0.000100908	0.00579546	8.43604496846512	4.20586907781516	12.6034839650723	10.6766405148371	8.18890880248177	6.14441813010703	13.4898227594384	9.83761470497007	15.4808224395927	18.8128695958968	20.7514592291508	16.572408785335	1.53674077160651	0.989548171267231	5.14190297489915	1.55189009898441	1.53460688475494	2.65627677967933	2.93008412554655	2.38068861242661	0.907897357179681	3.10531398939643	7.91128224870195	11.3388401518205
TRINITY_DN23995_c0_g1	2198; 2128; 2022; 1677; 1607; 1501; 532; 529	ISPS; TPS12; TPS2; TPS4	Isoprene synthase, chloroplastic; Probable terpene synthase 12; Tricyclene synthase EBOS, chloroplastic; Tricyclene synthase TPS4, chloroplastic	LOTJA; MEDTR; POPAL; RICCO	K12742,K19968		GO:0000287,GO:0001101,GO:0003674,GO:0003824,GO:0005488,GO:0005575,GO:0006629,GO:0006720,GO:0006721,GO:0006950,GO:0006952,GO:0008150,GO:0008152,GO:0008299,GO:0008610,GO:0009058,GO:0009532,GO:0009570,GO:0009605,GO:0009607,GO:0009611,GO:0009719,GO:0009725,GO:0009753,GO:0009987,GO:0010033,GO:0010333,GO:0016114,GO:0016829,GO:0016835,GO:0016838,GO:0042221,GO:0043167,GO:0043169,GO:0043207,GO:0044237,GO:…	1.94693	1.83866930537328	15.1140949196031	0.000101205	0.0057985	0.312446109943153	0.420586907781516	3.18031838370984	4.23384020415952	2.04722720062044	2.15054634553746	2.85550992718038	3.19291003582362	0.928849346375562	0.276659846998482	1.12874046016302	0.694651865253565	0.576277789352439	0.247387042816808	8.35559233421112	6.98350544542983	6.39419535314557	6.1979791525851	9.15651289233296	9.12597301430201	3.93422188111195	2.62757337564313	2.47227570271936	2.45164111390713
TRINITY_DN28283_c1_g2	2267; 2250; 1943; 1170; 863	MCU2	Calcium uniporter protein 2, mitochondrial	ARATH	K20858	AT2G23790	GO:0003674,GO:0005215,GO:0005216,GO:0005261,GO:0005262,GO:0005575,GO:0005743,GO:0008324,GO:0015075,GO:0015085,GO:0015267,GO:0015291,GO:0015292,GO:0016020,GO:0016021,GO:0019866,GO:0022803,GO:0022804,GO:0022838,GO:0022857,GO:0022890,GO:0022891,GO:0022892,GO:0031090,GO:0031224,GO:0031966,GO:0044422,GO:0044424,GO:0044425,GO:0044429,GO:0044444,GO:0044446,GO:0044464,GO:0046873,GO:0072509	1.54634	5.77119494075564	15.0970898840734	0.000102121	0.00583687	20.1006997396761	15.3514221340253	12.8390631046064	18.5000408920883	19.3151435884624	13.5177198862355	17.1330595630823	14.583832325789	20.2282746544011	14.6629718909196	16.8442807132019	19.1525442848483	82.0235386844972	84.3589816005314	104.123535241708	135.531735311305	76.2188086094952	63.7506427123038	61.3486363786308	56.541354545132	179.763676721577	96.7424742850426	93.2047939925199	69.8717717463532
TRINITY_DN22858_c0_g1	1901	ROMT	Trans-resveratrol di-O-methyltransferase	VITVI			GO:0003674,GO:0003824,GO:0006725,GO:0008150,GO:0008152,GO:0008168,GO:0008171,GO:0008757,GO:0009058,GO:0009987,GO:0016740,GO:0016741,GO:0019438,GO:0044237,GO:0044249	1.2016	3.35717526887322	15.0887515108901	0.000102573	0.00583762	6.87381441874936	3.89042889697902	7.42074289532296	5.06220024410378	8.81197795049669	6.5540460054475	7.87726876463554	7.42135846164409	7.12117832221264	5.07209719497217	7.03292132870803	5.95415884503056	6.33905568287683	8.90593354140508	20.5676118995966	18.1053844881514	20.20565731594	12.3959583051702	10.9878154707995	13.0937873683464	23.9079637390649	9.07707166131263	7.91128224870195	9.50010931639013
TRINITY_DN35668_c4_g1	323; 323; 275; 267; 256; 250							1.53742	3.03147939448008	15.0867459873193	0.000102682	0.00583762	3.64520461600345	3.57498871614289	3.18031838370984	3.40548016421527	6.6757408715884	3.37942997155887	3.93863438231777	3.71067923082204	2.78654803912669	2.39771867398685	2.77843805578589	2.87784344176477	11.1413705941472	9.15332058422189	10.4980519070858	14.2256592406904	27.8786917397147	18.8890793221641	6.95894979817305	6.54689368417318	15.4342550720546	12.1823856507091	7.66405467843002	7.96783362019817
TRINITY_DN31071_c0_g1	2302; 2057; 2031	KSG8	Shaggy-related protein kinase theta	ARATH	K00924	AT4G00720	GO:0000166,GO:0001882,GO:0001883,GO:0003674,GO:0003824,GO:0004672,GO:0004674,GO:0005488,GO:0005524,GO:0005575,GO:0005634,GO:0005829,GO:0006464,GO:0006468,GO:0006793,GO:0006796,GO:0008150,GO:0008152,GO:0009719,GO:0009725,GO:0009741,GO:0009987,GO:0010033,GO:0014070,GO:0016301,GO:0016310,GO:0016740,GO:0016772,GO:0016773,GO:0017076,GO:0019538,GO:0030554,GO:0032549,GO:0032550,GO:0032553,GO:0032555,GO:…	1.28437	6.05103448908311	15.082969443656	0.000102887	0.00583762	26.6620680484824	29.966817179433	27.3271801859512	30.7413614823757	29.373259834989	36.2520669676315	27.9643041144562	26.4062289449197	36.0187135427857	27.3893248528497	27.1765972331557	31.953985801664	83.9444646490053	101.181300512074	94.0539752491969	135.790383661136	76.4745764236211	105.660787458355	66.1100230826439	69.4367511957762	210.0269219609	112.507914538901	92.710338851976	80.9041567589353
TRINITY_DN21114_c0_g1	1563; 1484	GDL22	GDSL esterase/lipase At1g54790	ARATH		AT1G54790	GO:0003674,GO:0003824,GO:0005575,GO:0005576,GO:0006629,GO:0008150,GO:0008152,GO:0009056,GO:0016042,GO:0016787,GO:0016788,GO:0044238,GO:0044699,GO:0044710,GO:0044712,GO:0071704,GO:1901575	-2.48608	1.70167935150128	15.0787387201003	0.000103118	0.00583762	4.5825429458329	2.20808126585296	4.94716193021531	4.23384020415952	5.60762233213426	9.72866203933613	5.02175883745516	5.0051022183181	3.92180835136348	5.34875704197066	5.20957135459854	5.45797894127801	0.192092596450813	0.742161128450423	0	1.03459339932294	0.767303442377469	0.590283728817628	1.28191180492661	1.38873502391552	0.302632452393227	0.238870306876648	0.741682710815808	1.53227569619196
TRINITY_DN32313_c0_g1	858; 649	RLK90	Probable inactive receptor kinase RLK902	ARATH		AT3G17840	GO:0000166,GO:0001882,GO:0001883,GO:0003674,GO:0003824,GO:0004672,GO:0005488,GO:0005524,GO:0005575,GO:0005886,GO:0005911,GO:0009506,GO:0016020,GO:0016021,GO:0016301,GO:0016740,GO:0016772,GO:0016773,GO:0017076,GO:0030054,GO:0030554,GO:0031224,GO:0032549,GO:0032550,GO:0032553,GO:0032555,GO:0032559,GO:0035639,GO:0036094,GO:0043167,GO:0043168,GO:0044425,GO:0044464,GO:0097159,GO:0097367,GO:1901265,GO:…	-1.37521	4.47452625360202	15.0728587667291	0.00010344	0.00584189	27.391108971683	29.966817179433	25.2069679301447	30.9254414912522	29.907319104716	34.920776372775	27.1765772379926	36.2438436498897	39.5276999624267	35.8735601608032	36.5538256714331	36.0226610124349	12.4860187693029	16.0801577830925	5.99888680404901	7.75945049492204	13.044158520417	9.44453966108205	15.7492021748127	16.2680388515819	5.14475169068486	11.4657747300791	10.1363303811494	12.564660708774
TRINITY_DN29853_c5_g2	926; 902; 823; 800; 776; 737; 587	EXTN	Extensin	DAUCA			GO:0003674,GO:0005198,GO:0005199,GO:0005575,GO:0005576,GO:0005618,GO:0008150,GO:0009505,GO:0009530,GO:0009664,GO:0009987,GO:0016043,GO:0030312,GO:0044464,GO:0045229,GO:0071554,GO:0071555,GO:0071669,GO:0071840	1.77403	9.89888342405271	15.0646965796838	0.000103888	0.00585327	360.875256984341	472.424244165588	145.941276941352	203.59248981741	471.841364803868	249.975410926521	279.446109425446	410.332087036251	204.140445236762	284.40632271444	214.547513620217	171.47977473688	907.25333303719	1183.25222579279	1440.16132488634	1643.96891152415	2240.27028392808	2407.4721879827	851.006308213425	1223.47555606958	2451.92812928993	2195.69586081015	1512.29104735343	1381.80622282591
TRINITY_DN22846_c0_g1	1364; 1273; 600							1.45956	6.6224586006865	15.0495433179255	0.000104726	0.00588647	49.0540392610749	57.3049661852316	26.384863627815	23.3781611273156	32.0435561836243	29.1859861180084	26.8811796593188	40.3859972098771	31.4776722938385	29.4181637308386	49.9250588149027	55.3736772587842	143.877354741659	143.484484833748	175.253193061146	196.572745871358	214.077660423314	208.665298137032	93.5795617596428	108.321331865411	186.724223126621	182.019173840006	139.930804773916	116.14649777135
TRINITY_DN30936_c0_g1	2790; 2655; 2608; 2566; 2543; 2473; 2449; 2361; 2267; 1873; 1779; 1501; 776	LAZH1	Protein LAZ1 homolog 1 {ECO:0000303|PubMed:20830211}	ARATH		AT1G77220	GO:0003674,GO:0005215,GO:0005575,GO:0006810,GO:0008150,GO:0016021,GO:0031224,GO:0044425,GO:0051179,GO:0051234	1.03335	5.66296597385061	15.0390454459572	0.00010531	0.0058994	28.74504211477	30.3874040872145	37.69266232545	35.2513216998499	27.5040523909442	24.9873003957686	28.5550992718038	25.8884597499212	31.2712613279773	27.3893248528497	29.1735995857518	27.7860746101426	59.9328900926537	55.9094716765985	79.2710041963619	121.564724420445	70.0803810704755	65.5214938987567	58.4185522530843	51.7799773202788	88.9739410036087	75.7218872798975	71.2015402383176	57.3071110375791
TRINITY_DN34701_c1_g1	4338; 2316	KN12A	Kinesin-like protein KIN-12A {ECO:0000305}	ARATH; ORYSJ	K10400	AT4G14150	GO:0000166,GO:0000226,GO:0000910,GO:0001882,GO:0001883,GO:0003674,GO:0003774,GO:0003777,GO:0003824,GO:0005488,GO:0005524,GO:0005575,GO:0005871,GO:0005874,GO:0005875,GO:0006928,GO:0006996,GO:0007010,GO:0007017,GO:0007018,GO:0007112,GO:0008150,GO:0008574,GO:0009524,GO:0009987,GO:0016043,GO:0016462,GO:0016787,GO:0016817,GO:0016818,GO:0016887,GO:0017076,GO:0017111,GO:0022402,GO:0030554,GO:0032501,GO:…	-1.62017	4.86494243887409	15.0364796425689	0.000105453	0.0058994	39.9931020727235	45.4233860404037	51.9452002672607	63.6916830712693	48.6884034234514	55.1973562021282	38.79554866583	42.1118945265385	48.8161934261823	52.7498108277106	30.4759924244015	42.671471722719	11.333463190598	11.3798039695732	9.21257616336098	16.8121427389977	8.18457005202633	10.0348233898997	12.2697272757262	14.6809131099641	10.2895033813697	15.2876996401055	3.70841355407904	7.66137848095978
TRINITY_DN3292_c0_g1	869	MIP1A; MIP1B	B-box domain protein 30 {ECO:0000303|PubMed:19920209}; B-box domain protein 31 {ECO:0000303|PubMed:19920209}	ARATH; ARATH		AT4G15248	GO:0003674,GO:0005488,GO:0005515,GO:0005575,GO:0005634,GO:0007623,GO:0008150,GO:0008270,GO:0009909,GO:0030674,GO:0043167,GO:0043169,GO:0043226,GO:0043227,GO:0043229,GO:0043231,GO:0044424,GO:0044464,GO:0046872,GO:0046914,GO:0048511,GO:0048580,GO:0048831,GO:0050789,GO:0050793,GO:0051239,GO:0060090,GO:0065007,GO:2000026,GO:2000241	-1.67971	3.22446675060423	15.0170526289805	0.000106544	0.00594641	15.3098593872145	9.25291197119335	11.307798697635	14.1741606834906	14.5086101609188	10.9575456653575	19.496240192473	14.4112425941228	14.6551785761478	16.230711023911	15.8023664422822	11.3129018055581	3.84185192901626	3.46341859943531	1.92821361558718	3.10378019796881	4.34805284013899	2.65627677967933	7.50834057171302	4.36459578944879	1.81579471435936	3.34418429627308	6.92237196761421	5.82264764552943
TRINITY_DN25115_c2_g5	1781	E1313	Glucan endo-1,3-beta-glucosidase 13	ARATH		AT5G56590	GO:0001871,GO:0003674,GO:0003824,GO:0004553,GO:0005488,GO:0005575,GO:0005576,GO:0005618,GO:0005886,GO:0005975,GO:0006950,GO:0006952,GO:0008150,GO:0008152,GO:0008422,GO:0009505,GO:0009987,GO:0015926,GO:0016020,GO:0016043,GO:0016787,GO:0016798,GO:0030246,GO:0030247,GO:0030312,GO:0031224,GO:0031225,GO:0031226,GO:0042973,GO:0044238,GO:0044425,GO:0044459,GO:0044464,GO:0045229,GO:0046658,GO:0050896,GO:…	-1.40635	5.56111605107083	15.0058495434506	0.000107178	0.00595619	67.1759136377778	78.1240181204166	65.7265799300034	76.1170836704331	64.1761222455365	77.0100405640081	67.7445113758656	79.5638662980912	75.4432080222818	75.8970180265836	60.5178539025864	77.1063570431457	22.0906485918435	32.9024766946354	18.2109063694345	19.6572745871358	15.0903010334236	18.0036537289377	37.9079633742584	28.5682633491193	14.5263577148749	26.514604063308	7.91128224870195	19.3066737720186
TRINITY_DN35269_c1_g1	4393; 3232; 1758; 1756	NET1A	Protein NETWORKED 1A {ECO:0000303|PubMed:22840520}	ARATH		AT3G22790	GO:0005575,GO:0005737,GO:0005856,GO:0005886,GO:0005911,GO:0009506,GO:0016020,GO:0030054,GO:0043226,GO:0043228,GO:0043229,GO:0043232,GO:0044424,GO:0044464	-1.44434	5.25741190492469	15.0050907691212	0.000107222	0.00595619	68.321549374236	48.8932280296012	53.4764646742321	54.027482605253	67.1134482290354	41.4748223782225	65.4797966060329	54.9698295356661	73.2758928807388	58.0985678696813	58.8681563069635	58.2515207005489	25.740407924409	14.3484484833748	17.1396765829972	24.5715932339198	8.18457005202633	14.1668094916231	28.9345807397721	24.2036675596706	9.38160602419004	14.5710887194755	8.9001925297897	17.7743980758267
TRINITY_DN26806_c0_g1	1477; 1394; 1368; 1353; 1046; 1005	PCR10; PCR8	Protein PLANT CADMIUM RESISTANCE 10; Protein PLANT CADMIUM RESISTANCE 8	ARATH		AT2G40935	GO:0005575,GO:0016021,GO:0031224,GO:0044425	0.996027	5.52575049421194	14.9854644461808	0.000108343	0.00599035	21.5587815860775	23.4477201088195	28.1517071743204	23.4702011317539	30.7974178875945	28.2643233984923	29.1458944291515	27.0102930057512	32.8193435719365	28.4037442918442	33.5149090479173	23.8166353801222	55.1305751813834	47.7456992636439	88.9120722742978	66.9899226061602	68.2900063715947	69.9486218648889	56.5872496746177	54.5574473681099	73.5396859315542	69.5112593011047	66.5042164031508	51.7909185312881
TRINITY_DN29437_c0_g3	985; 955	WRK50; WRK51	Probable WRKY transcription factor 50; Probable WRKY transcription factor 51	ARATH		AT5G64810	GO:0001071,GO:0003674,GO:0003676,GO:0003677,GO:0003700,GO:0005488,GO:0005575,GO:0005634,GO:0006139,GO:0006351,GO:0006725,GO:0006807,GO:0006950,GO:0006952,GO:0007165,GO:0008150,GO:0008152,GO:0009058,GO:0009059,GO:0009605,GO:0009607,GO:0009617,GO:0009620,GO:0009755,GO:0009867,GO:0009987,GO:0016070,GO:0018130,GO:0019438,GO:0032774,GO:0034641,GO:0034645,GO:0034654,GO:0042742,GO:0043170,GO:0043207,GO:…	1.77997	1.84460240845158	14.9854089779009	0.000108346	0.00599035	1.77052795634453	0.630880361672274	0.942316558136249	0.644280031067753	1.06811853945414	1.22888362602141	1.18159031469533	1.12183325582992	1.03205482930618	1.10663938799393	1.04191427091971	0.992359807505093	4.99440750772114	5.44251494196977	6.6416246759114	7.24215379526057	4.85958846839064	3.83684423731458	5.31077747755311	5.35654937795988	10.5921358337629	6.68836859254615	4.69732383516679	2.45164111390713
TRINITY_DN30111_c7_g1	6296; 6161; 6073; 5938; 5938; 5924; 5803; 5789; 648; 513	FTIP1; PTR18	FT-interacting protein 1 {ECO:0000303|PubMed:22529749}; Protein NRT1/ PTR FAMILY 3.1	ARATH		AT5G06850	GO:0003006,GO:0003674,GO:0003824,GO:0005215,GO:0005575,GO:0005783,GO:0005789,GO:0008150,GO:0008565,GO:0009511,GO:0009791,GO:0009908,GO:0009909,GO:0009911,GO:0010228,GO:0016020,GO:0016021,GO:0016740,GO:0016757,GO:0022414,GO:0022892,GO:0031090,GO:0031224,GO:0032501,GO:0032502,GO:0043226,GO:0043227,GO:0043229,GO:0043231,GO:0044422,GO:0044424,GO:0044425,GO:0044432,GO:0044444,GO:0044446,GO:0044459,GO:…	1.51551	4.98459779187039	14.9808110824431	0.00010861	0.00599035	10.4148703314384	11.7764334178824	8.59863859299327	7.36320035506004	17.4459361444177	6.96367388078797	9.84658595579442	7.85283279080944	13.519918263911	9.4064347979484	13.3712331434696	8.93123826754583	46.4864083410968	44.2822806642086	76.2715607943374	71.128296203452	57.0362225500585	47.8129820342279	34.4284884751719	37.4958456457191	75.6581130983068	43.2355255446733	46.9732383516679	48.4199119996658
TRINITY_DN31975_c0_g2	2849; 2846; 2843; 2773; 2770; 2767; 2764; 2761; 2264; 2263; 2254; 605	Y103	Uncharacterized protein sll0103	SYNY3	K07114			1.13893	5.38930245148326	14.9663047011423	0.000109448	0.00599035	25.203986202081	19.3469977579497	23.7934930929403	19.7886009542238	22.430489328537	19.1501031721669	26.487316221087	21.9188959216	18.2673704787194	19.8272890348912	19.4490663905012	18.9540723233473	57.2435937423423	61.8467607042019	65.5592629299641	74.4907247512515	51.1535628251646	61.6846496614421	45.7825644616648	57.1365266982387	92.000265527541	75.4830169730209	49.4455140543872	53.9361045059568
TRINITY_DN26749_c0_g3	2067; 1566; 1548; 1439	P2A13	F-box protein PP2-A13	ARATH		AT3G61060	GO:0005575,GO:0005634,GO:0006464,GO:0008150,GO:0008152,GO:0009987,GO:0016567,GO:0019538,GO:0032446,GO:0036211,GO:0043170,GO:0043226,GO:0043227,GO:0043229,GO:0043231,GO:0043412,GO:0044237,GO:0044238,GO:0044260,GO:0044267,GO:0044424,GO:0044464,GO:0070647,GO:0071704	1.32219	5.27645759993262	14.9648882281722	0.00010953	0.00599035	15.3098593872145	14.2999548645715	11.6611674069361	13.8980406701758	19.8492028581895	17.511591670805	16.6407302652926	23.2996137749291	15.1712059908008	23.516086994871	16.8442807132019	13.7938013243208	50.328260270113	61.1045995757515	100.052862053246	101.390153133648	53.9670087805486	71.7194730513418	28.5683202240788	38.289408516528	69.302831598049	49.6850238303428	49.9399691949311	48.7263671389042
TRINITY_DN35633_c2_g1	347; 309; 295; 290; 238; 233							1.3686	5.09453928730169	14.9637326312452	0.000109597	0.00599035	20.4131458496193	24.2888939243826	8.7164281627603	11.2288805414666	19.3151435884624	11.7768014160385	15.7545375292711	13.0305247407937	13.1070963321885	9.77531459394637	12.7634498187664	10.1220700365519	32.0794636072858	45.7666029211094	60.6316059123525	60.5237138603919	74.6842017247403	61.3895077970333	39.5561356948784	30.1553890907371	78.684437622239	52.5514675128626	51.1761070462908	57.3071110375791
TRINITY_DN31925_c1_g1	1595; 1493; 1098; 812							2.02031	4.69826907068803	14.9598138324049	0.000109825	0.00599035	2.6037175828596	5.04704289337819	5.65389934881749	4.69404022635077	4.62851367096796	3.68665087806422	3.44630508452805	3.71067923082204	3.71539738550225	3.04325831698331	3.9071785159489	4.2671471722719	37.2659637114578	35.8711212084371	62.7740654852271	59.4891204610689	69.5688454422238	59.0283728817628	19.2286770738992	31.7425148323548	68.6975666932625	42.75778493092	47.7149210624837	35.8552512908918
TRINITY_DN29429_c0_g1	2395; 2383; 2364							1.84079	4.87569869543926	14.9592744662163	0.000109857	0.00599035	5.9364760889199	5.67792325505047	6.12505762788562	3.31344015977702	8.72296807220885	4.91553450408563	7.18800774772993	5.69546114498267	9.80452087840871	5.44097699097015	4.77544040838199	4.96179903752546	42.0682786227281	41.5610231932237	57.632162510328	50.4364282169932	60.61697194782	49.288691356272	33.5128371859386	31.940905550057	93.5134277895072	71.1833514492412	58.098479013905	37.3875269870837
TRINITY_DN28854_c0_g1	2631; 2311; 2286; 2069; 2044; 1740; 1208; 902	IQM2; IQM6	IQ domain-containing protein IQM2 {ECO:0000305}; IQ domain-containing protein IQM6 {ECO:0000305}	ARATH		AT3G13600,AT3G58480	GO:0005575,GO:0005634,GO:0005737,GO:0043226,GO:0043227,GO:0043229,GO:0043231,GO:0044424,GO:0044464	1.94266	5.20149837675002	14.9526835602264	0.000110241	0.00599752	4.99913775909044	8.72717833646646	4.82937236044828	5.33832025741853	5.96366184528564	6.24682509894215	4.82482711833927	5.69546114498267	7.63720573686573	4.42655755197572	6.7724427609781	7.5419345370387	48.0231491127033	78.1743055301112	64.4880331435268	115.357164024508	70.3361488846013	85.0008569497385	42.6693500782716	55.7477916743232	85.6449840272833	57.5677439572722	49.6927416246591	52.7102839490033
TRINITY_DN30240_c1_g2	2686; 2400; 2348; 1673	PTR5	Protein NRT1/ PTR FAMILY 8.2	ARATH		AT5G01180	GO:0000902,GO:0000904,GO:0003006,GO:0003674,GO:0005215,GO:0005575,GO:0005886,GO:0006810,GO:0006857,GO:0008104,GO:0008150,GO:0009653,GO:0009826,GO:0009860,GO:0009932,GO:0009987,GO:0015031,GO:0015197,GO:0015198,GO:0015833,GO:0016020,GO:0016021,GO:0016043,GO:0016049,GO:0022414,GO:0022892,GO:0031224,GO:0032502,GO:0032989,GO:0033036,GO:0040007,GO:0042886,GO:0042936,GO:0042938,GO:0044425,GO:0044464,GO:…	1.33701	6.01417460124927	14.9435026080968	0.000110779	0.0060053	29.7865291479139	25.235214466891	28.3872863138545	19.9726809631003	35.3369216802746	26.7282188659656	23.7302721534646	25.629575152422	26.8334255619607	26.0982455668568	25.2664210698029	22.6258036111161	87.7863165780216	70.0105331171566	109.265438216607	117.167702473323	120.210872639137	171.477423221521	59.1510732844709	81.7369756933137	118.026656433359	84.7989589412101	101.610531381766	109.098029568867
TRINITY_DN32615_c0_g1	927; 771	USPAL	Universal stress protein A-like protein	ARATH		AT3G01520	GO:0000166,GO:0001882,GO:0001883,GO:0003674,GO:0005488,GO:0005575,GO:0005886,GO:0006950,GO:0008150,GO:0016020,GO:0016208,GO:0017076,GO:0030554,GO:0032549,GO:0032550,GO:0032553,GO:0032555,GO:0032559,GO:0036094,GO:0043167,GO:0043168,GO:0043169,GO:0044464,GO:0050896,GO:0097159,GO:0097367,GO:1901265,GO:1901363	1.79335	7.23124975538408	14.9401922590989	0.000110973	0.0060053	26.557919345168	32.5954853530675	30.8608672789622	32.4901215667024	40.5885044992575	44.1374035679355	46.7712832900235	49.3606632565165	31.4776722938385	32.5536419968214	25.3532472590462	25.1067031298788	211.301856095894	205.578632580767	299.087356373301	290.720745209746	409.995806043694	394.899814578993	162.985929483527	229.736451099168	264.198130939287	230.987586749719	232.888371196164	250.986759036242
TRINITY_DN21783_c0_g1	777							-2.99004	1.37768305312482	14.9373009165406	0.000111144	0.0060053	5.72817868229113	4.5213092586513	0.706737418602187	1.19652005769726	11.4822742991321	2.45776725204281	5.31715641612899	3.88326896248818	3.50898641964101	2.76659846998482	3.99400470519221	3.87020324926986	0.768370385803253	0.494774085633615	0.428491914574929	0	0	0.295141864408814	1.09878154707995	0.198390717702218	0.302632452393227	0.716610920629945	0.494455140543872	0
TRINITY_DN27045_c0_g1	2670; 2069; 1935; 1915; 1910; 1902; 1877	HFA4A	Heat stress transcription factor A-4a	ARATH	K09419	AT4G18880	GO:0000302,GO:0001071,GO:0003674,GO:0003676,GO:0003677,GO:0003700,GO:0005488,GO:0005515,GO:0005575,GO:0005634,GO:0005737,GO:0006139,GO:0006351,GO:0006355,GO:0006725,GO:0006807,GO:0006950,GO:0006979,GO:0008150,GO:0008152,GO:0009058,GO:0009059,GO:0009719,GO:0009889,GO:0009891,GO:0009893,GO:0009987,GO:0010033,GO:0010200,GO:0010243,GO:0010468,GO:0010556,GO:0010557,GO:0010604,GO:0010628,GO:0016070,GO:…	1.22089	5.53544493549703	14.9093985806867	0.0001128	0.0060749	23.1210121357933	22.5013995663111	22.9689661045711	15.1866007323113	30.530388252731	21.5054634553746	16.9361278439664	17.6041526299464	25.2853433180014	22.3172276578776	21.9670258785572	17.7632405543412	64.735205003924	66.2997274749045	93.4112373773345	85.0953070943117	74.1726660964887	72.0146149157506	48.5295183293647	51.7799773202788	96.8423847658326	73.333184211131	60.0762995760805	63.7426689615854
TRINITY_DN33255_c1_g1	5909; 5825; 5776; 5763; 5709; 5692; 5679; 5654; 5651; 5630; 5563; 5546; 5508; 5505; 5475; 5391; 5353; 5350; 1534; 1516; 1302; 435	CRK10; RKS1; SD18; Y1141; Y1150; Y4729	Cysteine-rich receptor-like protein kinase 10; G-type lectin S-receptor-like serine/threonine-protein kinase At1g11410; G-type lectin S-receptor-like serine/threonine-protein kinase At1g61500; G-type lectin S-receptor-like serine/threonine-protein kinase At4g27290; G-type lectin S-receptor-like serine/threonine-protein kinase RKS1; Receptor-like serine/threonine-protein kinase SD1-8	ARATH		AT1G11340,AT4G27290,AT4G23180,AT4G21380,AT1G61500	GO:0000166,GO:0001882,GO:0001883,GO:0003674,GO:0003824,GO:0004672,GO:0004674,GO:0004675,GO:0004871,GO:0004872,GO:0004888,GO:0005488,GO:0005515,GO:0005516,GO:0005524,GO:0005575,GO:0005773,GO:0005886,GO:0005911,GO:0006464,GO:0006468,GO:0006793,GO:0006796,GO:0006950,GO:0006952,GO:0008037,GO:0008150,GO:0008152,GO:0009506,GO:0009605,GO:0009607,GO:0009617,GO:0009987,GO:0016020,GO:0016021,GO:0016301,GO:…	1.41154	4.87696988580872	14.9031594414062	0.000113173	0.0060749	19.5799562231042	19.4521444848951	7.53853246508999	9.6642004660163	12.8174224734497	14.1321616992462	9.05885907933087	7.16247386414487	8.87567153203315	11.8963734209347	8.85627130281752	10.519013959554	39.7631674653183	37.6028305081548	52.4902595354288	55.6093952136079	58.0592938065618	80.8688708480151	29.8502320290054	34.3215941624837	49.0264572877028	38.4581194071404	39.0619561029659	45.3553606072819
TRINITY_DN33846_c0_g2	3794; 3739; 2834; 2831; 2822; 2296; 1953; 1764; 1185	RBOHC	Respiratory burst oxidase homolog protein C	SOLTU	K13447		GO:0003674,GO:0003824,GO:0004601,GO:0005488,GO:0005509,GO:0005575,GO:0016021,GO:0016209,GO:0016491,GO:0016651,GO:0016684,GO:0031224,GO:0043167,GO:0043169,GO:0044425,GO:0046872,GO:0050664	1.3639	7.06139046994019	14.8989652844559	0.000113425	0.0060749	68.5298467808648	51.1013092954542	44.7600365114718	45.927962214687	80.7319596070758	42.0892641912332	68.2368406736554	56.7820217181606	82.9772082762169	59.8507469006717	60.4310277133431	48.2286866447475	184.024707399879	154.369514717688	254.952689172083	263.562668477519	207.683465070168	198.925616611541	168.113576703233	135.302469472912	346.514157990245	225.015829077803	180.476126298513	171.614877973499
TRINITY_DN27631_c0_g1	2969; 2096; 762	SQASE	Sulfoquinovosidase {ECO:0000303|PubMed:26878550}	ECOLI	K15922		GO:0003674,GO:0003824,GO:0004553,GO:0005488,GO:0005975,GO:0008150,GO:0008152,GO:0016787,GO:0016798,GO:0030246,GO:0044238,GO:0071704	2.16521	3.65513097845364	14.8984482666548	0.000113456	0.0060749	2.49956887954522	1.26176072334455	9.42316558136249	12.6094806080403	1.9582173223326	0.71684878184582	2.06778305071683	1.4670127191622	1.75449320982051	0.737759591995953	1.38921902789294	2.08395559576069	8.45207424383578	8.65854649858827	50.5620459198416	58.454527061746	14.3229975910461	17.1182281357112	6.04329850893975	13.4905688037508	30.5658776917159	14.5710887194755	13.3502887946845	23.9035008605945
TRINITY_DN27508_c0_g1	1204; 1162; 1148; 1147; 1144; 1096; 1077; 1057; 1036; 1000; 994; 928; 854; 782	CB24; CB2G; CB5	Chlorophyll a-b binding protein 3C, chloroplastic; Chlorophyll a-b binding protein 40, chloroplastic; Chlorophyll a-b binding protein CP26, chloroplastic	ARATH; SOLLC; TOBAC	K08912,K08916	AT4G10340	GO:0003674,GO:0005488,GO:0005575,GO:0006091,GO:0006461,GO:0006464,GO:0008150,GO:0008152,GO:0009314,GO:0009416,GO:0009503,GO:0009507,GO:0009517,GO:0009521,GO:0009522,GO:0009523,GO:0009526,GO:0009534,GO:0009535,GO:0009536,GO:0009579,GO:0009628,GO:0009637,GO:0009639,GO:0009765,GO:0009768,GO:0009783,GO:0009941,GO:0009987,GO:0010114,GO:0010196,GO:0010207,GO:0010218,GO:0010287,GO:0015979,GO:0016020,GO:…	-1.71161	7.9852559947969	14.8836775988913	0.000114348	0.00610887	336.504460408775	398.19065494215	118.731886325167	77.9578837591981	262.31211131428	190.886589908658	320.604838720666	287.103018626626	128.800442697411	145.8919593172	625.929998255015	359.730430220596	419.338138052125	322.592703833117	176.538668804871	62.5929006590378	148.856867821229	85.0008569497385	72.8858426229703	121.415119233757	86.8555138368562	50.1627644440961	697.923430877676	577.974392603606
TRINITY_DN42415_c1_g1	892; 889							1.0237	6.41624803476715	14.877443966018	0.000114727	0.00611532	46.5544703815297	44.1616253170592	55.9500456393398	56.4205227206475	61.7728555317647	53.9684725761068	56.0270740884703	50.051022183181	55.3181388508113	55.5164092976954	47.2334469483601	44.6561913377292	94.8937426467017	87.8224001999668	150.4006620158	146.394966004196	132.999263345428	125.140150509337	95.4108643381094	110.702020477837	140.118825458064	128.512225099637	110.757951481827	93.1623623284709
TRINITY_DN30470_c5_g1	665	ENO	Enolase	ORYSJ	K01689		GO:0000015,GO:0000287,GO:0003674,GO:0003824,GO:0004634,GO:0005488,GO:0005575,GO:0005975,GO:0006082,GO:0006090,GO:0006091,GO:0006096,GO:0008150,GO:0008152,GO:0009056,GO:0009987,GO:0016052,GO:0016829,GO:0016835,GO:0016836,GO:0019752,GO:0032787,GO:0032991,GO:0043167,GO:0043169,GO:0043234,GO:0043436,GO:0044237,GO:0044238,GO:0044281,GO:0044424,GO:0044444,GO:0044445,GO:0044464,GO:0044699,GO:0044710,GO:…	1.43101	5.61181987796807	14.8712741965297	0.000115102	0.00612159	16.5596438269871	20.7139052082397	17.6684354650547	21.0771610163594	14.5086101609188	26.1137770529549	11.4220397087215	20.8833575316031	17.028904683552	18.6284296978978	15.7155402530389	21.038027919108	34.7687599575972	70.2579201599734	72.8436254777379	123.892559568922	98.214840624316	134.879832034828	31.4984043496254	62.2946853584964	63.8554474549709	82.4102558724437	100.86884867095	71.4040474425451
TRINITY_DN18274_c0_g1	1135							1.26562	4.53309535822843	14.8665231620931	0.000115393	0.0061233	12.6019931010405	9.56835215202949	10.3654821394987	10.2164404926458	25.8128647034752	21.4030564865395	12.7020958829748	11.0457428266331	11.5590140882292	19.4584092388933	14.7604521713625	8.73276630604482	17.2883336805732	14.8432225690085	18.6393982840094	26.8994283823964	67.2669351150914	60.7992240682157	17.0311139797393	21.8229789472439	35.4079969300076	52.312597205986	31.3979014245359	18.0808532150651
TRINITY_DN47978_c0_g1	345							2.61237	0.918048917732058	14.8319483118823	0.000117528	0.00622266	0.104148703314384	0.315440180836137	0.117789569767031	0.0920400044382505	0.712079026302763	0	0	0.258884597499212	0	0.184439897998988	0.434130946216545	0.0992359807505093	2.11301856095894	1.97909634253446	4.28491914574929	3.87972524746102	3.3249815836357	5.01741169494984	2.93008412554655	4.16620507174657	3.63158942871872	2.62757337564313	2.7195032729913	1.22582055695356
TRINITY_DN18116_c0_g1	1070	CBPR	Citrate-binding protein	HEVBR			GO:0005575,GO:0005773,GO:0043226,GO:0043227,GO:0043229,GO:0043231,GO:0044424,GO:0044444,GO:0044464	-3.15477	1.5183742525129	14.8239927617602	0.000118024	0.00623062	2.6037175828596	1.57720090418069	4.82937236044828	3.40548016421527	8.18890880248177	5.73479025476656	8.36959806242526	4.74621762081889	7.84361670272697	4.42655755197572	3.55987375897567	1.38930373050713	0.576277789352439	0.247387042816808	0.214245957287465	0	0.511535628251646	0.590283728817628	1.09878154707995	0.396781435404435	0	0.238870306876648	0	0
TRINITY_DN28498_c0_g2	1644; 1385; 1308	PLDB1	Phospholipase D beta 1 {ECO:0000303|PubMed:11891260}	ARATH	K01115	AT2G42010	GO:0002376,GO:0003674,GO:0003824,GO:0004620,GO:0004630,GO:0005488,GO:0005543,GO:0005546,GO:0005575,GO:0005737,GO:0005911,GO:0006629,GO:0006950,GO:0006952,GO:0006955,GO:0008081,GO:0008150,GO:0008152,GO:0008289,GO:0009056,GO:0009506,GO:0009605,GO:0009607,GO:0009617,GO:0009814,GO:0009816,GO:0010035,GO:0010038,GO:0016020,GO:0016042,GO:0016298,GO:0016787,GO:0016788,GO:0030054,GO:0035091,GO:0042221,GO:…	1.5183	4.68797095366974	14.819534121254	0.000118304	0.00623062	9.47753200160896	10.830112875374	9.0697968720614	7.36320035506004	8.36692855905746	6.45163903661238	7.48340532640376	6.98988413247873	8.77246604910253	9.4064347979484	9.89818557373723	8.33582238304278	32.4636488001874	39.0871527650556	41.3494697564807	53.5402084149621	39.8997790036284	43.3858540680957	24.722584809299	30.7505612438437	68.3949342408693	58.2843548779022	42.7703696570449	36.4681615693685
TRINITY_DN23729_c0_g1	1052; 627	PCR2	Protein PLANT CADMIUM RESISTANCE 2	ARATH		AT1G14870	GO:0005575,GO:0005886,GO:0006950,GO:0006979,GO:0008150,GO:0016020,GO:0016021,GO:0031224,GO:0044425,GO:0044464,GO:0050896	1.00111	5.52567808301275	14.8167990404038	0.000118475	0.00623062	27.7035550816262	27.3381490057985	26.2670740580479	26.2314012649014	28.7501906869741	26.21618402179	28.9489627100356	26.4925238107527	24.8725213862789	25.2682660258614	27.8712067471022	27.8853105908931	55.3226677778342	61.5993736613851	85.0556450431234	76.3012632000667	61.8958110184492	56.6672379664923	50.5439511656779	55.549400956621	82.0133945985645	81.2159043380604	56.8623411625453	53.0167390882417
TRINITY_DN32688_c4_g3	1308; 1193; 1161; 1042; 1021	SUS6	Sucrose synthase 6	ARATH; ORYSJ	K00695	AT1G73370	GO:0003674,GO:0003824,GO:0005575,GO:0005576,GO:0005618,GO:0005975,GO:0005984,GO:0005985,GO:0008150,GO:0008152,GO:0008194,GO:0009311,GO:0009987,GO:0016157,GO:0016740,GO:0016757,GO:0016758,GO:0030312,GO:0033036,GO:0033037,GO:0035251,GO:0044237,GO:0044238,GO:0044262,GO:0044464,GO:0044699,GO:0044710,GO:0044723,GO:0044763,GO:0046527,GO:0051179,GO:0052545,GO:0071704,GO:0080165	2.20392	4.09298664734435	14.8127736679565	0.000118729	0.00623062	2.91616369280276	2.41837471974372	2.12021225580656	3.12936015090052	2.40326671377183	1.74091847019699	2.16624891027477	1.81219218249449	2.06410965861236	3.41213811298128	2.8652642450292	2.67937148026375	21.3222782060403	17.0697059543597	44.9916510303676	123.633911219091	16.3691401040527	17.41337000012	9.33964315017962	12.1018337798353	32.3816724060753	25.3202525289247	29.1728532920885	26.0486868352633
TRINITY_DN31740_c1_g3	1241; 815; 802; 404							1.54404	2.9243167049105	14.783755042211	0.00012057	0.00629851	2.91616369280276	1.78749435807144	2.82694967440875	4.14180019972127	4.09445440124089	2.56017422087793	4.03710024187571	3.36549976748976	3.09616448791854	2.30549872498735	2.95209043427251	1.98471961501019	7.68370385803253	8.41115945577146	14.9972170101225	13.7083625410289	16.3691401040527	9.44453966108205	9.15651289233296	7.53884727268427	19.6711094055598	13.3767371850923	10.6307855216933	9.80656445562852
TRINITY_DN33340_c0_g1	1552; 1522; 1485; 1456; 1388; 1359; 728	EPHA	Epoxide hydrolase A {ECO:0000303|PubMed:16511284}	MYCTU			GO:0003674,GO:0003824,GO:0004301,GO:0005488,GO:0005515,GO:0008150,GO:0009636,GO:0016787,GO:0016801,GO:0016803,GO:0018742,GO:0042221,GO:0042802,GO:0042803,GO:0046983,GO:0050896	1.15099	4.60158139565973	14.7794585980829	0.000120845	0.00629851	17.080387343559	13.5639277759539	12.1323256860042	10.3084804970841	13.796531134616	8.70459235098496	14.5729472145757	11.4772171557984	12.5910689175354	13.0030128089287	18.5808044980681	13.0991494590672	30.7348154321301	25.728252452948	41.9922076283431	42.9356260719019	38.1094043047476	32.7607469493784	28.2020597083855	28.1714819137149	55.6843712403538	35.1139351108673	35.1063149786149	23.5970457213561
TRINITY_DN22666_c0_g1	800; 754	PR1	Pathogenesis-related protein PR-1	MEDTR			GO:0005575,GO:0005576,GO:0006950,GO:0006952,GO:0008150,GO:0009607,GO:0050896	-1.71305	2.92398614622892	14.7772390947606	0.000120987	0.00629851	11.2480599579535	11.0404063292648	9.77653429066358	11.0448005325901	11.5712841774199	7.06608084962309	11.6189714278374	12.4264606799622	12.4878634346048	7.838695664957	19.5358925797445	9.72512611354991	4.4181297183687	3.2160315566185	1.92821361558718	2.58648349830735	2.04614251300658	1.77085118645288	5.49390773539977	3.96781435404435	1.51316226196614	3.58305460314972	4.45009626489485	3.98391681009909
TRINITY_DN14866_c0_g1	572							1.83493	4.21951119874924	14.7757232370507	0.000121084	0.00629851	4.5825429458329	4.41616253170592	2.94473924417578	2.48508011983276	4.62851367096796	4.71072056641539	4.33249782054955	5.35028168165039	3.61219190257163	4.42655755197572	3.55987375897567	2.77860746101426	27.6613338889171	32.9024766946354	39.4212561408935	34.4002305274877	48.5958846839064	48.1081238986367	20.5105888788258	38.6861899519324	26.631655810604	26.0368634495547	24.7227570271936	26.66159711374
TRINITY_DN21507_c0_g1	1733; 1143	COPIA; M810; POLX	Copia protein; Retrovirus-related Pol polyprotein from transposon TNT 1-94; Uncharacterized mitochondrial protein AtMg00810	ARATH; DROME; TOBAC		ArthMp070	GO:0005575,GO:0005739,GO:0043226,GO:0043227,GO:0043229,GO:0043231,GO:0044424,GO:0044444,GO:0044464	2.60321	2.26837494304014	14.771310118777	0.000121368	0.00629945	0.624892219886305	0.315440180836137	0.235579139534062	0.0920400044382505	0.801088904590608	0.512034844175586	0.0984658595579442	0.0862948658330708	0.722438380514326	0.276659846998482	0.694609513946472	0.396943923002037	7.2995186651309	9.15332058422189	7.71285446234872	19.3986262373051	8.9518734944038	7.96883033903798	7.50834057171302	8.33241014349314	11.5000331909426	11.4657747300791	4.20286869462291	2.45164111390713
TRINITY_DN26453_c0_g1	1604; 1460; 1423; 1348; 1279; 1167	HSP7M	Heat shock 70 kDa protein, mitochondrial	PHAVU			GO:0000166,GO:0001882,GO:0001883,GO:0003674,GO:0005488,GO:0005524,GO:0005575,GO:0005739,GO:0006457,GO:0008150,GO:0008152,GO:0009987,GO:0017076,GO:0019538,GO:0030554,GO:0032549,GO:0032550,GO:0032553,GO:0032555,GO:0032559,GO:0035639,GO:0036094,GO:0043167,GO:0043168,GO:0043170,GO:0043226,GO:0043227,GO:0043229,GO:0043231,GO:0044237,GO:0044238,GO:0044260,GO:0044267,GO:0044424,GO:0044444,GO:0044464,GO:…	-0.974497	6.15670485776089	14.7513241058163	0.000122661	0.00634003	102.482324061354	107.880541845959	75.3853246508999	108.239045219383	70.4958236039735	84.1785283824663	72.1754750559731	88.2796477472314	86.3829892129273	88.9922507845118	85.697448783146	112.632838151828	56.4752233565391	84.6063686433482	55.0612110228784	46.2980546197015	35.0401905352377	39.5490098307811	44.8669131724315	40.4717064112524	39.6448512635127	44.9076176928099	55.6262033111856	79.6783362019817
TRINITY_DN33594_c5_g1	2043; 1970; 1880; 1878; 1804; 1802; 1799; 1759; 1741; 1573; 1518; 862; 777; 226	COLX	Putative zinc finger protein At1g68190	ARATH		AT1G68190	GO:0001071,GO:0003674,GO:0003700,GO:0005488,GO:0005575,GO:0005634,GO:0006355,GO:0008150,GO:0008270,GO:0009889,GO:0010468,GO:0010556,GO:0019219,GO:0019222,GO:0031323,GO:0031326,GO:0043167,GO:0043169,GO:0043226,GO:0043227,GO:0043229,GO:0043231,GO:0044424,GO:0044464,GO:0046872,GO:0046914,GO:0050789,GO:0050794,GO:0051171,GO:0051252,GO:0060255,GO:0065007,GO:0080090,GO:1903506,GO:2000112,GO:2001141	1.63704	3.58179962839899	14.7509694393799	0.000122684	0.00634003	4.47839424251852	2.83896162752523	3.06252881394281	2.30100011095626	3.9164346446652	2.9698020962184	5.1202246970131	3.96956382832126	4.23142480015534	4.24211765397673	4.08083089443552	3.57249530701833	17.0962410841224	13.6062873549244	24.6382850880584	31.2964503295189	16.6249079181785	18.0036537289377	14.1010298541928	16.0696481338796	29.6579803345363	20.5428463913918	18.0476126298513	17.7743980758267
TRINITY_DN46277_c0_g1	1399	STEL; UMEC	Stellacyanin; Umecyanin {ECO:0000303|PubMed:5490233}	ARMRU; TOXVR			GO:0003674,GO:0005488,GO:0008150,GO:0008152,GO:0009055,GO:0043167,GO:0043169,GO:0044699,GO:0044710,GO:0046872,GO:0055114	1.42881	5.39453376250747	14.7313634464685	0.000123967	0.00638589	13.7476288374987	18.5058239423867	10.7188508487998	10.9527605281518	25.3678153120359	13.8249407927408	17.9207864395459	18.8985756174425	12.4878634346048	19.3661892898938	14.7604521713625	10.717485921055	53.7859270062277	64.8154052180036	124.048409269442	68.2831643553139	50.1304915686613	55.1915286444482	45.2331736881248	49.3992887078522	116.816126623786	66.1670750048316	70.4598575275018	52.7102839490033
[truncated: 23,260 more rows]
