# Supplementary material for: Differential gene expression in response to Fusarium oxysporum infection in resistant and susceptible genotypes of flax (Linum usitatissimum L.)
Source: BMC Plant Biol. 2017 Dec 28;17(Suppl 2):253. doi: 10.1186/s12870-017-1192-2 (PMC5751779; doi:10.1186/s12870-017-1192-2)
Supplement: Supplementary file 2 — Expression profiles of genes for selected gene ontology (GO) terms in susceptible and resistant flax genotypes in response to Fusarium oxysporum infection. (XLSX 861 kb) [file 12870_2017_1192_MOESM2_ESM.xlsx]

## Sheet: GO-centric DE profiles
Table S2. Expression profiles of genes for selected gene ontology (GO) terms in susceptible and resistant flax genotypes in response to Fusarium oxysporum infection.
GO ID	GO name	Gene count		Induced in susceptible to F. oxysporum flax genotypes, log2(CPM) > 3		Induced in resistant to F. oxysporum flax genotypes, log2(CPM) > 3
GO:0009607	response to biotic stimulus	646
GO:0006952	defense response	837
GO:0051707	response to other organism	580
GO:0043207	response to external biotic stimulus	607
GO:0051704	multi-organism process	717
GO:0098542	defense response to other organism	436
GO:0007568	aging	113
GO:0004366	glycerol-3-phosphate O-acyltransferase activity	5
GO:0090447	glycerol-3-phosphate 2-O-acyltransferase activity	5
GO:0009617	response to bacterium	300
GO:0009605	response to external stimulus	837
GO:0009620	response to fungus	208
GO:0002376	immune system process	321
GO:0006950	response to stress	2068
GO:0016024	CDP-diacylglycerol biosynthetic process	12
GO:0046341	CDP-diacylglycerol metabolic process	12
GO:0042742	defense response to bacterium	253
GO:0020037	heme binding	194
GO:0046906	tetrapyrrole binding	216
GO:0042744	hydrogen peroxide catabolic process	50
GO:0016209	antioxidant activity	111
GO:0006979	response to oxidative stress	247
GO:0006955	immune response	261
GO:0005576	extracellular region	610
GO:0005618	cell wall	423
GO:0030312	external encapsulating structure	423
GO:0005874	microtubule	199
GO:0003777	microtubule motor activity	53
GO:0071555	cell wall organization	291
GO:0045229	external encapsulating structure organization	321
GO:0005871	kinesin complex	47
GO:0007017	microtubule-based process	186
GO:0007018	microtubule-based movement	58
GO:0071554	cell wall organization or biogenesis	351
GO:0009765	photosynthesis, light harvesting	14
GO:0003774	motor activity	70
GO:0005875	microtubule associated complex	76
GO:0046658	anchored component of plasma membrane	106
GO:0048046	apoplast	225
GO:0004553	hydrolase activity, hydrolyzing O-glycosyl compounds	231
GO:0009522	photosystem I	20
GO:0030130	clathrin coat of trans-Golgi network vesicle	13
GO:0009506	plasmodesma	554
GO:0006928	cellular component movement	93
GO:0016798	hydrolase activity, acting on glycosyl bonds	253
GO:0005911	cell-cell junction	572
GO:0030132	clathrin coat of coated pit	13
GO:0016168	chlorophyll binding	20
GO:0008574	plus-end-directed microtubule motor activity	8
GO:0009505	plant-type cell wall	157

## Sheet: src_sheet_1
GO ID		Log FCs
GO:0009607 [resized to 150]	3.31244	2.37198	2.18471	2.05223	1.86434	1.78589	1.72859	1.64977	1.59468	1.52569	1.48066	1.46592	1.43529	1.35161	1.31374	1.296	1.27924	1.24784	1.22094	1.20876	1.18036	1.16354	1.12394	1.06663	1.03454	1.0227	1.00521	0.981252	0.956012	0.93119	0.882257	0.836507	0.793725	0.776167	0.767759	0.754065	0.736306	0.718841	0.702535	0.676507	0.655719	0.637666	0.618532	0.598068	0.56745	0.54881	0.531994	0.512952	0.501406
GO:0006952 [resized to 150]	3.18247	2.31055	2.12342	1.98675	1.86784	1.7909	1.7348	1.66128	1.59618	1.55627	1.49019	1.46451	1.4347	1.37606	1.32468	1.29496	1.27238	1.24273	1.22233	1.20549	1.17618	1.14245	1.10143	1.06546	1.04525	1.02653	1.01088	0.986912	0.963325	0.945012	0.92639	0.89886	0.874038	0.832969	0.805036	0.782732	0.771639	0.765891	0.753017	0.732898	0.714133	0.685249	0.659762	0.642898	0.626105	0.607458	0.576366	0.561306	0.539121
GO:0051707 [resized to 150]	3.01959	2.35742	2.18402	1.99639	1.82402	1.77433	1.70866	1.63907	1.57041	1.4967	1.47052	1.45278	1.40289	1.31691	1.28784	1.26113	1.22742	1.20567	1.17856	1.16433	1.12959	1.07701	1.04268	1.02711	1.01227	0.985155	0.963814	0.938969	0.910412	0.86299	0.813196	0.781443	0.77	0.762474	0.738351	0.718763	0.703402	0.674845	0.656598	0.641237	0.624433	0.61	0.575567	0.561134	0.543299	0.527216	0.51134	0.501031	0.487113
GO:0043207 [resized to 150]	2.99389	2.34571	2.17064	2.01773	1.82916	1.77833	1.72305	1.64828	1.5798	1.50897	1.47345	1.45975	1.42163	1.34488	1.30596	1.28271	1.25266	1.21975	1.19911	1.17212	1.15266	1.10803	1.05734	1.03153	1.02015	0.993547	0.97202	0.945123	0.920246	0.86931	0.820197	0.783153	0.77266	0.764975	0.749655	0.734286	0.716995	0.701921	0.676946	0.656552	0.640345	0.622512	0.607143	0.572069	0.5567	0.538867	0.521034	0.507833	0.495222
GO:0051704 [resized to 150]	3.18785	2.68444	2.48137	2.28324	2.16408	2.04265	1.87176	1.78173	1.70528	1.64355	1.56961	1.49818	1.46779	1.44014	1.35416	1.29718	1.27249	1.23003	1.20709	1.17757	1.15542	1.1026	1.05832	1.03299	1.02022	0.99257	0.966089	0.936788	0.895307	0.853659	0.811313	0.782207	0.770531	0.757682	0.727151	0.711955	0.700335	0.67162	0.65095	0.633855	0.616564	0.593408	0.567374	0.551508	0.536229	0.515028	0.505084	0.495559	0.481844
GO:0098542 [resized to 150]	3.07217	2.33222	2.19892	2.05233	1.86231	1.78982	1.71995	1.65519	1.59963	1.53666	1.48236	1.47	1.45414	1.41497	1.32739	1.29682	1.27295	1.24174	1.21384	1.19352	1.17252	1.11156	1.05652	1.03341	1.02371	0.996018	0.959474	0.939199	0.919886	0.875584	0.834027	0.797368	0.776087	0.77	0.763249	0.750526	0.724256	0.711716	0.677757	0.654737	0.641602	0.625995	0.61	0.586842	0.565881	0.546476	0.526819	0.513684	0.507414
GO:0007568	5.36	3.67	3.38	2.78	2.63	2.42	2.1	2.01	1.96	1.91	1.9	1.85	1.8	1.73	1.38	1.32	1.22	1.15	1.03	1.01	1	0.95	0.94	0.93	0.92	0.89	0.81	0.8	0.79	0.78	0.77	0.77	0.66	0.65	0.63	0.59	0.55	0.54	0.53	0.51	0.51	0.51	0.5	0.47	0.45	0.45	0.45	0.44	0.42
GO:0004366	2.76	1.68	1.03	0.36	0.1
GO:0090447	2.76	1.68	1.03	0.77	-0.06
GO:0009617 [resized to 150]	3.52526	2.36099	2.20566	2.05888	1.92947	1.8127	1.76474	1.71487	1.66164	1.6125	1.56796	1.52382	1.485	1.46816	1.44618	1.41822	1.34118	1.30796	1.28257	1.27737	1.25678	1.23711	1.22395	1.19066	1.17178	1.14987	1.12441	1.06691	1.04743	1.03112	1.02592	0.993289	0.952763	0.930592	0.906645	0.875592	0.850461	0.805066	0.774868	0.77	0.764145	0.743882	0.724342	0.705	0.66	0.652829	0.63625	0.61	0.594079
GO:0009605 [resized to 150]	2.83338	2.24008	2.04611	1.85217	1.76645	1.68266	1.60284	1.51893	1.47163	1.44248	1.35349	1.30305	1.27566	1.23044	1.20321	1.1793	1.15508	1.09946	1.05244	1.02975	1.00859	0.977199	0.947592	0.927354	0.886162	0.859535	0.819392	0.78354	0.772479	0.759988	0.739654	0.717533	0.7036	0.686865	0.664744	0.651561	0.62944	0.611871	0.582181	0.562014	0.544052	0.525983	0.510143	0.498892	0.483385	0.470012	0.454839	0.447354	0.434374
GO:0009620 [resized to 150]	3.77612	2.38757	2.2768	2.16922	2.13107	1.8366	1.78553	1.75845	1.70922	1.64466	1.53942	1.45951	1.44	1.41291	1.30252	1.24456	1.21039	1.21	1.1934	1.1766	1.13942	1.0535	1.02	1.02	1.00301	0.98	0.962524	0.93	0.887864	0.80466	0.78	0.773107	0.76767	0.76	0.743495	0.703981	0.664078	0.66	0.655922	0.643204	0.628252	0.62	0.61233	0.61	0.586699	0.568738	0.56	0.546602	0.533592
GO:0002376 [resized to 150]	3.30235	2.3904	2.27647	2.13913	1.97399	1.89115	1.8092	1.66003	1.47901	1.42378	1.33693	1.28901	1.27539	1.25471	1.17012	1.09737	1.01916	0.971238	0.945759	0.930093	0.912291	0.888266	0.870464	0.822477	0.782972	0.770774	0.759412	0.741269	0.72	0.717214	0.68322	0.655789	0.640433	0.632384	0.61	0.600526	0.583746	0.57	0.57	0.539659	0.528669	0.513313	0.502601	0.496533	0.48582	0.474861	0.454396	0.448328	0.437616
GO:0006950 [resized to 150]	2.79578	2.19289	2.03133	1.86843	1.76096	1.67012	1.57108	1.50048	1.45193	1.40205	1.3541	1.30904	1.26747	1.22337	1.19663	1.1641	1.11542	1.06241	1.0294	1.0012	0.96759	0.936265	0.899398	0.869759	0.840964	0.808434	0.780602	0.763012	0.740241	0.70988	0.688675	0.66747	0.642289	0.612651	0.585904	0.567108	0.55506	0.537711	0.512048	0.494699	0.481807	0.469277	0.45506	0.443735	0.42988	0.413735	0.392651	0.37988	0.360843
GO:0016024	2.76	1.68	1.03	0.36	0.11	0.1	-0.04	-0.04	-0.15	-0.18	-0.23	-0.4
GO:0046341	2.76	1.68	1.03	0.36	0.11	0.1	-0.04	-0.04	-0.15	-0.18	-0.23	-0.4
GO:0042742 [resized to 150]	3.50235	2.31294	2.19765	2.05882	1.88118	1.81059	1.76882	1.72412	1.68176	1.65	1.59	1.56059	1.52588	1.49059	1.47118	1.46059	1.44	1.40588	1.34118	1.31412	1.28588	1.27765	1.26235	1.24	1.21941	1.18176	1.17	1.09588	1.05824	1.04412	1.03	1.01706	0.985882	0.945882	0.927059	0.897647	0.874706	0.853529	0.819412	0.778235	0.77	0.767647	0.752941	0.735294	0.721176	0.701176	0.66	0.647059	0.634706
GO:0020037 [resized to 150]	3.55265	3.15122	2.94694	2.81582	2.68184	2.63786	2.59684	2.4598	2.2551	2.20449	2.17143	2.13959	2.03939	1.95337	1.85541	1.84306	1.76847	1.71806	1.7	1.68265	1.67663	1.64143	1.59337	1.52449	1.5049	1.5	1.48378	1.44653	1.41633	1.40082	1.39612	1.39	1.38143	1.38	1.36316	1.34939	1.32204	1.3	1.29265	1.27622	1.25122	1.24	1.22949	1.21245	1.17551	1.15755	1.11735	1.07898	1.06959
GO:0046906 [resized to 150]	3.51404	3.14505	2.87927	2.75606	2.66339	2.61009	2.52862	2.26413	2.20661	2.16899	2.13642	2.00202	1.90624	1.84835	1.80147	1.7355	1.71541	1.6978	1.68	1.67037	1.60927	1.54982	1.51725	1.50394	1.49771	1.47376	1.4311	1.40523	1.39899	1.39	1.38275	1.38	1.36018	1.34431	1.31211	1.2978	1.28468	1.26	1.24	1.23128	1.21193	1.17138	1.14982	1.10394	1.07073	1.05826	1.0278	0.999541	0.963486
GO:0042744	2.69	2.29	2.23	2.18	1.98	1.84	1.73	1.53	1.46	1.4	1.38	1.35	1.3	1.22	0.95	0.95	0.73	0.68	0.62	0.59	0.49	0.49	0.46	0.4	0.33	0.3	0.25	0.18	0.17	0.16	0.14	0.1	0	0	-0.15	-0.17	-0.32	-0.38	-0.5	-0.51	-0.54	-0.6	-0.77	-0.94	-0.98	-1	-1.06	-1.2	-1.29
GO:0016209	2.69	2.29	2.23	2.18	2.15	1.98	1.84	1.73	1.58	1.54	1.53	1.46	1.44	1.4	1.4	1.38	1.35	1.31	1.3	1.24	1.22	1.22	1.16	1.03	1.03	0.95	0.95	0.8	0.78	0.74	0.74	0.73	0.7	0.68	0.64	0.62	0.59	0.54	0.49	0.49	0.49	0.49	0.46	0.4	0.39	0.39	0.38	0.37	0.36
GO:0006979 [resized to 150]	2.58397	2.30721	2.20146	2.15109	2.0998	1.99397	1.89271	1.79198	1.72004	1.59462	1.54648	1.53538	1.4702	1.45903	1.42575	1.40154	1.38397	1.34235	1.31263	1.3	1.27377	1.2302	1.2147	1.19761	1.17279	1.12518	1.03955	1.00935	0.995425	0.97664	0.953644	0.945789	0.897247	0.874008	0.860081	0.825506	0.794372	0.786518	0.772591	0.759474	0.74081	0.732955	0.725101	0.702348	0.692713	0.68	0.666761	0.649757	0.63166
GO:0006955 [resized to 150]	3.49521	2.41977	2.32658	2.25084	1.99563	1.88255	1.70738	1.48228	1.44665	1.3684	1.31471	1.28407	1.27548	1.25806	1.22776	1.11217	1.0362	0.990114	0.957529	0.943536	0.93	0.917757	0.894867	0.869696	0.810494	0.778555	0.768061	0.759468	0.745171	0.721749	0.72	0.712471	0.675285	0.656502	0.642205	0.632243	0.61	0.606426	0.587795	0.57	0.57	0.541939	0.532053	0.522624	0.504867	0.5	0.491977	0.483384	0.474791
GO:0005576 [resized to 150]	3.19089	2.66468	2.4432	2.3035	2.19355	2.15256	2.09517	2.01931	1.94468	1.85897	1.76695	1.71236	1.65645	1.5935	1.53921	1.49103	1.42512	1.37448	1.32399	1.29621	1.21823	1.17961	1.10631	1.04581	0.98798	0.944631	0.91202	0.889261	0.871429	0.839803	0.792512	0.735961	0.71532	0.682611	0.672365	0.658966	0.632069	0.618768	0.600936	0.575714	0.551823	0.525123	0.504828	0.482956	0.4567	0.44133	0.414089	0.397833	0.37798
GO:0005618 [resized to 150]	3.28571	2.50071	2.26429	2.13643	2.04143	1.99071	1.925	1.81071	1.72429	1.62071	1.53143	1.48	1.41286	1.31357	1.21214	1.16071	1.06571	0.95	0.905714	0.882143	0.822143	0.750714	0.733571	0.711429	0.685714	0.662143	0.625714	0.608571	0.582143	0.542857	0.507857	0.465714	0.435	0.402143	0.4	0.380714	0.358571	0.332143	0.291429	0.265714	0.227857	0.198571	0.185	0.172143	0.162857	0.153571	0.144286	0.131429	0.120714
GO:0030312 [resized to 150]	3.28571	2.50071	2.26429	2.13643	2.04143	1.99071	1.925	1.81071	1.72429	1.62071	1.53143	1.48	1.41286	1.31357	1.21214	1.16071	1.06571	0.95	0.905714	0.882143	0.822143	0.750714	0.733571	0.711429	0.685714	0.662143	0.625714	0.608571	0.582143	0.542857	0.507857	0.465714	0.435	0.402143	0.4	0.380714	0.358571	0.332143	0.291429	0.265714	0.227857	0.198571	0.185	0.172143	0.162857	0.153571	0.144286	0.131429	0.120714
GO:0005874	3.02	2.23	2.17	2.15	2.1	2.01	1.97	1.94	1.94	1.77	0.92	0.87	0.77	0.62	0.61	0.49	0.45	0.44	0.43	0.42	0.33	0.32	0.3	0.3	0.29	0.28	0.26	0.21	0.2	0.16	0.11	0.11	0.11	0.09	0.08	0.06	0.05	0.03	0.03	0.02	0.01	-0.01	-0.04	-0.04	-0.06	-0.08	-0.14	-0.15	-0.16
GO:0003777	3.02	2.17	2.15	2.1	1.97	1.94	1.77	0.45	0.03	-0.08	-0.18	-0.21	-0.22	-0.39	-0.42	-0.42	-0.46	-0.48	-0.52	-0.55	-0.57	-0.72	-0.75	-0.75	-0.81	-0.86	-0.88	-0.91	-0.92	-0.96	-1	-1.03	-1.06	-1.15	-1.17	-1.25	-1.33	-1.34	-1.39	-1.48	-1.57	-1.63	-1.68	-1.69	-1.73	-1.74	-1.8	-1.8	-1.95
GO:0071555 [resized to 150]	2.35188	2.13292	1.95083	1.77271	1.72396	1.68146	1.63604	1.57396	1.54833	1.43938	1.3375	1.28687	1.165	1.01625	0.908958	0.854375	0.781042	0.738958	0.725	0.673542	0.594583	0.571042	0.543333	0.469583	0.444375	0.410417	0.4	0.377708	0.362917	0.338542	0.319167	0.29	0.266875	0.236667	0.221667	0.199375	0.189792	0.175	0.17	0.160625	0.133125	0.123333	0.101875	0.0897917	0.0779167	0.05625	0.029375	0.00916667	0
GO:0045229 [resized to 150]	2.33401	2.1123	1.89836	1.74883	1.7024	1.6624	1.59006	1.56098	1.45855	1.33748	1.27536	1.14653	0.999748	0.919685	0.859306	0.778864	0.736498	0.720158	0.691451	0.623502	0.581672	0.565331	0.547129	0.483028	0.449495	0.425521	0.400505	0.388076	0.367287	0.348107	0.332839	0.299211	0.279495	0.25123	0.240852	0.22489	0.208707	0.193817	0.183281	0.172744	0.16694	0.156404	0.132271	0.120662	0.100063	0.0932492	0.08	0.0690221	0.0473817
GO:0005871	3.02	2.17	2.15	2.1	1.97	1.94	1.77	0.45	0.03	-0.08	-0.18	-0.21	-0.22	-0.39	-0.42	-0.42	-0.46	-0.48	-0.55	-0.57	-0.75	-0.75	-0.81	-0.88	-0.91	-0.92	-0.96	-1	-1.03	-1.06	-1.17	-1.25	-1.33	-1.34	-1.39	-1.48	-1.63	-1.68	-1.69	-1.73	-1.74	-1.8	-1.8	-2.01	-2.04	-2.11	-2.41
GO:0007017	3.02	2.23	2.17	2.15	2.04	1.97	1.94	1.94	1.77	0.88	0.53	0.47	0.45	0.44	0.42	0.38	0.3	0.29	0.27	0.26	0.24	0.21	0.2	0.18	0.11	0.11	0.11	0.09	0.04	0.04	0.02	0	-0.01	-0.01	-0.04	-0.04	-0.04	-0.05	-0.05	-0.06	-0.08	-0.11	-0.13	-0.15	-0.15	-0.16	-0.18	-0.19	-0.19
GO:0007018	3.02	2.17	2.15	1.97	1.94	1.77	0.47	0.45	0.42	-0.05	-0.08	-0.18	-0.21	-0.22	-0.39	-0.42	-0.42	-0.43	-0.46	-0.48	-0.52	-0.55	-0.55	-0.57	-0.72	-0.73	-0.75	-0.75	-0.81	-0.86	-0.88	-0.91	-0.92	-0.96	-1	-1.03	-1.06	-1.15	-1.17	-1.25	-1.33	-1.34	-1.39	-1.48	-1.57	-1.63	-1.68	-1.69	-1.73
GO:0071554 [resized to 150]	2.31723	2.12052	1.95847	1.81847	1.72911	1.67994	1.61409	1.56349	1.53441	1.46138	1.37372	1.303	1.20271	1.0917	0.958127	0.888098	0.832824	0.758876	0.731556	0.685908	0.593833	0.564092	0.508271	0.456686	0.41487	0.398732	0.378012	0.363314	0.349625	0.34	0.332594	0.316571	0.29	0.281527	0.251499	0.234611	0.217983	0.2	0.194726	0.187695	0.172017	0.164986	0.149539	0.13	0.116167	0.10389	0.0893948	0.0751585	0.0484726
GO:0009765	1.73	0.56	-0.02	-0.21	-0.49	-0.73	-0.74	-0.76	-0.99	-1.51	-1.64	-1.67	-1.97	-2.61
GO:0003774	3.02	2.17	2.15	2.1	1.97	1.94	1.77	0.45	0.11	0.11	0.03	-0.08	-0.1	-0.11	-0.14	-0.18	-0.18	-0.2	-0.21	-0.22	-0.3	-0.35	-0.36	-0.39	-0.42	-0.42	-0.46	-0.48	-0.52	-0.54	-0.55	-0.57	-0.57	-0.72	-0.75	-0.75	-0.81	-0.86	-0.88	-0.91	-0.92	-0.96	-1	-1.03	-1.06	-1.09	-1.11	-1.15	-1.17
GO:0005875	3.02	2.17	2.15	2.1	1.97	1.94	1.77	1.09	0.73	0.45	0.26	0.2	0.16	0.03	-0.08	-0.09	-0.15	-0.16	-0.18	-0.19	-0.2	-0.21	-0.22	-0.25	-0.35	-0.35	-0.39	-0.42	-0.42	-0.44	-0.45	-0.46	-0.48	-0.53	-0.55	-0.57	-0.57	-0.57	-0.61	-0.67	-0.71	-0.72	-0.75	-0.75	-0.81	-0.88	-0.88	-0.91	-0.92
GO:0046658	1.8	1.74	1.7	1.35	1.26	1.09	1.05	1.02	0.97	0.91	0.72	0.68	0.67	0.64	0.56	0.55	0.51	0.49	0.47	0.42	0.4	0.39	0.38	0.35	0.34	0.33	0.25	0.23	0.19	0.17	0.16	0.16	0.15	0.12	0.09	0.09	0.01	-0.04	-0.04	-0.07	-0.08	-0.09	-0.1	-0.11	-0.14	-0.14	-0.16	-0.16	-0.17
GO:0048046 [resized to 150]	2.64591	2.44091	2.03136	1.99409	1.83318	1.76909	1.70773	1.64	1.59409	1.57091	1.49455	1.41545	1.36955	1.27091	1.21318	1.18727	1.14727	1.07045	1.04227	0.986818	0.949091	0.922727	0.91	0.882273	0.833636	0.742727	0.715909	0.695	0.672727	0.639545	0.623636	0.597273	0.577727	0.546364	0.518636	0.477273	0.45	0.425	0.4	0.395455	0.381364	0.37	0.362727	0.36	0.36	0.310455	0.277273	0.252273	0.224091
GO:0004553 [resized to 150]	3.54957	2.70957	2.48261	2.40304	2.34217	2.25391	2.06565	2.01	1.92826	1.87261	1.85304	1.78913	1.71391	1.65652	1.60043	1.56652	1.55652	1.47217	1.44087	1.37696	1.34174	1.20087	1.14652	1.04783	0.943478	0.908696	0.87	0.829565	0.778696	0.730435	0.706522	0.686087	0.68	0.672609	0.661304	0.648696	0.625652	0.608261	0.6	0.571739	0.543043	0.488261	0.451739	0.401739	0.393478	0.38	0.38	0.376087	0.362609
GO:0009522	1.73	1.7	0.57	0.56	0.16	-0.02	-0.21	-0.48	-0.49	-0.55	-0.73	-0.76	-0.99	-1.07	-1.23	-1.51	-1.64	-1.67	-1.97	-2.61
GO:0030130	0.03	-0.36	-0.42	-0.47	-1.06	-1.25	-1.39	-1.52	-1.64	-1.65	-2.05	-2.54
GO:0009506 [resized to 150]	2.79869	1.77525	1.57584	1.41592	1.2814	1.2194	1.11225	1.05323	1.0259	1.00056	0.983448	0.948748	0.89069	0.862232	0.820871	0.777895	0.739419	0.695935	0.632632	0.616007	0.598348	0.580127	0.561906	0.540091	0.500018	0.479074	0.457151	0.422632	0.400399	0.378766	0.36	0.350345	0.336116	0.292123	0.270581	0.257804	0.23686	0.213194	0.205154	0.174737	0.155808	0.146515	0.129365	0.108421	0.0910163	0.0684392	0.0502359	0.0136842	0.0045735
GO:0006928	3.02	2.41	2.17	2.15	1.97	1.94	1.77	0.95	0.66	0.48	0.47	0.45	0.42	0.42	0.38	0.22	0.11	0.11	0.06	-0.04	-0.05	-0.07	-0.07	-0.08	-0.1	-0.11	-0.13	-0.13	-0.14	-0.18	-0.18	-0.21	-0.22	-0.24	-0.24	-0.24	-0.25	-0.25	-0.28	-0.3	-0.31	-0.36	-0.39	-0.42	-0.42	-0.42	-0.43	-0.43	-0.46
GO:0016798 [resized to 150]	3.48238	2.66857	2.46548	2.39	2.29833	2.15	2.0319	1.95476	1.87667	1.85571	1.78786	1.70929	1.645	1.58667	1.56286	1.5181	1.45476	1.39881	1.36	1.21238	1.14881	1.04286	0.93381	0.898571	0.864048	0.801905	0.75119	0.713571	0.691429	0.68	0.679524	0.67	0.652857	0.64119	0.61	0.60119	0.578333	0.545	0.505714	0.475714	0.464762	0.441429	0.410476	0.394524	0.380476	0.38	0.38	0.366429	0.358095
GO:0005911 [resized to 150]	2.85478	1.87541	1.6007	1.45258	1.28699	1.22506	1.11977	1.05408	1.02571	0.999807	0.982812	0.942777	0.884236	0.85833	0.807592	0.77188	0.729051	0.679209	0.630967	0.615079	0.595975	0.579701	0.563427	0.54167	0.500334	0.478787	0.455026	0.420404	0.399982	0.373128	0.358436	0.348981	0.330193	0.294798	0.275413	0.265888	0.246661	0.226591	0.21	0.193656	0.166678	0.153884	0.14413	0.124974	0.101283	0.0873989	0.0613357	0.0459754	0.0124253
GO:0030132	0.03	-0.36	-0.42	-0.47	-1.06	-1.25	-1.39	-1.52	-1.64	-1.65	-2.05	-2.54
GO:0016168	1.73	1.52	0.91	0.57	0.56	0.33	0.16	-0.02	-0.47	-0.48	-0.49	-0.62	-0.73	-0.74	-0.76	-0.99	-1.51	-1.64	-1.67	-1.97	-2.61
GO:0008574	-0.91	-1	-1.03	-1.34	-1.68	-1.73	-1.74	-1.8
GO:0009505	4.26	2.07	1.76	1.51	1.48	1.47	1.3	1.07	1.06	1.04	0.94	0.94	0.9	0.79	0.74	0.73	0.68	0.68	0.63	0.61	0.5	0.47	0.46	0.4	0.4	0.4	0.39	0.36	0.35	0.34	0.33	0.25	0.23	0.21	0.2	0.19	0.18	0.18	0.17	0.17	0.16	0.15	0.15	0.14	0.13	0.12	0.12	0.1	0.08
[truncated: 146 more columns]

## Sheet: src_sheet_2
GO ID		Log FCs
GO:0009607 [resized to 150]	2.07287	1.90274	1.8034	1.64686	1.54267	1.39393	1.32298	1.29488	1.26924	1.24284	1.20963	1.17136	1.12382	1.0934	1.06354	1.02898	0.983818	0.940881	0.913988	0.882025	0.856692	0.826584	0.805131	0.792952	0.773818	0.755023	0.741978	0.7166	0.694961	0.665626	0.648346	0.621144	0.586105	0.563849	0.543926	0.531747	0.513988	0.51	0.502025	0.486445	0.4734	0.45034	0.433168	0.42	0.410495	0.39881	0.385997	0.365811	0.35
GO:0006952 [resized to 150]	2.13701	2.00527	1.91102	1.79841	1.66409	1.5495	1.43207	1.33715	1.3001	1.27062	1.23865	1.19249	1.15347	1.11622	1.0861	1.04352	0.997363	0.965463	0.925819	0.884941	0.854608	0.834679	0.80715	0.79209	0.771686	0.754751	0.716508	0.688385	0.65829	0.636105	0.621045	0.59886	0.578029	0.556698	0.537648	0.519026	0.51	0.496437	0.484798	0.470143	0.46057	0.443302	0.424418	0.418242	0.40715	0.390713	0.386746	0.379216	0.35734
GO:0051707 [resized to 150]	2.07299	1.68959	1.57742	1.45701	1.34165	1.30825	1.2833	1.25928	1.22763	1.19371	1.14546	1.11021	1.08371	1.05722	1.01474	0.975567	0.934948	0.912784	0.884536	0.857629	0.825979	0.803918	0.793608	0.776804	0.757423	0.745155	0.721856	0.691546	0.663093	0.645361	0.609072	0.581443	0.562062	0.542474	0.528144	0.513093	0.51	0.497423	0.483196	0.466392	0.444639	0.429897	0.42	0.410412	0.401753	0.388763	0.375567	0.351649	0.349691
GO:0043207 [resized to 150]	2.06236	1.67704	1.56734	1.44665	1.34414	1.30837	1.28212	1.25542	1.22355	1.18522	1.13611	1.10399	1.07438	1.04847	1.00897	0.963645	0.93	0.909409	0.871921	0.851133	0.823793	0.804286	0.793202	0.775369	0.756305	0.743695	0.725567	0.699261	0.678966	0.651281	0.628867	0.595961	0.570443	0.552414	0.537291	0.524286	0.51	0.506847	0.494236	0.48064	0.465271	0.443793	0.427291	0.418424	0.41	0.396404	0.385517	0.366108	0.35
GO:0051704 [resized to 150]	2.17321	1.79872	1.62425	1.52654	1.38525	1.31369	1.28989	1.26168	1.22969	1.19709	1.14115	1.10732	1.08279	1.04852	1.00528	0.974358	0.933101	0.911788	0.871313	0.840307	0.818017	0.799944	0.78	0.765084	0.748128	0.722346	0.686089	0.654693	0.634749	0.601983	0.579637	0.558492	0.542626	0.528296	0.51148	0.50824	0.49243	0.477905	0.458855	0.443855	0.426564	0.42	0.411089	0.399413	0.39	0.377123	0.360168	0.35	0.346034
GO:0098542 [resized to 150]	1.96551	1.64757	1.53654	1.33293	1.30073	1.27835	1.25773	1.22684	1.19506	1.15757	1.12579	1.08995	1.05414	0.964943	0.919062	0.891281	0.859336	0.820114	0.801922	0.798169	0.779382	0.755309	0.708993	0.680252	0.657414	0.638879	0.599474	0.579199	0.561465	0.546957	0.535492	0.521579	0.51	0.509817	0.493249	0.483547	0.470412	0.452426	0.437872	0.424737	0.42	0.411899	0.401259	0.385927	0.375538	0.35	0.35	0.337368	0.33
GO:0007568	2.08	1.95	1.7	1.49	1.43	1.41	1.3	1.23	1.22	1.14	1.12	1.11	1.1	1.02	1	0.93	0.9	0.88	0.84	0.83	0.8	0.76	0.7	0.6	0.59	0.59	0.54	0.54	0.49	0.49	0.48	0.45	0.44	0.41	0.39	0.39	0.38	0.38	0.38	0.37	0.36	0.35	0.34	0.32	0.29	0.28	0.28	0.28	0.26
GO:0004366	-0.03	-0.07	-0.11	-0.35	-0.69
GO:0090447	0.57	-0.07	-0.35	-0.48	-0.69
GO:0009617 [resized to 150]	1.99855	1.79046	1.63191	1.57243	1.49908	1.33632	1.3023	1.28	1.27151	1.2375	1.21086	1.19191	1.15322	1.08105	1.05112	1.02664	0.993289	0.97	0.945197	0.914868	0.879211	0.838684	0.814079	0.801908	0.783553	0.78	0.764408	0.746316	0.701184	0.664342	0.645921	0.6175	0.591447	0.576118	0.560461	0.540658	0.530197	0.515066	0.51	0.499474	0.47875	0.448947	0.439276	0.429145	0.42	0.42	0.411316	0.39	0.388487
GO:0009605 [resized to 150]	2.64805	1.69439	1.55069	1.37496	1.30939	1.27275	1.23333	1.18439	1.13327	1.09427	1.05478	1.00274	0.948808	0.916389	0.876746	0.853051	0.825232	0.803421	0.793659	0.773325	0.752992	0.734446	0.705173	0.688415	0.661228	0.649237	0.616579	0.587116	0.566746	0.5482	0.53323	0.516448	0.51	0.502229	0.486841	0.471561	0.447652	0.435447	0.42056	0.41	0.396317	0.386567	0.371013	0.356234	0.35	0.343588	0.33	0.327354	0.32
GO:0009620 [resized to 150]	1.94825	1.74864	1.57408	1.44689	1.33845	1.28039	1.2466	1.23	1.21485	1.19466	1.15777	1.13602	1.11	1.08553	1.04126	1.00874	0.96301	0.934757	0.928641	0.91	0.91	0.880388	0.851456	0.812039	0.790291	0.76	0.741942	0.7	0.687961	0.66835	0.65	0.643107	0.570388	0.554951	0.541748	0.526796	0.514078	0.508641	0.495922	0.476408	0.465534	0.45	0.42699	0.416893	0.41	0.406214	0.368058	0.336602	0.33
GO:0002376 [resized to 150]	1.66108	1.5108	1.33396	1.29966	1.28644	1.26718	1.2091	1.12291	1.0826	1.05505	1.00867	0.979009	0.937616	0.88808	0.858607	0.841146	0.824365	0.801827	0.769505	0.724923	0.688978	0.655666	0.61291	0.602198	0.570588	0.546192	0.534056	0.513994	0.496563	0.479783	0.47	0.461146	0.450155	0.439009	0.428297	0.42	0.405975	0.39	0.385449	0.374118	0.354025	0.347957	0.332601	0.33	0.321176	0.305573	0.29904	0.29	0.282972
GO:0006950 [resized to 150]	2.60554	1.96096	1.81048	1.66639	1.50735	1.36783	1.29301	1.2494	1.19566	1.13566	1.09506	1.04976	0.999518	0.953494	0.913976	0.863373	0.835904	0.806265	0.778795	0.753253	0.725181	0.696506	0.669277	0.642771	0.618675	0.598193	0.575181	0.551566	0.534096	0.518434	0.508675	0.497349	0.484578	0.472289	0.453373	0.438434	0.423614	0.413012	0.396265	0.386867	0.376265	0.360602	0.350723	0.346627	0.335301	0.329036	0.32	0.305542	0.293614
GO:0016024	-0.01	-0.03	-0.07	-0.11	-0.12	-0.12	-0.23	-0.26	-0.35	-0.37	-0.64	-0.69
GO:0046341	-0.01	-0.03	-0.07	-0.11	-0.12	-0.12	-0.23	-0.26	-0.35	-0.37	-0.64	-0.69
GO:0042742 [resized to 150]	2.00529	1.85941	1.62176	1.53235	1.33706	1.28882	1.28	1.25647	1.22471	1.2	1.18588	1.14588	1.08353	1.05059	0.978235	0.947647	0.919412	0.895882	0.862941	0.83	0.81	0.801765	0.787059	0.78	0.765294	0.738235	0.694706	0.664118	0.648235	0.628235	0.601765	0.585294	0.563529	0.550588	0.537059	0.528824	0.514706	0.51	0.494706	0.478235	0.451765	0.44	0.433529	0.425294	0.42	0.42	0.414706	0.391176	0.388235
GO:0020037 [resized to 150]	2.51122	2.40306	2.32184	2.12643	2.08592	2.05429	1.99929	1.94653	1.93418	1.92031	1.86143	1.79	1.78245	1.72602	1.71	1.69612	1.65561	1.59612	1.55367	1.34184	1.31	1.29286	1.27796	1.21622	1.14939	1.0902	1.0702	1.06102	1.02949	1.00622	0.98	0.973776	0.95102	0.93	0.907551	0.880816	0.84	0.835	0.83	0.827959	0.811224	0.8	0.776122	0.736224	0.73	0.719082	0.686837	0.663469	0.62602
GO:0046906 [resized to 150]	2.50505	2.38761	2.2655	2.10321	2.07394	2.02018	1.95844	1.93569	1.92092	1.8533	1.79	1.76495	1.71771	1.70523	1.67349	1.61505	1.55514	1.35844	1.31	1.28798	1.26211	1.19651	1.11523	1.08789	1.07771	1.07	1.04798	1.01523	0.98633	0.975872	0.955138	0.936514	0.93	0.918624	0.884037	0.871193	0.84	0.83156	0.83	0.829083	0.811927	0.799725	0.79	0.783486	0.764862	0.744128	0.731009	0.724771	0.708716
GO:0042744	1.94	1.31	1.28	1.07	0.98	0.93	0.84	0.83	0.8	0.74	0.68	0.6	0.55	0.5	0.47	0.42	0.31	0.28	0.19	0.19	0.14	0.12	0.11	0.09	0.01	-0.01	-0.05	-0.08	-0.08	-0.19	-0.24	-0.33	-0.33	-0.45	-0.54	-0.54	-0.63	-0.73	-0.87	-1.08	-1.13	-1.33	-1.48	-1.48	-1.52	-1.57	-1.64	-1.88	-1.99
GO:0016209	2.03	1.94	1.76	1.34	1.33	1.31	1.28	1.11	1.07	1.05	1.02	0.98	0.97	0.93	0.84	0.83	0.82	0.8	0.74	0.72	0.71	0.69	0.68	0.66	0.66	0.6	0.6	0.58	0.55	0.52	0.51	0.5	0.49	0.48	0.47	0.47	0.46	0.45	0.45	0.42	0.38	0.35	0.34	0.31	0.31	0.28	0.27	0.24	0.22
GO:0006979 [resized to 150]	2.94324	2.58251	1.92858	1.81652	1.72368	1.67931	1.65721	1.53874	1.32506	1.30717	1.28648	1.28	1.24583	1.23773	1.16575	1.14154	1.13	1.12223	1.10478	1.07433	1.05081	1.03372	1.02	0.995223	0.956721	0.93	0.903887	0.873279	0.87	0.844494	0.833644	0.825789	0.803725	0.776032	0.756154	0.738826	0.714372	0.706518	0.692591	0.684737	0.676883	0.661984	0.645101	0.628421	0.612713	0.595466	0.59	0.582955	0.54583
GO:0006955 [resized to 150]	1.66992	1.57236	1.39072	1.31407	1.28563	1.25034	1.14627	1.10939	1.06555	1.05392	1.00738	0.973384	0.935475	0.899886	0.862586	0.853688	0.835399	0.823612	0.80251	0.786692	0.75	0.701863	0.682548	0.631065	0.61	0.570456	0.550418	0.539468	0.525171	0.510875	0.492548	0.47308	0.455095	0.440798	0.432205	0.423612	0.42	0.392167	0.39	0.383536	0.374943	0.356996	0.33981	0.33	0.33	0.32057	0.309658	0.299087	0.29
GO:0005576 [resized to 150]	2.2999	1.92197	1.78586	1.70429	1.57517	1.4532	1.33005	1.29517	1.27222	1.20256	1.12167	1.08552	1.02192	0.97601	0.96064	0.928227	0.897488	0.854631	0.821379	0.791133	0.7533	0.722069	0.691675	0.674433	0.645222	0.62601	0.60202	0.567734	0.533645	0.494236	0.468374	0.433695	0.417586	0.399852	0.379754	0.37	0.356601	0.344384	0.334236	0.323103	0.308867	0.290049	0.278571	0.256995	0.2367	0.228128	0.206108	0.195369	0.182906
GO:0005618 [resized to 150]	2.34071	1.975	1.74071	1.61357	1.46571	1.28714	1.24714	1.15857	1.06643	0.994286	0.967143	0.905	0.86	0.837143	0.802143	0.764286	0.732857	0.7	0.652143	0.615	0.564286	0.51	0.442857	0.42	0.412857	0.400714	0.382143	0.365	0.351429	0.34	0.33	0.314286	0.281429	0.275	0.256429	0.240714	0.2	0.167857	0.155714	0.146429	0.14	0.125	0.106429	0.0957143	0.0864286	0.0771429	0.0642857	0.0514286	0.0257143
GO:0030312 [resized to 150]	2.34071	1.975	1.74071	1.61357	1.46571	1.28714	1.24714	1.15857	1.06643	0.994286	0.967143	0.905	0.86	0.837143	0.802143	0.764286	0.732857	0.7	0.652143	0.615	0.564286	0.51	0.442857	0.42	0.412857	0.400714	0.382143	0.365	0.351429	0.34	0.33	0.314286	0.281429	0.275	0.256429	0.240714	0.2	0.167857	0.155714	0.146429	0.14	0.125	0.106429	0.0957143	0.0864286	0.0771429	0.0642857	0.0514286	0.0257143
GO:0005874	1.4	1.24	1.19	1.16	1.08	1.03	1	0.94	0.67	0.63	0.59	0.56	0.46	0.39	0.37	0.36	0.31	0.3	0.29	0.27	0.27	0.27	0.24	0.22	0.22	0.21	0.19	0.15	0.14	0.13	0.1	0.1	0.09	0.09	0.08	0.07	0.07	0.05	0.04	0.04	0.01	0.01	0	-0.01	-0.05	-0.07	-0.1	-0.12	-0.15
GO:0003777	1.4	1.24	1.19	1.08	1.03	1	0.15	0.14	0.07	0.04	0.01	-0.15	-0.15	-0.37	-0.46	-0.46	-0.47	-0.5	-0.61	-0.62	-0.63	-0.63	-0.67	-0.73	-0.75	-0.76	-0.79	-0.8	-0.8	-0.82	-0.84	-0.84	-0.93	-0.94	-0.98	-1.01	-1.04	-1.19	-1.21	-1.23	-1.28	-1.32	-1.42	-1.43	-1.45	-1.47	-1.5	-1.5	-1.54
GO:0071555 [resized to 150]	1.63542	1.43375	1.26396	1.19938	1.05187	0.985625	0.915833	0.859167	0.797083	0.727708	0.603333	0.562917	0.47	0.440417	0.426458	0.411042	0.392917	0.381875	0.372292	0.340833	0.316458	0.28	0.272292	0.238333	0.214792	0.21	0.21	0.200833	0.196458	0.18375	0.156667	0.137708	0.122917	0.113333	0.102708	0.0841667	0.06375	0.045	0.0302083	0.0258333	0.01625	-0.00708333	-0.018125	-0.0302083	-0.0472917	-0.070625	-0.08125	-0.09	-0.09
GO:0045229 [resized to 150]	2.14353	1.46303	1.31997	1.20356	1.06612	0.984984	0.904069	0.852397	0.772618	0.677413	0.568833	0.522713	0.463817	0.442492	0.436688	0.417571	0.40123	0.385079	0.374543	0.355489	0.328202	0.291735	0.277129	0.246909	0.217382	0.21	0.21	0.204448	0.198644	0.19	0.173249	0.144606	0.136498	0.125962	0.115426	0.104511	0.0843533	0.0709148	0.0480126	0.0327445	0.0269401	0.0164038	-0.00772871	-0.0194006	-0.0256782	-0.0410095	-0.0546372	-0.08	-0.0873502
GO:0005871	1.4	1.24	1.19	1.08	1.03	1	0.15	0.07	0.04	0.01	-0.15	-0.15	-0.37	-0.46	-0.47	-0.5	-0.61	-0.62	-0.63	-0.63	-0.67	-0.73	-0.75	-0.76	-0.79	-0.8	-0.8	-0.82	-0.84	-0.93	-0.94	-0.98	-1.01	-1.04	-1.19	-1.21	-1.23	-1.28	-1.42	-1.43	-1.45	-1.47	-1.5	-1.54	-1.55	-1.67	-1.89
GO:0007017	1.4	1.24	1.19	1.14	1.03	1	0.95	0.94	0.57	0.46	0.42	0.39	0.36	0.33	0.29	0.27	0.22	0.21	0.17	0.15	0.15	0.14	0.13	0.12	0.11	0.1	0.1	0.09	0.09	0.08	0.07	0.07	0.06	0.06	0.06	0.05	0.04	0.01	0	-0.01	-0.03	-0.05	-0.05	-0.1	-0.12	-0.12	-0.13	-0.14	-0.14
GO:0007018	1.4	1.24	1.19	1.03	1	0.36	0.33	0.15	0.14	0.1	0.09	0.07	0.04	-0.14	-0.15	-0.15	-0.37	-0.43	-0.46	-0.46	-0.47	-0.5	-0.61	-0.62	-0.63	-0.63	-0.67	-0.73	-0.75	-0.76	-0.79	-0.8	-0.8	-0.82	-0.84	-0.84	-0.93	-0.94	-0.98	-1.01	-1.04	-1.19	-1.21	-1.23	-1.28	-1.32	-1.42	-1.43	-1.45
GO:0071554 [resized to 150]	1.60427	1.38801	1.25156	1.1817	1.04046	0.983689	0.891643	0.846974	0.818732	0.750605	0.66464	0.574784	0.549856	0.46634	0.442651	0.426859	0.407176	0.387233	0.375879	0.362219	0.34	0.331816	0.299597	0.277752	0.262795	0.22585	0.21	0.21	0.20098	0.198271	0.183833	0.165447	0.144207	0.130029	0.115821	0.103256	0.0874352	0.0682421	0.0437752	0.03	0.0220173	0.0193084	-0.00273775	-0.0177233	-0.0338329	-0.0461095	-0.0594236	-0.0801729	-0.09
GO:0009765	1.08	0.93	0.79	0.79	0.77	0.75	0.71	0.63	0.49	0.43	0.36	0.33	0.24	-0.11
GO:0003774	1.4	1.24	1.19	1.08	1.03	1	0.52	0.22	0.15	0.14	0.14	0.07	0.07	0.04	0.01	-0.01	-0.04	-0.04	-0.12	-0.15	-0.15	-0.21	-0.26	-0.36	-0.37	-0.4	-0.46	-0.46	-0.47	-0.5	-0.53	-0.56	-0.61	-0.62	-0.63	-0.63	-0.67	-0.73	-0.75	-0.76	-0.79	-0.8	-0.8	-0.82	-0.84	-0.84	-0.89	-0.93	-0.94
GO:0005875	1.4	1.24	1.19	1.08	1.03	1	0.45	0.39	0.27	0.15	0.07	0.05	0.05	0.04	0.01	-0.01	-0.05	-0.14	-0.15	-0.15	-0.17	-0.18	-0.19	-0.23	-0.26	-0.27	-0.29	-0.37	-0.45	-0.46	-0.47	-0.5	-0.52	-0.56	-0.6	-0.61	-0.62	-0.62	-0.62	-0.63	-0.63	-0.64	-0.66	-0.67	-0.73	-0.74	-0.75	-0.76	-0.79
GO:0046658	1.35	1.3	0.96	0.87	0.84	0.57	0.53	0.49	0.48	0.43	0.41	0.38	0.29	0.24	0.2	0.19	0.16	0.16	0.15	0.13	0.13	0.1	0.07	0.06	0.02	-0.02	-0.06	-0.08	-0.09	-0.1	-0.12	-0.15	-0.15	-0.16	-0.16	-0.19	-0.19	-0.2	-0.21	-0.21	-0.25	-0.26	-0.26	-0.28	-0.36	-0.38	-0.43	-0.45	-0.47
GO:0048046 [resized to 150]	1.98727	1.92818	1.79955	1.74455	1.64273	1.52455	1.37818	1.32	1.28227	1.22909	1.16955	1.13182	1.10545	1.08545	0.998636	0.930455	0.878182	0.789091	0.726364	0.691818	0.673636	0.642727	0.615	0.558636	0.51	0.492727	0.457727	0.425455	0.42	0.413182	0.38	0.38	0.370455	0.37	0.358636	0.344545	0.338182	0.33	0.309545	0.266364	0.241364	0.23	0.23	0.215455	0.19	0.16	0.153636	0.140455	0.14
GO:0004553 [resized to 150]	2.01522	1.76435	1.68304	1.54826	1.45217	1.35609	1.31565	1.29	1.26957	1.21	1.14609	0.971304	0.875652	0.825652	0.79	0.78	0.752174	0.704783	0.634348	0.606957	0.587391	0.565217	0.558261	0.544783	0.526957	0.451739	0.418261	0.41	0.406957	0.386957	0.38	0.365217	0.336087	0.33	0.33	0.33	0.325217	0.306522	0.28	0.249565	0.23	0.202609	0.193913	0.167826	0.153478	0.14	0.131739	0.1	0.0991304
GO:0009522	1.08	0.93	0.88	0.87	0.83	0.79	0.79	0.77	0.75	0.71	0.49	0.43	0.38	0.36	0.33	0.29	0.24	-0.07	-0.11	-0.5
GO:0030130	-0.03	-0.19	-0.27	-0.28	-0.53	-0.61	-1.06	-1.08	-1.26	-1.34	-1.51	-2.17
GO:0009506 [resized to 150]	1.78245	1.44641	1.28889	1.238	1.17174	1.09868	1.03735	0.980073	0.908911	0.835517	0.800345	0.780744	0.735898	0.686969	0.649855	0.607967	0.562142	0.531506	0.517514	0.499292	0.480309	0.437913	0.415953	0.392359	0.367296	0.350417	0.32951	0.317677	0.305844	0.299456	0.282523	0.250436	0.226679	0.20726	0.176025	0.17	0.164791	0.150236	0.140417	0.13	0.13	0.121071	0.114682	0.100127	0.0901996	0.0746279	0.0583122	0.0464065	0.0345735
GO:0006928	1.4	1.24	1.23	1.19	1.03	1	0.77	0.52	0.46	0.36	0.36	0.33	0.28	0.22	0.18	0.15	0.14	0.14	0.13	0.12	0.1	0.09	0.07	0.07	0.04	0.03	0.01	-0.02	-0.02	-0.04	-0.04	-0.12	-0.13	-0.14	-0.14	-0.15	-0.15	-0.19	-0.21	-0.27	-0.28	-0.28	-0.29	-0.29	-0.31	-0.32	-0.36	-0.36	-0.37
GO:0016798 [resized to 150]	1.99565	1.75486	1.65245	1.54115	1.49937	1.41739	1.34043	1.30051	1.28087	1.23431	1.16269	1.00569	0.878024	0.822688	0.788221	0.78	0.740316	0.663162	0.622964	0.59	0.570672	0.559368	0.545296	0.54	0.522213	0.454704	0.417668	0.41	0.404585	0.381028	0.376601	0.348458	0.330158	0.33	0.33	0.33	0.319249	0.290553	0.266126	0.232609	0.209486	0.19502	0.171897	0.162806	0.154664	0.146522	0.138379	0.112925	0.1
GO:0005911 [resized to 150]	1.77763	1.43134	1.28545	1.23262	1.15689	1.09144	1.02288	0.964605	0.889402	0.817346	0.793533	0.774622	0.740879	0.692232	0.652337	0.609772	0.562496	0.531353	0.516432	0.497522	0.475132	0.433234	0.413427	0.39188	0.367698	0.349772	0.328893	0.316801	0.30471	0.297891	0.284236	0.252742	0.226889	0.20703	0.182707	0.170615	0.169069	0.154341	0.144886	0.132794	0.13	0.123884	0.117065	0.102337	0.0928822	0.0768541	0.06058	0.0471529	0.0350615
GO:0030132	-0.03	-0.19	-0.27	-0.28	-0.53	-0.61	-1.06	-1.08	-1.26	-1.34	-1.51	-2.17
GO:0016168	1.1	1.08	0.94	0.93	0.88	0.83	0.79	0.79	0.77	0.75	0.71	0.63	0.49	0.44	0.43	0.38	0.33	0.29	0.24	-0.11	-0.22
GO:0008574	-0.73	-0.75	-1.04	-1.19	-1.23	-1.47	-1.55	-1.89
GO:0009505	1.06	0.98	0.97	0.86	0.82	0.69	0.64	0.62	0.54	0.49	0.48	0.42	0.41	0.38	0.36	0.34	0.32	0.32	0.29	0.28	0.28	0.25	0.24	0.2	0.2	0.16	0.16	0.16	0.15	0.15	0.14	0.14	0.14	0.13	0.12	0.12	0.11	0.1	0.01	-0.01	-0.02	-0.03	-0.04	-0.06	-0.07	-0.08	-0.08	-0.08	-0.09
[truncated: 146 more columns]

## Sheet: src_sheet_3
GO ID		Log FCs
GO:0009607 [resized to 150]	3.39627	2.39581	2.27793	2.15194	2.0594	1.9688	1.86631	1.80687	1.75525	1.73433	1.71968	1.69046	1.64152	1.59959	1.57318	1.54111	1.48668	1.44585	1.40521	1.3594	1.32733	1.27747	1.24972	1.18668	1.17309	1.12765	1.07217	1.02719	0.994839	0.934378	0.882903	0.856728	0.836959	0.808203	0.782258	0.7453	0.72447	0.698848	0.682488	0.651429	0.624286	0.601797	0.582535	0.565484	0.5547	0.542442	0.513963	0.4947	0.480046
GO:0006952 [resized to 150]	3.21887	2.35809	2.28787	2.17702	2.05674	1.98589	1.92567	1.85284	1.78241	1.73972	1.7173	1.67454	1.63589	1.60418	1.57624	1.54057	1.50113	1.44901	1.41142	1.37482	1.3427	1.30539	1.27071	1.23021	1.17936	1.1266	1.08028	1.03738	1.01461	0.981206	0.949858	0.9	0.87695	0.853333	0.832979	0.80461	0.78695	0.761773	0.74	0.711631	0.685603	0.652908	0.624823	0.604397	0.591844	0.571348	0.556312	0.543901	0.512766
GO:0051707 [resized to 150]	3.09308	2.38282	2.24667	2.1041	2.01692	1.92615	1.84897	1.77923	1.74641	1.71205	1.64846	1.59821	1.57179	1.52872	1.47974	1.44026	1.40487	1.36128	1.32205	1.25744	1.21564	1.18026	1.16436	1.11256	1.06564	1.02667	0.997436	0.931795	0.884359	0.854615	0.837692	0.805897	0.781795	0.747436	0.731026	0.703846	0.688205	0.672821	0.634103	0.602308	0.585128	0.568205	0.558205	0.548462	0.528462	0.507949	0.486667	0.474359	0.458974
GO:0043207 [resized to 150]	3.06539	2.37206	2.2399	2.11255	2.01941	1.92657	1.84588	1.7752	1.74245	1.70304	1.63794	1.59794	1.57255	1.54382	1.49088	1.45255	1.4151	1.36873	1.34265	1.29157	1.25588	1.20265	1.17794	1.15363	1.09814	1.04471	1.01412	0.976275	0.896667	0.872157	0.848824	0.826078	0.801961	0.774902	0.741373	0.721275	0.697941	0.682549	0.654314	0.628725	0.604412	0.588431	0.57049	0.558725	0.548529	0.527647	0.506275	0.48549	0.472843
GO:0051704 [resized to 150]	3.27474	2.84335	2.57568	2.3272	2.26629	2.13981	2.05094	1.96546	1.88454	1.80454	1.75191	1.71756	1.64396	1.59216	1.55424	1.48704	1.44235	1.39161	1.3549	1.28684	1.24704	1.19371	1.17645	1.13543	1.08199	1.0387	1.00562	0.951163	0.886704	0.858809	0.838283	0.807368	0.776454	0.742742	0.722548	0.698449	0.681496	0.649806	0.613047	0.596814	0.584404	0.56759	0.5559	0.544211	0.523795	0.508283	0.489529	0.475762	0.456371
GO:0098542 [resized to 150]	3.10626	2.35347	2.27048	2.1298	2.0383	1.98102	1.87823	1.81932	1.76156	1.72755	1.68605	1.62823	1.5868	1.55551	1.51109	1.47571	1.43327	1.38088	1.35367	1.2915	1.24565	1.18782	1.15925	1.10537	1.05259	1.02361	0.988639	0.902653	0.87966	0.85	0.838844	0.812177	0.78966	0.770068	0.740272	0.733741	0.705034	0.688299	0.664218	0.61483	0.586122	0.571565	0.561769	0.550748	0.534558	0.512381	0.49517	0.47898	0.462789
GO:0007568	5.18	2.78	2.65	2.62	2.59	2.47	2.36	2.28	2.07	2.01	1.98	1.78	1.66	1.65	1.62	1.51	1.17	1.13	1.09	1.07	0.93	0.86	0.84	0.84	0.81	0.8	0.77	0.75	0.75	0.73	0.71	0.7	0.69	0.62	0.61	0.61	0.56	0.53	0.53	0.51	0.5	0.48	0.46	0.44	0.44	0.43	0.41	0.4	0.38
GO:0004366	2.47	1.36	0.57	0.2	0.07
GO:0090447	2.47	1.36	0.57	0.26	-0.1
GO:0009617 [resized to 150]	3.60366	2.39772	2.29782	2.18614	2.0805	1.97218	1.87663	1.83267	1.7799	1.74802	1.72891	1.7004	1.66129	1.61832	1.59703	1.56535	1.53832	1.49653	1.48129	1.44723	1.42584	1.40287	1.37109	1.34812	1.28772	1.23703	1.18238	1.16119	1.11149	1.08317	1.03287	1.00059	0.950594	0.896733	0.881584	0.864356	0.85	0.837525	0.810693	0.764158	0.74	0.703564	0.695743	0.685644	0.662178	0.616832	0.590693	0.575248	0.565149
GO:0009605 [resized to 150]	2.8923	2.32351	2.18033	2.04521	1.9314	1.85192	1.78076	1.73855	1.67069	1.60097	1.56972	1.52154	1.47092	1.41851	1.3609	1.32661	1.26758	1.20919	1.17322	1.12137	1.06697	1.01692	0.990687	0.919668	0.880521	0.848886	0.833175	0.809171	0.783081	0.756848	0.734171	0.700924	0.687014	0.670711	0.636564	0.615569	0.596896	0.578223	0.563886	0.550877	0.529194	0.507085	0.484763	0.467299	0.455735	0.433199	0.423057	0.41	0.401635
GO:0009620 [resized to 150]	3.81304	2.36145	2.31768	2.28	2.18217	2.03725	1.99174	1.93377	1.86565	1.78101	1.69884	1.66783	1.61594	1.56464	1.48971	1.44188	1.35667	1.35	1.27043	1.25565	1.20739	1.17754	1.16464	1.11507	1.05638	1.03725	1.00986	0.948986	0.88942	0.844203	0.813043	0.798841	0.782174	0.75	0.74	0.735072	0.714638	0.700435	0.68	0.655362	0.605797	0.593043	0.575362	0.56	0.552029	0.546522	0.54	0.52029	0.501014
GO:0002376 [resized to 150]	3.33963	2.41444	2.29444	2.23	2.12981	2.04463	1.93574	1.80574	1.67926	1.57537	1.51037	1.44556	1.42	1.35074	1.25296	1.15167	1.02815	0.999074	0.951296	0.912407	0.89	0.873519	0.856852	0.846111	0.816852	0.78463	0.773889	0.763148	0.744815	0.736296	0.707407	0.684444	0.660185	0.625926	0.602593	0.6	0.573333	0.564259	0.537778	0.513519	0.495556	0.49	0.465	0.430556	0.43	0.428333	0.412963	0.402222	0.4
GO:0006950 [resized to 150]	2.88081	2.31346	2.1705	2.02428	1.93883	1.85893	1.78986	1.73274	1.66744	1.61001	1.57035	1.50822	1.4464	1.39946	1.34697	1.30281	1.25006	1.18956	1.11695	1.04811	1.01324	0.983004	0.935	0.890336	0.859846	0.830633	0.80047	0.768369	0.738618	0.706104	0.681084	0.650019	0.623129	0.604424	0.576468	0.551132	0.532726	0.50428	0.486516	0.472274	0.455691	0.436027	0.426104	0.411862	0.401219	0.392735	0.382812	0.365058	0.353685
GO:0016024	2.47	1.36	0.57	0.2	0.1	0.07	-0.02	-0.1	-0.11	-0.17	-0.2	-0.36
GO:0046341	2.47	1.36	0.57	0.2	0.1	0.07	-0.02	-0.1	-0.11	-0.17	-0.2	-0.36
GO:0042742 [resized to 150]	3.57588	2.35235	2.29176	2.19294	2.10471	2.02118	1.90882	1.86059	1.82882	1.78059	1.75	1.73118	1.7	1.66588	1.63529	1.59765	1.56941	1.54706	1.51353	1.49	1.45765	1.43176	1.41412	1.36	1.31	1.25471	1.18471	1.17647	1.13588	1.10412	1.07765	1.03294	1.00412	0.921765	0.887059	0.876471	0.85	0.846471	0.832353	0.800588	0.763529	0.74	0.714118	0.695294	0.687059	0.650588	0.614118	0.592941	0.578235
GO:0020037 [resized to 150]	3.22	3.11673	2.80286	2.7148	2.67367	2.64357	2.46316	2.33918	2.28255	2.26898	2.24143	2.20439	2.09939	2.04571	2.00704	1.89673	1.85071	1.84602	1.82102	1.80796	1.79	1.79	1.78153	1.76724	1.76	1.75255	1.73806	1.70755	1.67316	1.67	1.66612	1.65378	1.64724	1.60367	1.54755	1.52939	1.50735	1.495	1.46796	1.45031	1.43684	1.41327	1.40714	1.38245	1.37	1.3498	1.29102	1.24449	1.2398
GO:0046906 [resized to 150]	3.22	3.08415	2.74065	2.70369	2.65429	2.55069	2.37465	2.28811	2.26972	2.24032	2.20106	2.07221	2.03885	1.96567	1.86	1.85207	1.8459	1.81843	1.80327	1.79	1.78737	1.77429	1.7612	1.75502	1.74078	1.7088	1.67267	1.67	1.66341	1.65724	1.65	1.61304	1.54954	1.52742	1.50562	1.49088	1.45636	1.45	1.41765	1.41	1.38751	1.37	1.3476	1.2829	1.2424	1.23622	1.22313	1.21005	1.19161
GO:0042744	2.72	2.3	2.27	2.05	2.03	1.98	1.79	1.75	1.57	1.5	1.45	1.37	1.35	1.21	1.09	1.08	0.6	0.54	0.49	0.47	0.47	0.46	0.42	0.4	0.38	0.29	0.27	0.18	0.15	0.12	0.1	0.08	0.01	-0.08	-0.12	-0.25	-0.29	-0.35	-0.37	-0.59	-0.64	-0.75	-0.75	-0.86	-0.93	-0.97	-1.04	-1.07	-1.14
GO:0016209	2.72	2.3	2.27	2.22	2.05	2.03	1.98	1.79	1.75	1.73	1.73	1.61	1.6	1.57	1.57	1.5	1.49	1.45	1.37	1.36	1.35	1.31	1.21	1.09	1.09	1.08	1.08	0.91	0.83	0.79	0.73	0.73	0.54	0.52	0.5	0.49	0.49	0.48	0.47	0.47	0.46	0.46	0.44	0.43	0.42	0.41	0.41	0.4	0.38
GO:0006979 [resized to 150]	2.66895	2.47081	2.31287	2.27717	2.22547	2.10587	2.02186	1.98364	1.91518	1.84045	1.82117	1.78077	1.76506	1.70263	1.5915	1.57789	1.56397	1.55223	1.50004	1.44433	1.43648	1.40352	1.3647	1.32235	1.25291	1.23024	1.14611	1.08198	1.06	1.04178	1.00364	1	0.967328	0.918016	0.896235	0.880526	0.858745	0.85	0.835182	0.819474	0.806883	0.791984	0.765304	0.732915	0.702713	0.69	0.67915	0.657126	0.63166
GO:0006955 [resized to 150]	3.53818	2.44364	2.34682	2.25409	2.11727	2.04568	1.87705	1.76477	1.64045	1.56295	1.49341	1.43932	1.42	1.37159	1.28705	1.20955	1.11727	1.02182	1.00432	0.951591	0.913636	0.890227	0.884545	0.862955	0.854318	0.845682	0.8225	0.791136	0.774091	0.765455	0.742273	0.734545	0.703409	0.685227	0.6675	0.636818	0.616591	0.6	0.589091	0.57	0.561591	0.529545	0.510455	0.493636	0.49	0.462727	0.430227	0.427273	0.412955
GO:0005576 [resized to 150]	3.35293	2.78561	2.5439	2.35366	2.29195	2.22707	2.15317	2.09951	2.05488	2.00317	1.94854	1.85244	1.81049	1.7539	1.69805	1.61951	1.58268	1.52951	1.40805	1.35537	1.32902	1.23195	1.1961	1.12976	1.06561	1.01927	0.943659	0.850976	0.82878	0.797561	0.781951	0.756585	0.722439	0.684878	0.655366	0.622195	0.605854	0.586829	0.534878	0.488049	0.449756	0.43122	0.41	0.401707	0.379268	0.36122	0.340976	0.31122	0.288293
GO:0005618 [resized to 150]	3.52802	2.63726	2.34071	2.26208	2.1633	2.10613	2.03047	1.9142	1.81335	1.7783	1.68552	1.61637	1.585	1.53557	1.43179	1.30967	1.17764	1.05439	0.924623	0.846415	0.803302	0.791604	0.77283	0.750519	0.717594	0.668915	0.613585	0.601887	0.565708	0.504623	0.466981	0.439717	0.408349	0.359434	0.32316	0.288019	0.274387	0.268538	0.251226	0.225142	0.203302	0.190377	0.184528	0.138915	0.109292	0.0963679	0.0869811	0.0586321	0.0411321
GO:0030312 [resized to 150]	3.52802	2.63726	2.34071	2.26208	2.1633	2.10613	2.03047	1.9142	1.81335	1.7783	1.68552	1.61637	1.585	1.53557	1.43179	1.30967	1.17764	1.05439	0.924623	0.846415	0.803302	0.791604	0.77283	0.750519	0.717594	0.668915	0.613585	0.601887	0.565708	0.504623	0.466981	0.439717	0.408349	0.359434	0.32316	0.288019	0.274387	0.268538	0.251226	0.225142	0.203302	0.190377	0.184528	0.138915	0.109292	0.0963679	0.0869811	0.0586321	0.0411321
GO:0005874 [resized to 150]	2.91333	2.29606	2.25273	2.18758	2.16091	2.12212	2.05788	1.53182	0.883333	0.713939	0.570303	0.508182	0.462727	0.382727	0.357879	0.337879	0.293333	0.274242	0.196364	0.17697	0.164545	0.120303	0.0972727	0.0693939	0.05	0.04	0.0254545	-0.00454545	-0.0121212	-0.0290909	-0.04	-0.0493939	-0.0712121	-0.113333	-0.12	-0.123939	-0.136364	-0.158788	-0.180909	-0.2	-0.208485	-0.216667	-0.23	-0.238182	-0.24	-0.245455	-0.25	-0.252727	-0.265152
GO:0003777	3.1	2.33	2.26	2.19	2.15	2.11	1.99	0.28	0.11	-0.17	-0.26	-0.3	-0.32	-0.32	-0.41	-0.43	-0.49	-0.54	-0.55	-0.58	-0.62	-0.65	-0.68	-0.71	-0.72	-0.76	-0.77	-0.77	-0.8	-0.89	-0.91	-1	-1.03	-1.04	-1.06	-1.13	-1.17	-1.24	-1.27	-1.3	-1.32	-1.33	-1.37	-1.4	-1.4	-1.45	-1.53	-1.57	-1.68
GO:0071555 [resized to 150]	2.47384	2.27438	2.08911	1.87075	1.78199	1.68336	1.53205	1.48603	1.45438	1.38151	1.24151	1.09966	0.993699	0.851438	0.8	0.793356	0.768288	0.737877	0.639726	0.600137	0.538151	0.491849	0.462671	0.447466	0.436575	0.423699	0.382466	0.342192	0.310205	0.285616	0.269521	0.248493	0.23363	0.221027	0.189315	0.18	0.179863	0.16	0.135411	0.125548	0.103288	0.0411644	0.0112329	0.00150685	-0.0113014	-0.0228082	-0.0478767	-0.06	-0.0671233
GO:0045229 [resized to 150]	2.46019	2.25103	2.02888	1.83112	1.75963	1.58206	1.49841	1.45972	1.41065	1.26037	1.18336	1.02374	0.892991	0.800841	0.794393	0.76729	0.728224	0.656075	0.604486	0.576636	0.509626	0.47486	0.454299	0.443645	0.432991	0.408692	0.361402	0.35	0.320841	0.304393	0.296822	0.277757	0.25486	0.241776	0.231121	0.205888	0.184486	0.18	0.168879	0.13972	0.126542	0.12	0.0678505	0.0338318	0.02	0.013271	0.00261682	-0.0114019	-0.0240187
GO:0005871	3.1	2.33	2.26	2.19	2.15	2.11	1.99	0.28	0.11	-0.17	-0.26	-0.3	-0.32	-0.41	-0.43	-0.49	-0.54	-0.55	-0.58	-0.62	-0.65	-0.71	-0.76	-0.77	-0.77	-0.8	-0.89	-0.91	-1	-1.04	-1.06	-1.13	-1.17	-1.24	-1.3	-1.32	-1.33	-1.37	-1.4	-1.4	-1.45	-1.53	-1.57	-1.71	-1.81	-1.82	-1.86	-1.92
GO:0007017	3.1	2.33	2.26	2.25	2.19	2.14	2.11	2.07	1.99	0.59	0.49	0.39	0.37	0.35	0.3	0.29	0.28	0.28	0.18	0.16	0.16	0.12	0.07	0.07	0.06	0.05	0.04	-0.01	-0.01	-0.01	-0.02	-0.03	-0.04	-0.05	-0.05	-0.06	-0.06	-0.09	-0.11	-0.12	-0.12	-0.12	-0.13	-0.13	-0.15	-0.16	-0.17	-0.2	-0.21
GO:0007018	3.1	2.33	2.26	2.19	2.11	1.99	0.39	0.37	0.28	0.16	-0.03	-0.17	-0.26	-0.3	-0.32	-0.32	-0.33	-0.33	-0.41	-0.43	-0.49	-0.54	-0.55	-0.57	-0.58	-0.62	-0.65	-0.68	-0.71	-0.72	-0.76	-0.77	-0.77	-0.8	-0.89	-0.91	-1	-1.03	-1.04	-1.06	-1.13	-1.17	-1.24	-1.27	-1.3	-1.32	-1.33	-1.37	-1.4
GO:0071554 [resized to 150]	2.44784	2.24784	2.11824	1.92347	1.81062	1.7542	1.64091	1.53415	1.4804	1.44205	1.28636	1.1433	1.0321	0.942614	0.842216	0.8	0.788125	0.75358	0.67267	0.603523	0.531477	0.481989	0.455852	0.43875	0.424318	0.375568	0.332614	0.312727	0.292273	0.27233	0.252557	0.245341	0.233864	0.23	0.220909	0.20108	0.182216	0.18	0.173523	0.162614	0.135398	0.123352	0.0759091	0.0201136	0.01	0.00596591	-0.00125	-0.0127273	-0.02
GO:0009765	1.86	0.39	-0.23	-0.29	-0.68	-0.69	-0.78	-0.87	-1.12	-1.56	-1.67	-1.75	-2.01	-2.74
GO:0003774	3.1	2.33	2.26	2.19	2.15	2.11	1.99	0.28	0.12	0.11	0.09	0	-0.01	-0.16	-0.16	-0.17	-0.26	-0.27	-0.3	-0.32	-0.32	-0.34	-0.35	-0.35	-0.37	-0.41	-0.43	-0.49	-0.54	-0.55	-0.58	-0.62	-0.64	-0.65	-0.68	-0.71	-0.72	-0.76	-0.76	-0.77	-0.77	-0.8	-0.87	-0.89	-0.91	-1	-1.03	-1.04	-1.06
GO:0005875	3.1	2.33	2.26	2.19	2.15	2.11	1.99	1.01	0.61	0.28	0.18	0.11	0.05	0.04	-0.04	-0.12	-0.17	-0.18	-0.2	-0.21	-0.25	-0.26	-0.27	-0.3	-0.32	-0.34	-0.34	-0.36	-0.41	-0.41	-0.43	-0.49	-0.51	-0.54	-0.55	-0.55	-0.58	-0.62	-0.64	-0.65	-0.65	-0.65	-0.68	-0.71	-0.72	-0.76	-0.77	-0.77	-0.8
GO:0046658	2.07	1.98	1.61	1.19	0.92	0.89	0.85	0.8	0.79	0.78	0.75	0.68	0.59	0.52	0.51	0.43	0.41	0.36	0.35	0.32	0.31	0.3	0.29	0.29	0.28	0.26	0.25	0.24	0.12	0.11	0.09	0.08	0.06	0.05	0.04	0.02	0	-0.02	-0.07	-0.07	-0.08	-0.12	-0.13	-0.14	-0.14	-0.15	-0.16	-0.17	-0.17
GO:0048046 [resized to 150]	3.08	2.55333	2.15333	2.10667	2.08	2.04	1.93667	1.82333	1.77333	1.7	1.64	1.58667	1.56333	1.55	1.36	1.32	1.27	1.21	1.11	1.05	1.02333	0.97	0.846667	0.813333	0.773333	0.753333	0.736667	0.716667	0.676667	0.63	0.596667	0.483333	0.423333	0.403333	0.376667	0.363333	0.333333	0.3	0.283333	0.27	0.27	0.263333	0.246667	0.226667	0.216667	0.196667	0.19	0.176667	0.153333
GO:0004553 [resized to 150]	3.70655	3.00974	2.81621	2.63181	2.44991	2.30888	2.19259	2.07612	1.98216	1.94241	1.8869	1.87638	1.8481	1.73155	1.70707	1.61517	1.58302	1.57	1.54457	1.44759	1.30172	1.22172	1.09888	1.00603	0.95569	0.919569	0.835603	0.798017	0.784483	0.772241	0.75	0.74681	0.732241	0.678621	0.66	0.655603	0.610345	0.595	0.554052	0.476379	0.43819	0.417586	0.374224	0.36	0.356121	0.32681	0.31	0.292414	0.28
GO:0009522	1.86	1.85	0.6	0.39	-0.08	-0.23	-0.29	-0.53	-0.58	-0.68	-0.69	-0.87	-1.12	-1.19	-1.56	-1.56	-1.67	-1.75	-2.01	-2.74
GO:0030130	-0.02	-0.29	-0.35	-0.4	-1.05	-1.15	-1.29	-1.61	-1.66	-1.67	-1.98	-2.47
GO:0009506 [resized to 150]	2.88274	2.11462	1.8004	1.53679	1.47953	1.34603	1.26949	1.23079	1.19166	1.08206	1.01646	0.954116	0.880866	0.83343	0.804838	0.77704	0.755487	0.719964	0.689531	0.649314	0.591119	0.548989	0.534874	0.477112	0.45278	0.426245	0.41	0.391986	0.361588	0.352419	0.339206	0.312238	0.289819	0.259097	0.24657	0.22148	0.181155	0.16	0.141661	0.122599	0.109567	0.1	0.0923827	0.0750542	0.0540433	0.0475812	0.0329964	0.0211191	0.0120217
GO:0006928	3.1	2.69	2.33	2.26	2.19	2.11	1.99	1.26	0.45	0.4	0.39	0.37	0.33	0.28	0.27	0.16	0.12	0.1	0.09	0	-0.01	-0.02	-0.02	-0.03	-0.06	-0.09	-0.13	-0.13	-0.16	-0.16	-0.17	-0.25	-0.26	-0.28	-0.28	-0.28	-0.3	-0.31	-0.32	-0.32	-0.33	-0.33	-0.34	-0.35	-0.35	-0.37	-0.37	-0.39	-0.41
GO:0016798 [resized to 150]	3.65055	2.98118	2.78094	2.57803	2.36717	2.25173	2.12472	1.99811	1.95417	1.88898	1.8763	1.83362	1.72803	1.67827	1.60465	1.57354	1.56071	1.48976	1.3374	1.22953	1.10795	1.00299	0.954409	0.913386	0.862598	0.799843	0.785748	0.772677	0.75	0.745276	0.722441	0.689685	0.66	0.656614	0.624409	0.6	0.578661	0.507953	0.443622	0.425669	0.409055	0.385354	0.36	0.357008	0.327559	0.31	0.29126	0.282441	0.28
GO:0005911 [resized to 150]	2.97542	2.18563	1.83661	1.57685	1.48406	1.36	1.27287	1.23161	1.19098	1.07916	1.01164	0.945699	0.874126	0.827587	0.797937	0.774685	0.75042	0.718497	0.688811	0.642937	0.585839	0.545035	0.52549	0.470175	0.446888	0.418741	0.407483	0.383427	0.360594	0.353706	0.341014	0.314056	0.295175	0.269126	0.253531	0.240664	0.207797	0.175	0.151224	0.135979	0.120315	0.106958	0.1	0.088007	0.068986	0.051049	0.0435664	0.0272727	0.02
GO:0030132	-0.02	-0.29	-0.35	-0.4	-1.05	-1.15	-1.29	-1.61	-1.66	-1.67	-1.98	-2.47
GO:0016168	1.86	1.66	0.6	0.44	0.39	-0.08	-0.23	-0.38	-0.58	-0.68	-0.68	-0.69	-0.78	-0.87	-1.12	-1.56	-1.67	-1.75	-2.01	-2.74
GO:0008574	-0.8	-0.91	-1.06	-1.3	-1.37	-1.4	-1.53	-1.71
GO:0009505	4.35	2.21	1.82	1.8	1.72	1.6	1.45	1.2	1.14	0.99	0.87	0.85	0.82	0.8	0.78	0.78	0.75	0.74	0.69	0.69	0.49	0.47	0.44	0.4	0.36	0.29	0.28	0.28	0.27	0.26	0.25	0.24	0.22	0.2	0.19	0.19	0.18	0.18	0.15	0.12	0.11	0.1	0.09	0.07	0.03	0.01	0.01	0.01	0
[truncated: 137 more columns]

## Sheet: src_sheet_4
GO ID		Log FCs
GO:0009607 [resized to 150]	2.33783	1.85194	1.74212	1.66774	1.54783	1.4812	1.44816	1.39931	1.3559	1.33664	1.32138	1.3129	1.30346	1.27959	1.25041	1.21235	1.15618	1.12281	1.11097	1.08065	1.05521	1.03318	0.99212	0.947051	0.900783	0.879217	0.854516	0.817189	0.787143	0.747419	0.725207	0.699309	0.669263	0.644101	0.624562	0.602535	0.591382	0.556544	0.537281	0.523548	0.493364	0.474747	0.463963	0.448664	0.4347	0.417834	0.403134	0.391613	0.371567
GO:0006952 [resized to 150]	2.29598	1.90533	1.76107	1.6832	1.59083	1.50929	1.46604	1.44533	1.38769	1.34402	1.32296	1.30722	1.28675	1.2716	1.22982	1.19882	1.13527	1.11254	1.07391	1.0558	1.03414	1.02124	0.984793	0.952959	0.917811	0.897692	0.873491	0.850296	0.812544	0.785799	0.754201	0.730178	0.709882	0.683728	0.664911	0.641479	0.633905	0.60645	0.579172	0.555858	0.537692	0.52716	0.506746	0.486509	0.467337	0.454438	0.440178	0.423254	0.408166
GO:0051707 [resized to 150]	1.89751	1.75447	1.69734	1.60389	1.49628	1.45133	1.40075	1.34205	1.31959	1.31	1.2999	1.27044	1.22891	1.2001	1.1416	1.12102	1.10403	1.07556	1.0529	1.0342	0.99901	0.952491	0.903481	0.883549	0.858908	0.822184	0.787406	0.744232	0.720819	0.695666	0.661263	0.642218	0.615085	0.600205	0.589249	0.549727	0.533481	0.51628	0.485358	0.471638	0.461433	0.444676	0.432355	0.415188	0.402833	0.388703	0.370751	0.364778	0.35
GO:0043207 [resized to 150]	1.89255	1.75088	1.68892	1.58676	1.49069	1.45206	1.39833	1.35196	1.32667	1.31559	1.30784	1.28559	1.2499	1.21422	1.16255	1.12441	1.11578	1.08941	1.06618	1.03853	1.01843	0.963529	0.917059	0.888137	0.862843	0.829608	0.79902	0.762941	0.734314	0.715784	0.68451	0.652353	0.636863	0.611569	0.6	0.579118	0.547941	0.532549	0.511961	0.486765	0.471961	0.460882	0.44402	0.431373	0.412353	0.40098	0.388922	0.370588	0.363039
GO:0051704 [resized to 150]	2.28088	2.06511	1.83831	1.72906	1.64229	1.57185	1.49285	1.44671	1.39047	1.32878	1.31359	1.30204	1.26878	1.23246	1.19555	1.13202	1.11356	1.0821	1.05318	1.0295	0.980304	0.929061	0.895414	0.866492	0.826519	0.789696	0.743508	0.719033	0.689448	0.662597	0.642486	0.620608	0.601133	0.593122	0.555912	0.534282	0.515994	0.494144	0.475359	0.463508	0.444006	0.428729	0.412652	0.400939	0.395442	0.37953	0.368232	0.350304	0.340663
GO:0098542 [resized to 150]	1.81072	1.74127	1.68647	1.61095	1.52706	1.4786	1.439	1.35837	1.32145	1.31163	1.3052	1.28615	1.2614	1.21063	1.16557	1.12271	1.10887	1.07955	1.04977	1.03683	1.01466	0.968009	0.933303	0.898326	0.882081	0.855656	0.799367	0.749367	0.730136	0.700995	0.662896	0.645611	0.629955	0.6	0.591855	0.555611	0.536516	0.526697	0.497059	0.473937	0.463846	0.454027	0.438416	0.418778	0.407964	0.394751	0.376471	0.368507	0.3519
GO:0007568	2.56	2.1	2.01	1.9	1.87	1.62	1.6	1.39	1.38	1.36	1.32	1.31	1.27	1.17	1.17	1.1	0.97	0.96	0.94	0.87	0.76	0.73	0.71	0.66	0.64	0.62	0.59	0.55	0.54	0.53	0.52	0.48	0.47	0.47	0.47	0.44	0.43	0.4	0.4	0.39	0.39	0.38	0.36	0.35	0.34	0.29	0.28	0.28	0.27
GO:0004366	1.9	1	0.24	0.06	-0.01
GO:0090447	1.9	1	0.24	-0.15	-0.26
GO:0009617 [resized to 150]	1.94442	1.74973	1.7193	1.61917	1.53864	1.48462	1.4591	1.42867	1.35329	1.31967	1.31	1.30342	1.26957	1.23821	1.20854	1.16189	1.12445	1.12	1.11375	1.09369	1.07432	1.07	1.05276	1.0392	1.02917	1.01741	0.977342	0.942591	0.87309	0.85402	0.835914	0.796844	0.766744	0.742757	0.722691	0.707608	0.681329	0.652492	0.64	0.621063	0.603654	0.598605	0.57289	0.54	0.533522	0.528472	0.50691	0.478671	0.458372
GO:0009605 [resized to 150]	2.09263	1.79365	1.70403	1.594	1.48543	1.43181	1.3657	1.33117	1.31383	1.29704	1.24973	1.20095	1.13762	1.11646	1.08341	1.05552	1.0265	0.960392	0.904982	0.87478	0.832235	0.805815	0.784197	0.749952	0.725838	0.698728	0.663698	0.637586	0.610749	0.59786	0.567848	0.542473	0.532794	0.512414	0.492033	0.473151	0.463853	0.445541	0.431688	0.412521	0.398442	0.383793	0.370927	0.365196	0.350547	0.341249	0.33195	0.317087	0.31
GO:0009620 [resized to 150]	1.75899	1.72449	1.71594	1.6687	1.65	1.56594	1.41652	1.36348	1.31	1.3042	1.29217	1.23594	1.22319	1.17014	1.11478	1.09942	1.08333	1.05174	1.02957	0.985217	0.918696	0.885072	0.848551	0.805652	0.792754	0.754493	0.728986	0.715362	0.687536	0.648406	0.608696	0.6	0.596087	0.59	0.559565	0.545072	0.530145	0.48	0.474058	0.459855	0.445797	0.44	0.43029	0.43	0.414058	0.403043	0.383768	0.371014	0.361014
GO:0002376 [resized to 150]	1.89923	1.74538	1.56385	1.47923	1.45385	1.39385	1.31923	1.29	1.25385	1.21385	1.16462	1.07846	1.06769	1.03846	1.01385	0.956923	0.891538	0.81	0.787692	0.752308	0.733077	0.714615	0.684615	0.670769	0.654615	0.642308	0.609231	0.596923	0.59	0.580769	0.549231	0.538462	0.520769	0.502308	0.483846	0.47	0.464615	0.44	0.417692	0.399231	0.39	0.376154	0.359231	0.35	0.343077	0.336923	0.33	0.320769	0.314615
GO:0006950 [resized to 150]	2.35059	1.80013	1.67417	1.57276	1.47732	1.44094	1.37436	1.32768	1.30022	1.2579	1.20619	1.14549	1.10168	1.06205	1.02753	0.972633	0.93098	0.897631	0.86358	0.827751	0.799173	0.772331	0.740505	0.71495	0.686545	0.65778	0.635978	0.615324	0.583921	0.550341	0.530524	0.512148	0.493772	0.46963	0.44765	0.430716	0.414728	0.39964	0.379822	0.366444	0.350769	0.341581	0.333114	0.321764	0.310197	0.294109	0.282037	0.272129	0.263662
GO:0016024	1.9	1	0.24	0.09	0.06	0.04	0.01	-0.01	-0.05	-0.09	-0.18	-0.27
GO:0046341	1.9	1	0.24	0.09	0.06	0.04	0.01	-0.01	-0.05	-0.09	-0.18	-0.27
GO:0042742 [resized to 150]	1.82929	1.73522	1.71751	1.62344	1.56095	1.49265	1.47522	1.44644	1.38968	1.32486	1.31672	1.30858	1.28352	1.26636	1.22917	1.2083	1.17012	1.1298	1.12	1.11565	1.09909	1.08281	1.07	1.04368	1.03901	1.03	1.01126	0.974111	0.94917	0.879526	0.860672	0.85	0.787036	0.753992	0.733676	0.715731	0.690909	0.666482	0.645375	0.64	0.612648	0.6	0.584704	0.548419	0.54	0.530593	0.528379	0.508617	0.488498
GO:0020037	2.43	2.37	2.31	2.27	2.08	2.04	2.01	1.99	1.97	1.8	1.79	1.75	1.7	1.67	1.67	1.63	1.62	1.6	1.57	1.5	1.5	1.48	1.48	1.46	1.45	1.45	1.45	1.44	1.43	1.39	1.39	1.39	1.39	1.38	1.38	1.37	1.37	1.36	1.36	1.35	1.35	1.34	1.33	1.33	1.32	1.31	1.29	1.29	1.26
GO:0046906 [resized to 150]	2.41167	2.33333	2.23111	2.05889	2.01222	1.98111	1.84194	1.77556	1.71667	1.67083	1.64667	1.61722	1.585	1.51361	1.49167	1.47944	1.45667	1.45	1.4475	1.43444	1.39556	1.39	1.38917	1.38	1.37306	1.36694	1.36	1.35083	1.34472	1.33167	1.33	1.32194	1.30278	1.29	1.2525	1.22417	1.19639	1.165	1.14861	1.12	1.09083	1.04	0.967222	0.948056	0.917778	0.891389	0.89	0.882222	0.872222
GO:0042744	2.08	1.79	1.67	1.67	1.45	1.39	1.39	1.36	1.33	1.29	1.12	0.96	0.94	0.9	0.81	0.62	0.44	0.43	0.39	0.39	0.38	0.34	0.28	0.22	0.19	0.15	0.15	0.1	0.08	0.07	0.07	0.03	-0.02	-0.02	-0.27	-0.33	-0.36	-0.38	-0.43	-0.46	-0.67	-0.69	-0.79	-0.85	-0.85	-0.89	-0.92	-1.01	-1.03
GO:0016209	2.08	1.79	1.67	1.67	1.58	1.46	1.45	1.39	1.39	1.38	1.36	1.33	1.32	1.29	1.2	1.12	1.11	1.1	1.07	0.96	0.94	0.9	0.86	0.81	0.79	0.73	0.69	0.63	0.62	0.62	0.6	0.57	0.45	0.43	0.42	0.41	0.4	0.39	0.39	0.38	0.35	0.35	0.34	0.31	0.31	0.3	0.28	0.28	0.26
GO:0006979 [resized to 150]	2.37388	1.93551	1.82592	1.75082	1.66898	1.6551	1.58837	1.49653	1.47571	1.46184	1.45408	1.40959	1.39	1.38469	1.35245	1.32918	1.31531	1.3051	1.24531	1.16735	1.12	1.12	1.03367	1.01531	0.949796	0.94	0.925306	0.882041	0.834898	0.823878	0.81	0.79898	0.76898	0.744082	0.719796	0.69	0.673265	0.643061	0.625714	0.615918	0.594082	0.566735	0.543469	0.519388	0.497755	0.489184	0.48	0.451837	0.439796
GO:0006955 [resized to 150]	1.91528	1.78321	1.60925	1.48358	1.46528	1.40566	1.32472	1.29	1.26491	1.22226	1.20132	1.13792	1.07453	1.07	1.0417	1.01943	0.953019	0.880943	0.813585	0.796226	0.766981	0.745094	0.730755	0.714151	0.690189	0.68	0.656792	0.647358	0.612075	0.59434	0.59	0.583962	0.559245	0.533585	0.515283	0.497547	0.474528	0.47	0.464906	0.448679	0.421887	0.412075	0.394528	0.385849	0.371509	0.35566	0.35	0.345472	0.336792
GO:0005576 [resized to 150]	2.34896	2.05075	1.91684	1.83289	1.76949	1.70512	1.67065	1.59953	1.50706	1.42122	1.38289	1.35013	1.32132	1.27271	1.22556	1.20132	1.14708	1.11481	1.06114	0.980457	0.94	0.923785	0.895122	0.860049	0.848581	0.803458	0.749918	0.698695	0.670147	0.641892	0.600277	0.564747	0.541452	0.51571	0.492577	0.482365	0.469625	0.416835	0.400457	0.352822	0.329951	0.30708	0.293997	0.275563	0.265351	0.250277	0.214992	0.203931	0.18
GO:0005618 [resized to 150]	2.45085	1.93465	1.83141	1.73099	1.66761	1.58225	1.51479	1.40789	1.33507	1.29873	1.24845	1.21803	1.19	1.1231	1.03732	0.961831	0.935493	0.903662	0.869296	0.76	0.709155	0.680845	0.656197	0.605352	0.572394	0.517606	0.488169	0.461972	0.42	0.412254	0.366338	0.30338	0.297465	0.262958	0.224789	0.200423	0.176197	0.16	0.15	0.140845	0.126338	0.115493	0.106056	0.0861972	0.0708451	0.0577465	0.0395775	0.03	0.0147887
GO:0030312 [resized to 150]	2.45085	1.93465	1.83141	1.73099	1.66761	1.58225	1.51479	1.40789	1.33507	1.29873	1.24845	1.21803	1.19	1.1231	1.03732	0.961831	0.935493	0.903662	0.869296	0.76	0.709155	0.680845	0.656197	0.605352	0.572394	0.517606	0.488169	0.461972	0.42	0.412254	0.366338	0.30338	0.297465	0.262958	0.224789	0.200423	0.176197	0.16	0.15	0.140845	0.126338	0.115493	0.106056	0.0861972	0.0708451	0.0577465	0.0395775	0.03	0.0147887
GO:0005874 [resized to 150]	2.1297	1.63576	1.52273	1.42879	1.38	1.32424	0.77697	0.551818	0.48	0.432121	0.384545	0.279091	0.238788	0.22	0.22	0.175758	0.143333	0.13	0.111818	0.08	0.08	0.0721212	0.0563636	0.0148485	0.01	0	-0.0145455	-0.0372727	-0.0421212	-0.0545455	-0.06	-0.0787879	-0.0884848	-0.1	-0.109091	-0.117879	-0.13	-0.131212	-0.14	-0.14	-0.149394	-0.163333	-0.175758	-0.180606	-0.19	-0.19	-0.190303	-0.202727	-0.21
GO:0003777	2.28	1.66	1.61	1.44	1.38	1.38	0.15	0.08	-0.16	-0.19	-0.22	-0.3	-0.36	-0.37	-0.37	-0.4	-0.41	-0.43	-0.44	-0.47	-0.47	-0.5	-0.54	-0.57	-0.59	-0.6	-0.67	-0.67	-0.69	-0.7	-0.76	-0.76	-0.77	-0.8	-0.85	-0.89	-0.9	-0.91	-0.92	-1	-1.03	-1.05	-1.05	-1.08	-1.1	-1.11	-1.13	-1.18	-1.21
GO:0071555 [resized to 150]	1.88292	1.69312	1.45729	1.26	1.22021	1.17562	1.14042	1.08458	1.02937	0.965833	0.911875	0.841042	0.755	0.69125	0.675833	0.653542	0.6025	0.562083	0.5275	0.48875	0.420208	0.366875	0.322292	0.288333	0.264792	0.240833	0.215625	0.21	0.197708	0.19	0.187292	0.167917	0.148125	0.137083	0.118958	0.103542	0.0845833	0.08	0.0754167	0.07	0.0610417	0.0533333	0.0370833	0.03	0.0133333	-0.006875	-0.0164583	-0.026875	-0.0404167
GO:0045229 [resized to 150]	1.87142	1.66006	1.39987	1.23571	1.20186	1.15562	1.12303	1.07489	0.998076	0.946656	0.883596	0.78164	0.703817	0.682492	0.668644	0.627445	0.582114	0.531388	0.52164	0.465174	0.388076	0.336467	0.299054	0.28	0.267382	0.251041	0.220505	0.21918	0.21	0.203375	0.192839	0.19	0.178265	0.157192	0.145426	0.129779	0.113438	0.0985489	0.0832808	0.08	0.0722082	0.0664038	0.06	0.0411987	0.0300631	0.0185174	0.00845426	-0.00681388	-0.0173502
GO:0005871	2.28	1.66	1.61	1.44	1.38	1.38	0.15	0.08	-0.19	-0.22	-0.3	-0.36	-0.37	-0.37	-0.4	-0.43	-0.44	-0.47	-0.5	-0.54	-0.57	-0.59	-0.6	-0.67	-0.67	-0.69	-0.7	-0.76	-0.77	-0.8	-0.89	-0.9	-0.91	-0.92	-1	-1.03	-1.05	-1.05	-1.08	-1.1	-1.11	-1.13	-1.18	-1.21	-1.32	-1.39	-1.45	-1.63
GO:0007017	2.28	1.66	1.61	1.44	1.38	1.38	1.36	1.3	0.47	0.46	0.34	0.33	0.27	0.2	0.19	0.17	0.16	0.16	0.13	0.11	0.1	0.08	0.08	0.08	0.02	0.02	0.01	0	-0.04	-0.04	-0.06	-0.06	-0.06	-0.08	-0.08	-0.09	-0.1	-0.1	-0.11	-0.11	-0.11	-0.12	-0.13	-0.13	-0.13	-0.13	-0.14	-0.14	-0.14
GO:0007018	2.28	1.66	1.61	1.44	1.38	1.38	0.34	0.17	0.16	0.08	-0.13	-0.14	-0.16	-0.19	-0.22	-0.3	-0.36	-0.37	-0.37	-0.4	-0.41	-0.42	-0.43	-0.44	-0.47	-0.47	-0.5	-0.54	-0.57	-0.59	-0.6	-0.67	-0.67	-0.69	-0.7	-0.76	-0.76	-0.77	-0.8	-0.85	-0.89	-0.9	-0.91	-0.92	-1	-1.03	-1.05	-1.05	-1.08
GO:0071554 [resized to 150]	1.85833	1.64369	1.47072	1.38254	1.26259	1.21994	1.18853	1.14259	1.08066	0.999395	0.939193	0.862824	0.758242	0.700663	0.676974	0.652305	0.591441	0.550288	0.525879	0.467262	0.397493	0.353862	0.308242	0.271182	0.252795	0.220807	0.21	0.206657	0.195303	0.19	0.182594	0.162363	0.144207	0.134352	0.115821	0.0989337	0.0874352	0.08	0.079049	0.07	0.0663401	0.0593084	0.0436311	0.0365994	0.03	0.0282133	0.0168588	0.00533141	-0.0115274
GO:0009765	1.33	0.13	-0.46	-0.5	-0.78	-0.86	-1.04	-1.38	-1.5	-1.98	-2	-2.26	-2.48	-3.35
GO:0003774	2.28	1.66	1.61	1.44	1.38	1.38	0.15	0.1	0.08	0.05	0.03	0	-0.08	-0.14	-0.16	-0.19	-0.21	-0.21	-0.22	-0.28	-0.3	-0.36	-0.37	-0.37	-0.38	-0.39	-0.39	-0.4	-0.41	-0.43	-0.44	-0.47	-0.47	-0.5	-0.54	-0.56	-0.57	-0.59	-0.6	-0.62	-0.67	-0.67	-0.69	-0.7	-0.76	-0.76	-0.77	-0.8	-0.85
GO:0005875	2.28	1.66	1.61	1.44	1.38	1.38	0.86	0.28	0.15	0.13	0.08	0.06	0.01	-0.04	-0.1	-0.11	-0.11	-0.16	-0.17	-0.19	-0.19	-0.21	-0.21	-0.22	-0.22	-0.3	-0.34	-0.36	-0.37	-0.37	-0.38	-0.38	-0.4	-0.42	-0.43	-0.44	-0.47	-0.47	-0.49	-0.5	-0.52	-0.53	-0.54	-0.57	-0.59	-0.6	-0.62	-0.62	-0.67
GO:0046658	1.68	1.32	1.05	1.02	0.94	0.85	0.67	0.6	0.55	0.54	0.48	0.48	0.42	0.4	0.39	0.37	0.32	0.32	0.25	0.22	0.2	0.2	0.19	0.18	0.18	0.17	0.17	0.16	0.14	0.09	0.08	0.05	0.01	0.01	-0.03	-0.05	-0.07	-0.08	-0.08	-0.11	-0.12	-0.12	-0.13	-0.13	-0.15	-0.15	-0.17	-0.17	-0.17
GO:0048046 [resized to 150]	2.74026	1.96467	1.87286	1.81718	1.76251	1.71326	1.64471	1.427	1.32771	1.29414	1.26291	1.217	1.2011	1.16568	1.07687	0.961806	0.925595	0.888855	0.86	0.86	0.829075	0.766256	0.66	0.657885	0.627974	0.598811	0.561586	0.523524	0.494141	0.455639	0.41	0.351586	0.307577	0.3	0.293612	0.267269	0.26	0.206872	0.18652	0.176476	0.156167	0.15	0.149515	0.14	0.125463	0.115947	0.11	0.11	0.100352
GO:0004553 [resized to 150]	3.25522	2.75609	2.05217	2.0113	1.83826	1.72391	1.6213	1.55478	1.5	1.47609	1.45	1.35478	1.2613	1.21087	1.17087	1.10217	1.04217	1.02	1.01	0.98	0.977391	0.950435	0.933043	0.894783	0.794348	0.691739	0.650435	0.613913	0.59087	0.583478	0.543043	0.528261	0.482174	0.433043	0.411304	0.39087	0.375217	0.368261	0.354783	0.328261	0.31	0.295652	0.273913	0.248261	0.213478	0.196522	0.189565	0.176087	0.168261
GO:0009522	1.48	1.33	0.21	0.13	-0.43	-0.46	-0.5	-0.77	-0.78	-0.8	-0.86	-1.32	-1.38	-1.5	-1.98	-2	-2.02	-2.26	-2.48	-3.35
GO:0030130	-0.01	-0.13	-0.26	-0.28	-0.89	-0.92	-0.99	-1.38	-1.46	-1.58	-1.61	-1.7	-2.15
GO:0009506 [resized to 150]	1.91275	1.47553	1.33089	1.277	1.18448	1.12821	1.00427	0.938373	0.89906	0.870235	0.831935	0.789078	0.698897	0.657269	0.62047	0.589222	0.563671	0.540886	0.52038	0.471917	0.424159	0.408282	0.39	0.373834	0.360958	0.35	0.315552	0.290633	0.277523	0.260235	0.246817	0.224647	0.208282	0.192694	0.177197	0.165335	0.150759	0.138391	0.115172	0.106022	0.0941591	0.0800181	0.0617179	0.0494213	0.0375588	0.0284087	0.0103797	-0.0106329	-0.0244665
GO:0006928	2.28	2.17	1.66	1.61	1.44	1.38	1.38	1.1	0.36	0.34	0.25	0.22	0.18	0.18	0.17	0.16	0.1	0.08	0.05	0.03	0.02	0	-0.01	-0.04	-0.05	-0.08	-0.08	-0.12	-0.13	-0.13	-0.14	-0.14	-0.16	-0.19	-0.19	-0.21	-0.22	-0.22	-0.24	-0.26	-0.26	-0.28	-0.3	-0.3	-0.31	-0.36	-0.36	-0.37	-0.37
GO:0016798 [resized to 150]	3.22333	2.62286	2.04714	1.95143	1.79452	1.66857	1.57643	1.50857	1.48452	1.45	1.35643	1.25286	1.21	1.14952	1.07167	1.02952	1.01667	0.987857	0.98	0.95381	0.933333	0.894286	0.82	0.727619	0.664048	0.625952	0.607619	0.589762	0.567143	0.547619	0.533571	0.511905	0.459762	0.418571	0.395238	0.378333	0.369048	0.355	0.337857	0.315714	0.304762	0.278095	0.256905	0.214524	0.206429	0.192381	0.184286	0.170238	0.154286
GO:0005911 [resized to 150]	2.01694	1.55599	1.34744	1.28744	1.19464	1.13278	1.01401	0.939475	0.898879	0.868792	0.830158	0.778494	0.69387	0.649877	0.61345	0.582347	0.563625	0.540753	0.51732	0.466883	0.422277	0.403608	0.388546	0.370228	0.36	0.352189	0.335972	0.299615	0.283713	0.265814	0.254711	0.232609	0.218862	0.199877	0.184133	0.172014	0.160298	0.15	0.127986	0.111419	0.101734	0.0876883	0.0755692	0.0569002	0.0465849	0.0344658	0.0225744	0.00359019	-0.0166375
GO:0030132	-0.01	-0.13	-0.26	-0.28	-0.89	-0.92	-0.99	-1.38	-1.46	-1.58	-1.61	-1.7	-2.15
GO:0016168	1.33	1.22	0.34	0.21	0.13	-0.27	-0.43	-0.46	-0.77	-0.78	-0.86	-0.97	-1.04	-1.38	-1.5	-1.98	-2	-2.26	-2.48	-3.35
GO:0008574	-0.57	-0.69	-0.9	-0.91	-1	-1.11	-1.13	-1.32
GO:0009505	2.02	1.57	1.53	1.47	1.21	1.12	1.1	1.02	0.93	0.89	0.89	0.73	0.72	0.68	0.66	0.61	0.61	0.6	0.53	0.41	0.3	0.3	0.3	0.29	0.22	0.22	0.19	0.17	0.17	0.15	0.15	0.14	0.14	0.12	0.12	0.12	0.11	0.11	0.1	0.08	0.06	0.05	0.03	0.03	0.01	0.01	-0.01	-0.01	-0.01
[truncated: 145 more columns]

## Sheet: src_sheet_5
GO ID		Log FCs
GO:0009607 [resized to 150]	10.3815	8.33919	6.49677	5.68537	5.30714	4.96842	4.55922	3.9354	3.45106	3.2123	3.04146	2.8491	2.70758	2.53764	2.36081	2.25702	2.16984	1.98978	1.8687	1.76357	1.65491	1.5627	1.50267	1.42801	1.37593	1.30786	1.2272	1.15484	1.12081	1.0809	1.05236	1.01888	0.979534	0.929286	0.90177	0.857857	0.835683	0.798012	0.776646	0.757267	0.74528	0.731522	0.713913	0.701118	0.682081	0.656056	0.632857	0.610497	0.598944
GO:0006952 [resized to 150]	11.0961	7.89546	6.31998	5.8507	5.4274	5.15779	4.70435	4.42075	3.93457	3.49673	3.27582	3.03904	2.80096	2.71459	2.5018	2.27111	2.15642	2.06113	1.94325	1.82002	1.73964	1.6481	1.56212	1.47938	1.42077	1.35327	1.29507	1.25685	1.18219	1.12728	1.07983	1.033	1.0107	0.958798	0.909135	0.87887	0.840337	0.796394	0.763846	0.744832	0.727692	0.716466	0.705481	0.687091	0.664231	0.64613	0.630288	0.61012	0.596779
GO:0051707 [resized to 150]	10.3563	7.01155	5.55409	5.2457	4.83259	4.25352	3.69627	3.27264	3.09269	2.92451	2.77497	2.64824	2.47943	2.32399	2.23995	2.10378	1.86425	1.74549	1.64492	1.56358	1.47145	1.40492	1.34534	1.29891	1.20062	1.15389	1.12124	1.08622	1.05756	1.02824	1.0028	0.952539	0.914093	0.894922	0.849119	0.827358	0.790674	0.775648	0.756839	0.746373	0.734145	0.719016	0.707461	0.690466	0.659016	0.632694	0.61114	0.603368	0.59
GO:0043207 [resized to 150]	10.3184	6.81463	5.49339	5.20595	4.70893	4.09289	3.56215	3.20628	3.03165	2.85	2.71777	2.56124	2.39479	2.27595	2.2114	2.01554	1.88901	1.78802	1.69397	1.59198	1.52893	1.46496	1.40752	1.34686	1.29843	1.19264	1.15281	1.11364	1.07802	1.05256	1.01992	0.986694	0.936612	0.904711	0.87314	0.839091	0.805372	0.78124	0.763554	0.749174	0.736612	0.723058	0.708926	0.692727	0.666364	0.644876	0.619752	0.608512	0.593471
GO:0051704 [resized to 150]	12.4005	10.8765	10.0691	9.25621	6.75041	5.50477	5.12916	4.5456	3.91571	3.35021	3.08701	2.87952	2.74429	2.58356	2.41438	2.25861	2.13844	1.89617	1.73554	1.626	1.54306	1.42482	1.36226	1.29813	1.19669	1.15456	1.12328	1.08028	1.04835	1.01359	0.971038	0.930168	0.90007	0.849888	0.822188	0.788976	0.772118	0.754474	0.74209	0.725512	0.711823	0.700996	0.676999	0.650659	0.619902	0.606522	0.594937	0.585456	0.57195
GO:0098542 [resized to 150]	9.60844	6.06358	5.32991	5.11541	4.57005	4.0595	3.48491	3.22651	3.08647	2.88619	2.74619	2.60716	2.45083	2.30289	2.23216	1.94376	1.74656	1.61266	1.53454	1.43128	1.38899	1.33009	1.28307	1.17729	1.14165	1.09867	1.05982	1.03569	1.0111	0.975917	0.938211	0.903028	0.867018	0.833991	0.786422	0.772156	0.754679	0.74156	0.731881	0.717844	0.709404	0.696009	0.669771	0.640459	0.617615	0.607569	0.59445	0.59	0.580183
GO:0007568	9.96	9.72	9.33	7.23	6.76	5.9	5.43	5.4	5.09	3.78	3.2	3.09	2.55	2.34	1.65	1.63	1.61	1.58	1.29	1.27	1.17	1.16	1.15	1.1	1.09	1.03	0.9	0.84	0.81	0.79	0.74	0.73	0.73	0.69	0.68	0.66	0.66	0.63	0.62	0.61	0.59	0.59	0.58	0.58	0.58	0.55	0.53	0.52	0.5
GO:0004366	0.64	0.14	0.07	-0.5
GO:0090447	0.64	0.51	-0.23	-0.5	-3.38
GO:0009617 [resized to 150]	10.6413	8.82204	5.98147	5.26783	5.17147	4.55629	4.12973	3.44532	3.16094	3.09786	2.99739	2.92341	2.75365	2.52288	2.37258	2.29358	2.25221	2.17261	1.94532	1.7801	1.63495	1.54144	1.42538	1.31615	1.259	1.16334	1.14264	1.10365	1.06281	1.05599	1.03702	1.02104	1.01107	0.985585	0.951137	0.919699	0.906221	0.88	0.843846	0.786522	0.767692	0.756388	0.75	0.741438	0.736488	0.73	0.718094	0.706589	0.696622
GO:0009605 [resized to 150]	9.5515	6.48982	5.42593	4.94749	4.23467	3.61563	3.1682	2.91647	2.74521	2.54222	2.32509	2.21503	1.97725	1.82778	1.7324	1.63838	1.54036	1.47772	1.40515	1.34168	1.30138	1.21443	1.15084	1.10772	1.07114	1.04168	1.01581	0.972455	0.922754	0.882036	0.840778	0.809281	0.782096	0.762335	0.74982	0.733892	0.715749	0.696347	0.674431	0.656826	0.64018	0.614551	0.601497	0.59	0.585509	0.574491	0.560539	0.536347	0.511437
GO:0009620 [resized to 150]	7.3766	5.84825	5.30495	5.22282	4.83767	4.47932	4.35515	3.93388	3.16194	2.80466	2.77175	2.51252	2.45515	2.38214	2.29252	2.24165	2.13942	1.81087	1.6868	1.6266	1.59553	1.52029	1.43	1.40903	1.37816	1.29971	1.23874	1.16	1.15398	1.14417	1.11	1.10311	1.08573	1.04476	1.0035	0.963981	0.912233	0.891845	0.84	0.833204	0.821068	0.785049	0.779223	0.756893	0.744175	0.730194	0.716019	0.71	0.694175
GO:0002376 [resized to 150]	10.7364	9.58729	5.88561	4.85776	3.34318	3.01645	2.85551	2.73308	2.47542	2.2214	2.10748	2.04131	1.73346	1.55925	1.45523	1.40701	1.32243	1.29047	1.21495	1.11421	1.08682	1.05374	0.980467	0.95	0.905607	0.857009	0.838037	0.798785	0.780093	0.768131	0.743738	0.737757	0.719533	0.706449	0.691121	0.675607	0.663645	0.648505	0.631028	0.612523	0.593738	0.59	0.575701	0.559252	0.55	0.547944	0.522523	0.498598	0.49
GO:0006950 [resized to 150]	11.1563	8.56277	6.41246	5.6009	4.9802	4.37203	3.88676	3.45429	3.16942	2.88046	2.68829	2.43268	2.2394	2.06132	1.9054	1.76912	1.6477	1.54246	1.44532	1.35552	1.28194	1.2271	1.15826	1.11165	1.07144	1.02688	0.977512	0.925603	0.888486	0.853799	0.813867	0.768766	0.745651	0.72406	0.706432	0.692392	0.673067	0.65783	0.641697	0.620501	0.604291	0.590077	0.575796	0.556837	0.538862	0.519836	0.502257	0.486615	0.466249
GO:0016024	0.64	0.42	0.14	0.07	-0.04	-0.26	-0.35	-0.39	-0.43	-0.47	-0.5
GO:0046341	0.64	0.42	0.14	0.07	-0.04	-0.26	-0.35	-0.39	-0.43	-0.47	-0.5
GO:0042742 [resized to 150]	10.5659	7.84352	5.83842	5.26901	5.19245	4.78067	4.45565	3.78261	3.38478	3.15458	3.09735	2.97514	2.84605	2.53126	2.40632	2.29905	2.25403	2.01846	1.80628	1.73522	1.57213	1.53119	1.41648	1.3198	1.2932	1.17976	1.13806	1.07364	1.05458	1.03696	1.02067	1.01	0.984506	0.952016	0.931423	0.905731	0.884427	0.852411	0.806877	0.777233	0.763162	0.75502	0.746877	0.74	0.734664	0.73	0.72083	0.71	0.700237
GO:0020037	14.86	13.15	12.29	11.78	11.23	10.67	10.35	9.85	9.75	9.73	9.27	9.17	8.74	8.55	7.83	7.12	7.07	6.76	6.75	6.18	5.64	5.54	5.45	5.38	5.27	5.09	4.94	4.88	4.76	4.61	4.54	4.24	4.2	4.14	3.73	3.68	3.54	3.48	3.45	3.31	3.27	3.19	3.1	3.09	3.01	2.88	2.84	2.8	2.72
GO:0046906 [resized to 150]	14.343	12.63	11.7123	10.9435	10.3514	9.80814	9.72488	9.23744	8.9	8.39581	7.45023	7.03488	6.75558	6.3007	5.60512	5.4814	5.35512	5.16953	4.95116	4.82419	4.64	4.42837	4.21302	4.02698	3.70093	3.59814	3.5107	3.47023	3.39465	3.28209	3.16279	3.09395	2.99023	2.85953	2.79814	2.66558	2.55209	2.4307	2.28837	2.10744	2.02791	1.88558	1.67837	1.53977	1.46256	1.40395	1.38488	1.35884	1.32791
GO:0042744	8.55	7.07	3.68	3.45	3.27	3.1	2.72	2.46	2.37	2.24	2	1.78	1.48	1.11	1.11	0.91	0.88	0.71	0.71	0.62	0.55	0.35	0.2	0.13	-0.01	-0.03	-0.08	-0.08	-0.17	-0.25	-0.25	-0.45	-0.55	-0.61	-0.62	-0.62	-0.77	-0.88	-0.99	-1.14	-1.18	-1.61	-1.67	-1.72	-1.92	-2.19	-2.27	-2.5	-2.53
GO:0016209	14.86	8.55	7.07	5.5	3.96	3.68	3.45	3.4	3.27	3.1	2.76	2.72	2.71	2.46	2.37	2.35	2.24	2	1.85	1.78	1.65	1.48	1.35	1.23	1.17	1.11	1.11	1.1	0.94	0.91	0.88	0.87	0.86	0.83	0.78	0.72	0.71	0.71	0.68	0.62	0.58	0.55	0.55	0.53	0.53	0.53	0.52	0.51	0.4
GO:0006979 [resized to 150]	13.245	9.7419	7.60595	5.87857	5.78333	5.64714	4.91738	4.55071	4.29024	4.15524	4.01786	3.74214	3.705	3.41929	3.26452	3.16857	3.12667	3.03214	2.97262	2.75476	2.64167	2.47714	2.37214	2.36024	2.34405	2.28167	2.18476	1.99857	1.78	1.68833	1.65429	1.56738	1.48857	1.45119	1.39571	1.30071	1.26643	1.205	1.17095	1.16167	1.15	1.15	1.12643	1.11	1.10643	1.09238	1.09	1.07048	1.06214
GO:0006955 [resized to 150]	10.5452	6.58701	5.2231	3.51759	3.09092	2.96241	2.82483	2.73356	2.55816	2.27448	2.15138	2.10494	2.03368	1.77552	1.58448	1.50586	1.4346	1.39805	1.32529	1.2954	1.26253	1.16782	1.08057	1.03253	0.958276	0.908851	0.86	0.845977	0.823678	0.791954	0.78	0.747126	0.737586	0.722414	0.71	0.687471	0.672069	0.662874	0.65	0.633908	0.608391	0.59	0.59	0.577816	0.562529	0.554023	0.55	0.535287	0.511264
GO:0005576 [resized to 150]	14.6481	12.0017	10.627	9.68447	8.92748	7.20185	6.31735	5.89136	5.06825	4.54714	3.90065	3.50782	3.26075	2.95784	2.6974	2.45026	2.18224	1.99357	1.88123	1.7445	1.61671	1.50208	1.45856	1.37188	1.27704	1.14682	1.06385	0.942275	0.876661	0.836923	0.773257	0.715614	0.687087	0.654092	0.636154	0.605646	0.557578	0.505794	0.483322	0.458216	0.439984	0.419787	0.401506	0.364943	0.316252	0.304173	0.279525	0.257529	0.223633
GO:0005618 [resized to 150]	12.0662	9.83146	8.14604	6.60245	5.8083	5.0092	4.2525	3.67137	3.33675	3.04693	2.81594	2.46028	1.9841	1.60491	1.50222	1.42358	1.30528	1.22024	1.10925	0.983632	0.899481	0.825802	0.761321	0.694009	0.643443	0.614151	0.566321	0.488962	0.466557	0.447264	0.401934	0.347547	0.300943	0.278632	0.232736	0.197311	0.178774	0.161462	0.152075	0.145991	0.13	0.121368	0.0990566	0.09	0.0772642	0.0599057	0.05	0.0297642	-0.00599057
GO:0030312 [resized to 150]	12.0662	9.83146	8.14604	6.60245	5.8083	5.0092	4.2525	3.67137	3.33675	3.04693	2.81594	2.46028	1.9841	1.60491	1.50222	1.42358	1.30528	1.22024	1.10925	0.983632	0.899481	0.825802	0.761321	0.694009	0.643443	0.614151	0.566321	0.488962	0.466557	0.447264	0.401934	0.347547	0.300943	0.278632	0.232736	0.197311	0.178774	0.161462	0.152075	0.145991	0.13	0.121368	0.0990566	0.09	0.0772642	0.0599057	0.05	0.0297642	-0.00599057
GO:0005874	10.87	10.49	10.16	10.16	9.81	9.47	1.46	1.35	1.19	1.17	0.83	0.68	0.49	0.38	0.32	0.31	0.31	0.29	0.27	0.26	0.25	0.25	0.25	0.2	0.19	0.17	0.14	0.12	0.1	0.05	0.04	0.03	0.01	0.01	-0.01	-0.03	-0.05	-0.05	-0.07	-0.08	-0.1	-0.12	-0.12	-0.12	-0.13	-0.15	-0.15	-0.15	-0.17
GO:0003777	10.49	10.16	10.16	9.81	-0.05	-0.08	-0.17	-0.19	-0.23	-0.28	-0.29	-0.31	-0.5	-0.5	-0.54	-0.63	-0.7	-0.76	-0.76	-0.77	-0.81	-0.81	-0.84	-0.86	-0.91	-0.98	-0.98	-1	-1.01	-1.03	-1.06	-1.08	-1.08	-1.08	-1.1	-1.11	-1.3	-1.31	-1.35	-1.35	-1.37	-1.47	-1.48	-1.48	-1.49	-1.55	-1.72	-1.72	-1.83
GO:0071555 [resized to 150]	14.8658	10.7626	7.49345	4.69597	3.57468	2.67208	2.01529	1.82375	1.59956	1.32959	1.2571	1.09348	0.910853	0.889556	0.790137	0.721741	0.669352	0.621365	0.536143	0.464539	0.459795	0.435017	0.410273	0.38686	0.319659	0.295973	0.246792	0.226451	0.208259	0.196928	0.187167	0.172218	0.15	0.135529	0.119249	0.0983618	0.0886007	0.0713993	0.048157	0.0235154	0.01	0.00959044	-0.0201706	-0.0547782	-0.0646075	-0.0743686	-0.08	-0.0890102	-0.0936519
GO:0045229 [resized to 150]	14.6084	10.4016	8.04217	4.89186	3.61652	2.65273	1.97857	1.7923	1.47969	1.29764	1.19385	0.950683	0.896894	0.821304	0.746273	0.692609	0.639193	0.590435	0.506398	0.481304	0.460311	0.447516	0.417205	0.398075	0.36913	0.343975	0.302609	0.288199	0.238323	0.221615	0.207453	0.19677	0.19	0.180745	0.150186	0.138075	0.128012	0.105342	0.0919876	0.0772671	0.0559006	0.0384472	0.0185714	0.01	0.00440994	-0.0332298	-0.0541615	-0.0648447	-0.075528
GO:0005871	10.49	10.16	10.16	9.81	-0.05	-0.17	-0.19	-0.23	-0.28	-0.29	-0.31	-0.5	-0.5	-0.54	-0.63	-0.7	-0.77	-0.81	-0.81	-0.84	-0.86	-0.91	-0.98	-0.98	-1	-1.01	-1.03	-1.06	-1.08	-1.08	-1.08	-1.1	-1.11	-1.3	-1.31	-1.35	-1.35	-1.37	-1.47	-1.48	-1.49	-1.55	-1.72	-1.84	-1.92
GO:0007017	10.49	10.16	10.16	9.81	9.47	9.12	0.87	0.76	0.68	0.58	0.49	0.31	0.3	0.29	0.28	0.27	0.25	0.25	0.25	0.21	0.21	0.17	0.14	0.14	0.14	0.07	0.05	0.04	0.01	0.01	-0.01	-0.03	-0.05	-0.05	-0.05	-0.07	-0.08	-0.09	-0.09	-0.1	-0.12	-0.12	-0.13	-0.13	-0.14	-0.15	-0.15	-0.15	-0.15
GO:0007018	10.49	10.16	10.16	9.81	0.58	0.49	0.21	-0.03	-0.05	-0.08	-0.14	-0.19	-0.23	-0.28	-0.29	-0.31	-0.5	-0.5	-0.5	-0.54	-0.63	-0.7	-0.76	-0.76	-0.77	-0.81	-0.81	-0.84	-0.86	-0.91	-0.98	-0.98	-1	-1.01	-1.03	-1.06	-1.08	-1.08	-1.08	-1.1	-1.11	-1.3	-1.31	-1.35	-1.35	-1.37	-1.47	-1.48	-1.48
GO:0071554 [resized to 150]	14.3194	10.6919	9.72632	5.05538	3.65145	2.63368	2.0253	1.83197	1.60231	1.41017	1.29248	1.16735	0.969316	0.899231	0.824188	0.742479	0.684786	0.627009	0.561282	0.471197	0.458803	0.429573	0.406496	0.356752	0.315043	0.3	0.285641	0.260513	0.234103	0.224017	0.203419	0.191966	0.177692	0.15	0.133761	0.12265	0.0975214	0.0860684	0.0723932	0.0448718	0.0176923	0.01	-0.0091453	-0.0508547	-0.0612821	-0.072735	-0.08	-0.0899145	-0.0999145
GO:0009765	3.47	0.94	0.7	0.24	0.03	0.03	0	-0.09	-0.12	-0.14	-0.26	-0.31	-0.38	-0.4
GO:0003774	10.49	10.16	10.16	9.81	0.47	0.39	0.15	0.01	-0.03	-0.05	-0.08	-0.17	-0.17	-0.18	-0.19	-0.23	-0.26	-0.28	-0.29	-0.31	-0.32	-0.33	-0.44	-0.5	-0.5	-0.54	-0.6	-0.63	-0.7	-0.72	-0.76	-0.76	-0.77	-0.81	-0.81	-0.84	-0.86	-0.91	-0.91	-0.98	-0.98	-1	-1.01	-1.03	-1.06	-1.08	-1.08	-1.08	-1.1
GO:0005875	10.49	10.16	10.16	9.81	0.7	0.31	0.14	0.06	0.05	-0.01	-0.05	-0.05	-0.17	-0.19	-0.2	-0.23	-0.28	-0.29	-0.31	-0.31	-0.32	-0.33	-0.39	-0.42	-0.44	-0.5	-0.5	-0.54	-0.59	-0.63	-0.63	-0.64	-0.7	-0.71	-0.74	-0.77	-0.81	-0.81	-0.82	-0.84	-0.84	-0.86	-0.91	-0.91	-0.94	-0.98	-0.98	-1	-1.01
GO:0046658	5.4	5.07	1.8	1.5	1.44	1.26	0.63	0.59	0.57	0.53	0.48	0.47	0.46	0.45	0.4	0.37	0.26	0.22	0.2	0.18	0.18	0.16	0.13	0.12	0.1	0.09	0.08	0.05	0.05	0	-0.01	-0.06	-0.08	-0.09	-0.14	-0.16	-0.19	-0.21	-0.21	-0.34	-0.34	-0.35	-0.37	-0.39	-0.4	-0.41	-0.42	-0.43	-0.46
GO:0048046 [resized to 150]	9.84848	7.97982	6.38438	6.12884	4.87768	4.42929	3.83875	3.71098	3.25563	2.9725	2.78857	2.71687	2.51688	2.10536	1.65714	1.55821	1.50741	1.44107	1.3808	1.28036	1.1925	1.12429	1.06277	0.92625	0.864286	0.86	0.818214	0.779107	0.715446	0.689286	0.667411	0.644732	0.612411	0.6	0.540179	0.49	0.484911	0.45	0.421786	0.395268	0.344107	0.310357	0.28375	0.275268	0.268661	0.241429	0.21875	0.205446	0.192143
GO:0004553 [resized to 150]	14.6468	14.0718	12.4016	11.0137	10.0279	9.69158	9.37895	7.67289	5.90605	4.62947	4.18421	3.60079	3.29	2.74368	2.19316	2.01763	1.79053	1.52868	1.49421	1.27026	1.21789	1.10658	1.01684	0.948158	0.867105	0.806316	0.738684	0.687895	0.628158	0.606053	0.592632	0.585789	0.571316	0.551053	0.522895	0.500526	0.488421	0.475	0.457895	0.424211	0.383947	0.374474	0.349737	0.34	0.330789	0.317895	0.278684	0.244737	0.201053
GO:0009522	3.47	3.31	1.15	0.94	0.7	0.52	0.44	0.24	0.03	0	-0.03	-0.09	-0.12	-0.14	-0.26	-0.31	-0.31	-0.38	-0.4	-1.15
GO:0030130	-0.09	-0.23	-0.37	-0.43	-0.77	-1.07	-1.39	-1.51	-1.57	-1.63	-1.72	-2.14	-2.47
GO:0009506 [resized to 150]	7.83895	4.65307	3.26155	2.69531	2.41177	2.12087	1.86838	1.65588	1.56437	1.40495	1.25581	1.16657	1.14722	1.12076	1.08022	1.04495	0.98065	0.899458	0.857401	0.773321	0.741552	0.720505	0.699458	0.654477	0.59917	0.560758	0.505884	0.473105	0.439603	0.405668	0.369747	0.332599	0.29491	0.280325	0.270433	0.251986	0.22574	0.215415	0.194477	0.175921	0.16	0.145812	0.127473	0.106426	0.0880866	0.0748736	0.0602888	0.0476534	0.0320217
GO:0006928	10.49	10.16	10.16	9.81	9.27	2.03	0.58	0.57	0.55	0.5	0.49	0.47	0.39	0.3	0.21	0.15	0.07	0.06	0.01	-0.03	-0.03	-0.05	-0.05	-0.06	-0.08	-0.1	-0.12	-0.13	-0.14	-0.17	-0.17	-0.18	-0.19	-0.2	-0.23	-0.26	-0.28	-0.29	-0.29	-0.29	-0.31	-0.34	-0.44	-0.47	-0.5	-0.5	-0.5	-0.51	-0.53
GO:0016798 [resized to 150]	14.604	13.798	12.302	10.422	9.852	9.6	8.39	6.514	4.686	4.21	3.604	3.262	2.566	2.17	2.074	1.818	1.548	1.494	1.248	1.194	1.092	0.976	0.904	0.832	0.772	0.74	0.714	0.638	0.612	0.604	0.59	0.58	0.564	0.54	0.522	0.498	0.49	0.48	0.464	0.428	0.386	0.374	0.346	0.338	0.33	0.298	0.27	0.254	0.23
GO:0005911 [resized to 150]	8.38923	5.39213	3.40685	2.77287	2.43909	2.13983	1.88416	1.66168	1.5636	1.39881	1.28434	1.17196	1.1485	1.12385	1.08378	1.04668	0.980839	0.898427	0.854021	0.766713	0.738881	0.717657	0.693951	0.638986	0.596888	0.560105	0.509056	0.478077	0.446573	0.408986	0.372587	0.335979	0.295175	0.28042	0.269685	0.250664	0.229021	0.217622	0.195734	0.181958	0.161224	0.151294	0.132273	0.110629	0.0916084	0.0762937	0.0615385	0.0493007	0.0329021
GO:0030132	-0.09	-0.23	-0.37	-0.43	-0.77	-1.07	-1.39	-1.51	-1.57	-1.63	-1.72	-2.14	-2.47
GO:0016168	3.6	3.47	1.88	1.15	0.94	0.89	0.7	0.52	0.24	0.09	0.03	0	-0.03	-0.09	-0.12	-0.14	-0.26	-0.31	-0.38	-0.4	-0.68
GO:0008574	-1.01	-1.06	-1.08	-1.35	-1.49	-1.55	-1.72	-1.92
GO:0009505	4.9	2.76	2.24	1.74	1.6	1.51	1.5	1.48	1.35	1.32	1.21	1.1	0.9	0.87	0.77	0.73	0.49	0.47	0.38	0.37	0.28	0.27	0.27	0.2	0.2	0.18	0.16	0.14	0.13	0.13	0.13	0.11	0.09	0.09	0.08	0.07	0.06	0.05	0.05	-0.01	-0.03	-0.07	-0.07	-0.07	-0.08	-0.08	-0.1	-0.15	-0.17
[truncated: 146 more columns]

## Sheet: src_sheet_6
GO ID		Log FCs
GO:0009607 [resized to 150]	12.2114	10.5913	9.37394	8.6607	7.55582	6.71582	5.75103	5.5223	5.0461	4.50254	4.27878	4.09962	3.76009	3.60056	3.32714	3.07399	3.00568	2.93056	2.82638	2.74038	2.69878	2.63427	2.55756	2.41408	2.26784	2.13817	2.08376	1.98958	1.94873	1.89915	1.74493	1.65901	1.56911	1.51878	1.42366	1.36085	1.31005	1.27559	1.22488	1.1723	1.10737	1.07413	1.05554	0.989437	0.966009	0.953146	0.931925	0.911831	0.884272
GO:0006952 [resized to 150]	12.4847	10.7452	9.46139	8.68241	7.57781	7.05642	6.1562	5.59934	5.3392	4.90285	4.48482	4.25453	4.01905	3.73474	3.58788	3.42095	3.15766	3.00839	2.9227	2.76292	2.7092	2.64182	2.55241	2.38737	2.26431	2.16927	2.09489	2.01526	1.95686	1.91226	1.7819	1.71774	1.67255	1.59212	1.52766	1.42066	1.36387	1.31409	1.28153	1.23591	1.18102	1.13423	1.08956	1.04431	0.991022	0.964234	0.942482	0.92073	0.891606
GO:0051707 [resized to 150]	11.1399	9.79244	8.22819	7.44965	6.36997	5.57868	5.22944	4.70753	4.35087	4.17878	3.77648	3.633	3.36638	3.05798	3.00328	2.91167	2.82	2.74003	2.69202	2.60997	2.54118	2.38408	2.22909	2.11111	2.0199	1.95871	1.9431	1.84024	1.71829	1.64296	1.56613	1.50962	1.41495	1.36265	1.31233	1.28638	1.22944	1.18676	1.1192	1.08641	1.06244	1.03115	0.979303	0.961185	0.945366	0.922021	0.90554	0.875993	0.852962
GO:0043207 [resized to 150]	11.1086	9.70652	8.06206	7.37554	6.15103	5.57829	5.20649	4.66662	4.32527	4.12175	3.71842	3.56807	3.30329	3.07275	3.00852	2.91714	2.82	2.73913	2.70097	2.64456	2.57438	2.44745	2.31682	2.16647	2.09504	2.01118	1.95413	1.93676	1.80288	1.69606	1.60594	1.5504	1.49151	1.3997	1.34654	1.30631	1.26384	1.21499	1.15551	1.10053	1.07048	1.05401	0.989667	0.964276	0.951015	0.930982	0.91173	0.886839	0.862562
GO:0051704 [resized to 150]	13.1756	11.6244	10.9898	10.0999	9.70336	9.18895	7.80217	6.90804	5.60629	5.17566	4.55685	4.25084	3.89706	3.65301	3.33594	3.05566	2.98357	2.8735	2.77406	2.70343	2.61937	2.53699	2.35105	2.18378	2.0672	1.97797	1.94643	1.84783	1.70538	1.61434	1.55727	1.48832	1.3986	1.35385	1.30441	1.25517	1.20727	1.12951	1.08594	1.06441	1.04497	0.985245	0.963776	0.944895	0.917413	0.90049	0.870909	0.842378	0.821329
GO:0098542 [resized to 150]	10.8286	9.59395	7.92814	7.48884	6.88256	5.8214	5.3	4.75721	4.25907	3.89256	3.67651	3.5093	3.25884	3.02209	2.98558	2.89628	2.76605	2.71465	2.67163	2.59907	2.48953	2.30488	2.15977	2.07884	1.99605	1.94814	1.90093	1.77814	1.69744	1.59512	1.54744	1.46	1.40116	1.31977	1.28791	1.23721	1.18814	1.13	1.09419	1.06209	1.02605	0.983721	0.965581	0.955581	0.926047	0.896977	0.87093	0.849767	0.826279
GO:0007568	11	10.87	10.48	10.16	9.21	8.7	8.22	7.62	6.62	5.61	5.4	5.21	4.93	4.78	2.77	2.41	2.21	2.12	1.89	1.78	1.69	1.69	1.4	1.37	1.36	1.32	1.27	1.24	1.22	1.18	1.13	1.11	1.1	0.94	0.92	0.91	0.89	0.85	0.84	0.83	0.79	0.77	0.73	0.68	0.66	0.63	0.61	0.6	0.6
GO:0004366	4.57	2.48	1.5	0.36	0.04
GO:0090447	4.57	2.48	1.5	0.98	0.42
GO:0009617 [resized to 150]	11.5076	10.3705	9.45791	7.80459	6.96784	6.14061	5.26966	4.90372	4.46723	4.285	4.15338	3.79676	3.70324	3.66257	3.52155	3.14277	2.94912	2.87162	2.82986	2.75561	2.70872	2.66743	2.59892	2.57439	2.45358	2.17703	2.12628	2.08108	2.02939	1.95784	1.93372	1.83709	1.77189	1.70311	1.57919	1.56939	1.53439	1.435	1.31574	1.29581	1.2225	1.16865	1.11257	1.09074	1.06264	1.05608	1.00703	0.977635	0.961419
GO:0009605 [resized to 150]	10.8858	9.20459	7.49416	6.14267	5.52989	5.00501	4.42451	4.16572	3.78022	3.55236	3.18192	3.01474	2.89515	2.7722	2.71277	2.63661	2.52258	2.35336	2.17144	2.07526	1.9962	1.95429	1.8974	1.75044	1.67005	1.59358	1.53006	1.44312	1.39087	1.33481	1.29959	1.24711	1.20515	1.14605	1.09842	1.06744	1.02381	0.967291	0.947195	0.922624	0.902576	0.872443	0.852479	0.828803	0.806941	0.79526	0.780472	0.764051	0.742189
GO:0009620 [resized to 150]	10.1066	8.55829	7.73951	7.51561	7.38122	6.45439	5.59268	5.41707	5.0622	4.73585	4.19244	3.92268	3.72634	3.21707	3.08171	3.03098	3.00976	2.8722	2.73878	2.6739	2.61488	2.57537	2.48732	2.39561	2.24512	2.15927	2.02073	1.95293	1.95	1.89878	1.69	1.60951	1.49024	1.44634	1.39561	1.36098	1.32927	1.27951	1.14415	1.12512	1.09683	1.06707	1.05439	0.982683	0.956341	0.943659	0.936585	0.91561	0.91
GO:0002376 [resized to 150]	11.4802	10.4381	9.5713	8.00889	6.98759	5.65796	4.61204	4.05222	3.63296	3.47259	3.36185	3.09426	2.88648	2.7737	2.70037	2.59833	2.505	2.36426	2.30574	2.1563	2.03259	1.97574	1.86093	1.67759	1.5337	1.445	1.31389	1.31	1.28426	1.24593	1.19833	1.12074	1.09685	1.0713	1.06	1.05185	0.996667	0.970741	0.964259	0.958148	0.932407	0.876111	0.865926	0.840741	0.819074	0.802037	0.787593	0.772222	0.752963
GO:0006950 [resized to 150]	12.3601	10.7145	9.41473	7.76477	6.41607	5.49707	4.98108	4.44019	4.16342	3.81876	3.61772	3.3495	3.04779	2.85751	2.69898	2.54549	2.35529	2.20015	2.08979	2.00817	1.93641	1.78545	1.69757	1.61242	1.52619	1.47461	1.41474	1.3733	1.30788	1.26393	1.20504	1.15626	1.11203	1.05736	1.0087	0.962459	0.927202	0.898866	0.869514	0.839529	0.805022	0.786524	0.761988	0.733387	0.716171	0.684507	0.658571	0.636981	0.618336
GO:0016024	4.57	2.48	1.5	0.36	0.04	0	-0.1	-0.17	-0.32	-0.39	-0.4	-0.58
GO:0046341	4.57	2.48	1.5	0.36	0.04	0	-0.1	-0.17	-0.32	-0.39	-0.4	-0.58
GO:0042742 [resized to 150]	11.2	10.182	9.374	7.79	7.19	6.458	5.576	5.108	4.856	4.436	4.256	4.124	3.736	3.694	3.646	3.494	3.15	2.974	2.872	2.8	2.734	2.698	2.668	2.602	2.52	2.26	2.132	2.086	2.056	1.978	1.922	1.818	1.774	1.714	1.606	1.57	1.536	1.464	1.35	1.298	1.232	1.16	1.112	1.092	1.072	1.056	1.014	0.984	0.966
GO:0020037 [resized to 150]	15.4585	14.4465	12.8866	12.4135	11.7633	11.6264	11.4504	11.1788	10.7942	10.6395	10.2171	9.95704	9.69449	9.51643	9.01082	8.98612	8.89337	8.44276	7.67592	7.22786	7.14622	6.90571	6.19102	5.79439	5.17796	5.07255	4.99622	4.93551	4.8001	4.63592	4.52898	4.46755	4.38194	4.33061	4.26439	3.99704	3.92	3.91	3.84857	3.80245	3.76122	3.61531	3.41347	3.1149	2.91857	2.78378	2.75418	2.59327	2.4851
GO:0046906 [resized to 150]	15.4308	14.2311	12.6525	12.1494	11.7069	11.5178	11.3628	10.7964	10.6833	10.2286	9.9325	9.67917	9.34	9.00167	8.9675	8.67972	7.93333	7.26417	7.15861	6.91	6.14278	5.65472	5.12361	5.04667	4.96139	4.87194	4.67889	4.54889	4.46944	4.38361	4.32	4.26139	4.12806	3.92333	3.91444	3.85917	3.80444	3.76	3.69306	3.50833	3.21778	2.99667	2.79083	2.75806	2.59222	2.45	2.24528	2.21583	1.94611
GO:0042744	11.58	8.59	6.79	4.56	4.46	4.26	3.81	3.77	3.75	3.45	2.49	2.25	1.49	1.49	1.45	1.42	1.01	0.79	0.76	0.71	0.69	0.65	0.61	0.55	0.48	0.17	0.15	0.07	0.05	0.03	-0.02	-0.03	-0.04	-0.08	-0.27	-0.35	-0.41	-0.42	-0.42	-0.56	-0.97	-1.08	-1.21	-1.24	-1.36	-1.43	-1.45	-1.69
GO:0016209	15.55	11.58	8.59	6.79	6.03	5.72	5.71	4.56	4.46	4.26	3.81	3.77	3.75	3.74	3.45	3.45	3.04	2.52	2.49	2.39	2.27	2.25	2.09	1.49	1.45	1.42	1.32	1.29	1.24	1.08	1.07	1.01	1.01	0.83	0.79	0.79	0.78	0.76	0.74	0.71	0.69	0.68	0.66	0.65	0.61	0.57	0.55	0.52	0.49
GO:0006979 [resized to 150]	14.0206	11.1903	9.43	7.39615	6.07852	5.59131	5.47828	5.16344	4.69344	4.48213	4.38311	4.25115	4.04779	3.79098	3.75033	3.61975	3.49787	3.37672	3.04885	2.99533	2.93123	2.70582	2.57172	2.4991	2.35852	2.24148	2.14607	2.10041	2.0768	2.04508	2.02689	1.96377	1.93582	1.80574	1.73705	1.68779	1.66926	1.63	1.54377	1.49951	1.47	1.4518	1.42836	1.40943	1.37402	1.33967	1.31164	1.28287	1.27
GO:0006955 [resized to 150]	11.0751	9.78491	8.12509	6.73226	5.59868	4.69943	4.19396	3.83811	3.57906	3.45642	3.36849	3.16849	2.98264	2.80868	2.75755	2.70208	2.60245	2.54925	2.36698	2.32925	2.22755	2.10038	2.00811	1.97528	1.8934	1.66962	1.53358	1.39925	1.31302	1.31	1.27566	1.2466	1.20623	1.14774	1.11528	1.06472	1.05792	1.01151	0.979811	0.97	0.961887	0.958868	0.944528	0.871321	0.86717	0.84566	0.828302	0.815472	0.794717
GO:0005576 [resized to 150]	14.8719	12.9606	12.2934	11.4506	10.8079	10.1667	9.59446	9.10218	7.92745	6.95721	6.18564	4.81356	4.3793	4.06389	3.91299	3.77674	3.66262	3.45909	3.19205	2.91872	2.61601	2.35698	2.24594	2.1648	2.03792	1.85027	1.77487	1.71225	1.60728	1.50987	1.44718	1.3955	1.31856	1.19708	1.10359	1.05711	1.03493	1.02252	0.992785	0.913289	0.883087	0.838792	0.791275	0.768289	0.731812	0.662785	0.601779	0.576309	0.552181
GO:0005618 [resized to 150]	13.5475	11.3441	10.2384	9.69051	9.13707	7.74298	6.72799	5.20877	4.34322	4.08661	3.88409	3.76758	3.53366	3.11758	2.37361	2.25705	2.20465	2.08208	1.88714	1.72598	1.58182	1.51232	1.43063	1.2776	1.17123	1.086	1.03027	1.00378	0.944843	0.890557	0.815424	0.781961	0.750242	0.708547	0.599395	0.554165	0.533196	0.51	0.472712	0.419395	0.389927	0.359806	0.307433	0.278039	0.256562	0.223245	0.18615	0.171574	0.142785
GO:0030312 [resized to 150]	13.5475	11.3441	10.2384	9.69051	9.13707	7.74298	6.72799	5.20877	4.34322	4.08661	3.88409	3.76758	3.53366	3.11758	2.37361	2.25705	2.20465	2.08208	1.88714	1.72598	1.58182	1.51232	1.43063	1.2776	1.17123	1.086	1.03027	1.00378	0.944843	0.890557	0.815424	0.781961	0.750242	0.708547	0.599395	0.554165	0.533196	0.51	0.472712	0.419395	0.389927	0.359806	0.307433	0.278039	0.256562	0.223245	0.18615	0.171574	0.142785
GO:0005874	11.35	11.24	10.72	10.47	10.42	10.18	9.77	9.2	9.12	3.45	1.57	1.41	1.39	1.08	1.06	0.9	0.8	0.73	0.69	0.55	0.5	0.5	0.48	0.45	0.37	0.26	0.25	0.24	0.22	0.18	0.17	0.17	0.13	0.12	0.1	0.08	0.08	0.07	0.03	-0.03	-0.05	-0.07	-0.14	-0.15	-0.17	-0.19	-0.2	-0.21	-0.24
GO:0003777	11.35	10.72	10.47	10.42	9.77	9.2	9.12	0.5	0.26	-0.19	-0.25	-0.31	-0.32	-0.38	-0.53	-0.54	-0.56	-0.59	-0.59	-0.62	-0.7	-0.81	-0.91	-0.97	-0.98	-1.1	-1.12	-1.26	-1.28	-1.28	-1.38	-1.39	-1.46	-1.47	-1.51	-1.52	-1.58	-1.68	-1.7	-1.77	-1.89	-1.91	-1.91	-1.93	-1.95	-2.08	-2.1	-2.19	-2.24
GO:0071555 [resized to 150]	14.3349	11.4581	9.5529	7.71898	6.97813	4.78901	4.077	3.37452	2.90728	2.74141	2.49629	2.17007	2.00237	1.79254	1.54085	1.46671	1.40314	1.29367	1.12823	1.06053	0.975654	0.943216	0.832049	0.781095	0.723816	0.680636	0.615088	0.566254	0.556219	0.541519	0.521802	0.471484	0.388516	0.311979	0.269823	0.26	0.246148	0.187774	0.166926	0.139505	0.116254	0.1	0.0940283	0.084629	0.08	0.0284806	0.0111307	-0.0065371	-0.0123675
GO:0045229 [resized to 150]	14.1854	11.7252	10.1092	8.04192	7.04115	4.76462	4.01942	3.19346	2.85385	2.68019	2.28519	2.0375	1.87673	1.56288	1.51654	1.42019	1.35442	1.15827	1.09038	1.01231	0.966731	0.910385	0.815962	0.763462	0.720385	0.643269	0.592885	0.564038	0.552115	0.538077	0.496923	0.455	0.4175	0.337885	0.285	0.265769	0.255385	0.229615	0.184038	0.169038	0.157308	0.126923	0.106154	0.0975	0.0871154	0.08	0.0521154	0.0259615	0.0107692
GO:0005871	11.35	10.72	10.47	10.42	9.77	9.2	9.12	0.5	0.26	-0.19	-0.25	-0.31	-0.32	-0.38	-0.53	-0.54	-0.56	-0.59	-0.62	-0.7	-0.81	-0.91	-0.97	-0.98	-1.12	-1.26	-1.28	-1.28	-1.39	-1.46	-1.51	-1.52	-1.58	-1.68	-1.7	-1.77	-1.91	-1.91	-1.93	-1.95	-2.1	-2.19	-2.24	-2.25	-2.3	-2.43	-2.61
GO:0007017	11.35	10.72	10.47	10.42	10.18	9.77	9.62	9.12	3.45	1.03	0.73	0.69	0.6	0.5	0.49	0.48	0.45	0.45	0.29	0.26	0.24	0.18	0.17	0.12	0.09	0.06	0.03	-0.01	-0.01	-0.02	-0.03	-0.03	-0.05	-0.07	-0.07	-0.07	-0.1	-0.15	-0.17	-0.18	-0.19	-0.19	-0.2	-0.21	-0.21	-0.23	-0.23	-0.25	-0.28
GO:0007018	11.35	10.72	10.47	10.42	9.77	9.12	0.73	0.6	0.5	-0.19	-0.21	-0.25	-0.28	-0.31	-0.32	-0.38	-0.53	-0.53	-0.54	-0.56	-0.59	-0.59	-0.62	-0.7	-0.74	-0.81	-0.87	-0.91	-0.97	-0.98	-1.1	-1.12	-1.26	-1.28	-1.28	-1.38	-1.39	-1.46	-1.47	-1.51	-1.52	-1.58	-1.68	-1.7	-1.77	-1.89	-1.91	-1.91	-1.93
GO:0071554 [resized to 150]	13.9227	11.2985	10.422	8.29449	7.04668	4.69997	3.95335	3.12356	2.88073	2.75682	2.45321	2.20329	2.0002	1.77723	1.54595	1.45679	1.39799	1.36936	1.16353	1.06918	0.974577	0.910612	0.799096	0.736822	0.683557	0.612595	0.571545	0.55551	0.544257	0.527755	0.485743	0.450816	0.368834	0.323819	0.296297	0.27	0.262974	0.25172	0.214665	0.177172	0.166706	0.133061	0.117143	0.1	0.091691	0.0804373	0.07793	0.0479592	0.0164723
GO:0009765	4.24	1.26	0.72	0.71	0.66	0.65	0.46	0.43	0.27	-0.03	-0.3	-0.42	-0.55	-0.9
GO:0003774	11.35	10.72	10.47	10.42	9.77	9.2	9.12	0.5	0.26	0.14	0.14	0.13	0.03	-0.09	-0.19	-0.21	-0.25	-0.27	-0.31	-0.32	-0.34	-0.38	-0.45	-0.5	-0.53	-0.54	-0.56	-0.59	-0.59	-0.62	-0.62	-0.69	-0.7	-0.81	-0.91	-0.97	-0.98	-1.05	-1.1	-1.12	-1.26	-1.28	-1.28	-1.28	-1.33	-1.38	-1.39	-1.46	-1.47
GO:0005875	11.35	10.72	10.47	10.42	9.77	9.2	9.12	1.41	1.19	0.5	0.45	0.26	0.13	0.03	-0.15	-0.19	-0.2	-0.21	-0.22	-0.25	-0.3	-0.31	-0.32	-0.38	-0.4	-0.53	-0.54	-0.56	-0.58	-0.59	-0.61	-0.62	-0.62	-0.66	-0.7	-0.75	-0.81	-0.83	-0.86	-0.91	-0.94	-0.97	-0.98	-1.03	-1.1	-1.1	-1.1	-1.12	-1.26
GO:0046658	7.62	7.03	5.66	3.62	3.42	1.41	1.22	1.12	1.07	1.04	1.01	0.99	0.89	0.83	0.79	0.79	0.78	0.77	0.75	0.73	0.66	0.59	0.55	0.54	0.54	0.49	0.46	0.46	0.38	0.33	0.31	0.3	0.28	0.21	0.21	0.12	0.09	0.09	0.05	-0.07	-0.1	-0.12	-0.15	-0.15	-0.17	-0.17	-0.18	-0.21	-0.23
GO:0048046 [resized to 150]	12.5726	11.9316	10.0139	9.54204	8.3967	6.54575	5.57041	4.43864	4.30475	4.09045	3.90647	3.80231	3.73611	3.56344	2.85321	2.51493	2.32127	2.28235	2.22303	2.15163	1.98792	1.86919	1.81	1.80511	1.78434	1.74244	1.71941	1.68439	1.58575	1.4852	1.43629	1.32344	1.17475	1.1171	1.08462	1.03882	1.01955	0.993303	0.921176	0.880995	0.82905	0.796109	0.770814	0.741946	0.621584	0.57	0.542941	0.53	0.520588
GO:0004553 [resized to 150]	14.69	14.0967	12.98	11.8867	11.2033	10.8367	10.28	9.84667	9.42667	9.3	8.63	7.07	5.8	4.94667	4.25667	4.07667	3.85667	3.05	2.51667	2.25667	2.23667	2.15667	1.97	1.84333	1.81	1.71	1.51333	1.47333	1.43667	1.41667	1.37333	1.24	1.13667	1.12333	1.11	1.05667	1.02333	1.01	0.92	0.88	0.79	0.79	0.753333	0.72	0.593333	0.533333	0.526667	0.513333	0.49
GO:0009522	4.24	3.93	1.69	1.45	1.26	1.2	0.74	0.72	0.71	0.66	0.65	0.43	0.27	-0.03	-0.24	-0.3	-0.42	-0.55	-0.72	-0.9
GO:0030130	-0.18	-0.51	-0.61	-0.78	-1.21	-1.23	-1.56	-1.64	-1.81	-1.86	-2.04	-2.68
GO:0009506 [resized to 150]	9.23727	6.26455	4.47818	3.37	2.94818	2.59182	2.42273	2.29	2.17636	2.08909	1.76818	1.67909	1.63545	1.51273	1.42545	1.35182	1.26909	1.17818	1.10273	1.02	0.967273	0.923636	0.9	0.876364	0.798182	0.786364	0.752727	0.69	0.626364	0.576364	0.548182	0.519091	0.470909	0.417273	0.377273	0.361818	0.355455	0.319091	0.260909	0.239091	0.186364	0.147273	0.138182	0.125455	0.104545	0.0927273	0.0836364	0.0745455	0.0527273
GO:0006928	11.35	10.72	10.47	10.42	9.86	9.77	9.12	2.82	0.79	0.73	0.66	0.62	0.6	0.6	0.5	0.14	0.14	0.13	0.06	0.03	-0.03	-0.04	-0.07	-0.09	-0.19	-0.21	-0.22	-0.25	-0.27	-0.28	-0.28	-0.31	-0.32	-0.34	-0.38	-0.38	-0.4	-0.42	-0.42	-0.45	-0.45	-0.47	-0.5	-0.53	-0.53	-0.54	-0.54	-0.56	-0.59
GO:0016798 [resized to 150]	14.6849	13.8963	12.8366	11.49	11.1141	10.5724	9.9322	9.57146	9.3122	8.7861	7.07634	5.76829	4.75341	4.23146	3.96927	3.68756	2.72024	2.52415	2.25585	2.23049	2.10488	1.93585	1.81	1.77707	1.58073	1.4761	1.44488	1.41878	1.3739	1.26073	1.16439	1.12805	1.11317	1.07293	1.02512	1.00805	0.917561	0.87	0.810732	0.79	0.767561	0.72	0.64561	0.562439	0.53	0.518537	0.496829	0.476829	0.45561
GO:0005911 [resized to 150]	9.72223	7.74803	5.13197	3.72838	3.04759	2.69733	2.47402	2.32749	2.20494	2.12733	1.81757	1.68271	1.65533	1.55251	1.44232	1.37821	1.28708	1.1997	1.11492	1.03397	0.96826	0.927663	0.900791	0.87587	0.797803	0.785712	0.748102	0.680123	0.626731	0.577873	0.54949	0.520105	0.479649	0.431353	0.380826	0.363251	0.356432	0.33	0.276678	0.245431	0.226538	0.172056	0.144429	0.134974	0.118401	0.0994903	0.0892443	0.0797891	0.0627592
GO:0030132	-0.18	-0.51	-0.61	-0.78	-1.21	-1.23	-1.56	-1.64	-1.81	-1.86	-2.04	-2.68
GO:0016168	4.24	3.7	1.69	1.45	0.81	0.74	0.72	0.71	0.66	0.65	0.46	0.43	0.27	-0.03	-0.3	-0.42	-0.51	-0.55	-0.9
GO:0008574	-0.97	-1.28	-1.51	-1.52	-1.93	-1.95	-2.1	-2.24
GO:0009505	6.64	4.97	4.42	3.37	3.05	2.25	2.22	2.15	1.81	1.81	1.69	1.52	1.37	1.18	1.14	1.03	1.01	0.99	0.9	0.89	0.79	0.79	0.75	0.65	0.57	0.55	0.54	0.53	0.49	0.4	0.37	0.36	0.31	0.3	0.29	0.27	0.26	0.24	0.2	0.17	0.13	0.12	0.12	0.12	0.09	0.08	0.08	0.08	0.04
[truncated: 146 more columns]

## Sheet: src_sheet_7
GO ID		Log FCs
GO:0009607 [resized to 150]	11.1635	9.85606	8.8685	7.65272	6.72216	5.21305	4.87606	4.56629	4.18568	3.80023	3.52164	3.35291	3.13122	3.03085	2.86854	2.74197	2.61887	2.51033	2.41239	2.29249	1.98587	1.81319	1.74638	1.69258	1.63239	1.5969	1.4969	1.46329	1.43042	1.36742	1.32258	1.25056	1.21418	1.17099	1.13723	1.05995	1.03005	0.999718	0.974601	0.937793	0.905164	0.893333	0.88	0.864131	0.834366	0.792207	0.771408	0.740704	0.714789
GO:0006952 [resized to 150]	10.6499	9.80422	8.79073	7.57816	6.74073	5.79015	5.0884	4.72735	4.36973	4.02012	3.74002	3.44951	3.23925	3.08536	2.97371	2.83172	2.63206	2.48716	2.40226	2.2576	2.08585	1.97701	1.87262	1.75374	1.68663	1.63274	1.59102	1.51471	1.4741	1.44289	1.38439	1.3401	1.28328	1.24032	1.20398	1.17449	1.14129	1.07682	1.03456	1.01374	0.97784	0.948786	0.904782	0.881432	0.869806	0.830388	0.786796	0.753544	0.732087
GO:0051707 [resized to 150]	11.265	9.90656	7.8525	5.91625	4.96698	4.79594	4.41625	3.78479	3.50365	3.32698	3.12625	3.01437	2.86	2.74677	2.63698	2.5249	2.41292	2.28563	1.93771	1.80135	1.72927	1.68687	1.63187	1.60844	1.50396	1.46604	1.43302	1.38667	1.33708	1.28031	1.22656	1.18792	1.15583	1.10823	1.04646	1.02615	0.996562	0.975	0.941042	0.901875	0.889896	0.88	0.865729	0.8375	0.801354	0.774063	0.744479	0.716667	0.706979
GO:0043207 [resized to 150]	11.2264	9.86156	7.53864	5.67299	4.93565	4.70542	4.27349	3.75402	3.48033	3.29256	3.09754	3.01126	2.85625	2.73668	2.62169	2.52123	2.41781	2.33252	2.07771	1.83047	1.77518	1.71535	1.65478	1.62342	1.55352	1.48495	1.45146	1.42193	1.35714	1.31558	1.24844	1.21435	1.17319	1.14302	1.07199	1.03515	1.01013	0.986213	0.949934	0.917243	0.898638	0.88113	0.87608	0.845681	0.817575	0.780997	0.758804	0.730233	0.71
GO:0051704 [resized to 150]	12.4526	11.3735	10.3777	9.91138	9.4625	8.37452	6.58253	4.99441	4.7589	4.22812	3.69146	3.41882	3.17716	3.04837	2.88343	2.77711	2.64666	2.50407	2.37697	2.16963	1.82823	1.74346	1.685	1.63944	1.60121	1.49317	1.44758	1.40379	1.33857	1.27966	1.23643	1.19374	1.15197	1.0961	1.0389	1.00994	0.979719	0.940787	0.903961	0.885815	0.878708	0.852978	0.833006	0.787753	0.757247	0.737275	0.711376	0.70191	0.681545
GO:0098542 [resized to 150]	10.706	9.80153	8.12014	6.54389	5.23264	4.89306	4.54097	3.99806	3.56736	3.3825	3.17958	3.05056	2.93111	2.8075	2.63056	2.44889	2.39986	2.27389	1.86361	1.76653	1.71458	1.66	1.62917	1.60583	1.50569	1.46431	1.43125	1.37194	1.34069	1.30778	1.23736	1.19639	1.15556	1.11375	1.05181	1.02833	1.00375	0.975	0.94625	0.907083	0.889028	0.88	0.873611	0.842639	0.79875	0.745694	0.711806	0.702222	0.680972
GO:0007568	11.07	10.31	10.08	7.88	7.59	6.62	6.04	5.92	5.3	4.8	4.06	3.85	2.25	1.63	1.62	1.5	1.43	1.42	1.42	1.36	1.31	1.22	1.18	1.17	1.16	1.12	1.11	1.03	1.03	1	1	0.99	0.98	0.9	0.88	0.87	0.8	0.78	0.76	0.74	0.68	0.68	0.61	0.6	0.57	0.54	0.54	0.53	0.51
GO:0004366	3.48	1.9	1.17	0.2	0.01
GO:0090447	3.48	1.9	1.17	0.86	0.09
GO:0009617 [resized to 150]	11.5051	10.1671	9.70879	8.31577	6.68074	5.06201	4.83128	4.45436	3.86624	3.61362	3.46047	3.35322	3.22161	3.0853	3.00154	2.88919	2.7094	2.62906	2.52235	2.43658	2.39772	2.30557	2.00101	1.83275	1.80322	1.72376	1.63523	1.61866	1.48705	1.43698	1.41228	1.35631	1.33718	1.29792	1.2396	1.21711	1.18228	1.15	1.1153	1.05342	1.0104	0.992752	0.954094	0.926644	0.895973	0.88	0.878121	0.854497	0.838255
GO:0009605 [resized to 150]	10.9032	8.83743	6.18291	5.00545	4.70271	4.11604	3.6083	3.31987	3.1012	2.94535	2.76535	2.63606	2.5114	2.39126	2.13019	1.83655	1.75199	1.68342	1.62562	1.5811	1.50573	1.47043	1.43198	1.37095	1.3319	1.27881	1.23232	1.18226	1.15623	1.12559	1.04873	1.01411	0.981393	0.946603	0.910012	0.889484	0.88	0.86545	0.840708	0.801789	0.770888	0.742365	0.717707	0.709376	0.698379	0.673145	0.658187	0.64539	0.631981
GO:0009620 [resized to 150]	9.8726	8.45058	7.0701	6.35144	5.44615	4.93058	4.8649	4.71904	4.45231	3.96875	3.63183	3.38923	3.24885	2.84808	2.75077	2.59731	2.55933	2.37077	1.81856	1.72471	1.71106	1.68173	1.63712	1.62798	1.61519	1.59894	1.50048	1.45019	1.40433	1.31	1.28154	1.2349	1.20904	1.19683	1.16615	1.16	1.06356	1.04	1.02163	1.00327	0.971538	0.940385	0.916442	0.899904	0.887115	0.88	0.87625	0.845962	0.84
GO:0002376 [resized to 150]	11.4738	10.7348	9.96667	8.98095	6.4081	5.25762	3.90476	3.21048	3.03286	2.8681	2.61952	2.39	2.25762	2.03	1.79333	1.64095	1.55952	1.48143	1.38762	1.32095	1.28905	1.2681	1.24857	1.22667	1.20333	1.17381	1.14333	1.11	1.08143	1.05571	1.00429	0.970952	0.93381	0.908095	0.880476	0.852857	0.787143	0.744286	0.730952	0.70619	0.698571	0.67	0.651429	0.627619	0.595238	0.566667	0.55	0.541429	0.535714
GO:0006950 [resized to 150]	10.9068	9.59576	7.96343	6.26062	5.15867	4.49521	4.02985	3.56564	3.27052	3.04853	2.87253	2.70169	2.53847	2.3664	2.13166	1.94728	1.79177	1.68893	1.6117	1.52318	1.47905	1.43169	1.36591	1.30832	1.25502	1.21778	1.17763	1.14652	1.08245	1.0348	1.00236	0.961812	0.916152	0.887073	0.867506	0.838924	0.805957	0.780297	0.748631	0.729089	0.708086	0.687813	0.662772	0.64019	0.617798	0.589216	0.562294	0.545645	0.529557
GO:0016024	3.48	1.9	1.17	0.2	0.13	0.01	-0.01	-0.09	-0.3	-0.3	-0.36	-0.42
GO:0046341	3.48	1.9	1.17	0.2	0.13	0.01	-0.01	-0.09	-0.3	-0.3	-0.36	-0.42
GO:0042742 [resized to 150]	11.0653	9.97653	9.68857	8.40976	6.95546	5.50104	4.95147	4.69028	4.4096	3.83685	3.55566	3.44681	3.34649	3.23892	3.07446	2.99303	2.8961	2.73092	2.53155	2.43904	2.40235	2.34625	2.16299	1.84131	1.81004	1.72175	1.63884	1.6249	1.56681	1.44849	1.43478	1.37127	1.34542	1.33466	1.28757	1.22231	1.18908	1.16351	1.13339	1.10327	1.04072	1.01068	0.994303	0.971275	0.926853	0.888367	0.88	0.878088	0.858127
GO:0020037 [resized to 150]	13.187	11.4976	11.2036	11.0191	10.4427	10.0724	9.87364	9.64879	9.52667	9.39515	8.69212	7.80364	7.59545	7.20545	6.84273	6.41091	5.90333	5.81818	5.24394	4.98121	4.78364	4.74909	4.55545	4.40242	4.18364	4.09333	3.98576	3.95273	3.92848	3.89727	3.73758	3.54424	3.28212	3.13	3.05606	2.86939	2.73	2.69364	2.66182	2.55727	2.46242	2.31667	2.28121	2.22758	2.09697	2.06818	1.98545	1.91182	1.80758
GO:0046906 [resized to 150]	13.0423	11.4218	11.1705	10.85	10.1836	9.96455	9.69364	9.55	9.40364	8.61091	7.77364	7.49955	7.06136	6.62909	6.07273	5.84136	5.36636	4.99227	4.78227	4.71318	4.53091	4.31045	4.13	4.02318	3.95545	3.93364	3.89955	3.72727	3.55818	3.40409	3.16136	3.08091	2.95955	2.81591	2.72091	2.68455	2.615	2.49	2.34591	2.28727	2.225	2.1	2.09091	2.02091	1.93591	1.83909	1.71727	1.66636	1.52045
GO:0042744	9.22	5.78	5.06	4.77	4.12	3.96	3.58	2.96	2.68	2.26	2.23	2.05	1.92	1.89	1.46	1.24	0.97	0.91	0.85	0.79	0.77	0.73	0.72	0.6	0.57	0.56	0.3	0.28	0.25	0.24	0.17	0.04	0.03	-0.01	-0.02	-0.11	-0.12	-0.18	-0.19	-0.37	-0.5	-0.79	-0.8	-0.95	-0.96	-1.07	-1.08	-1.28	-1.33
GO:0016209	11.19	9.22	9.11	5.78	5.06	4.77	4.68	4.12	4.1	3.96	3.58	2.96	2.77	2.72	2.68	2.26	2.23	2.16	2.11	2.05	1.92	1.89	1.87	1.73	1.56	1.47	1.46	1.45	1.24	1.08	1.01	0.97	0.96	0.91	0.89	0.85	0.8	0.79	0.78	0.77	0.77	0.75	0.73	0.72	0.67	0.6	0.58	0.57	0.56
GO:0006979 [resized to 150]	11.0349	9.46143	7.59224	5.82735	5.39837	4.91796	4.55408	4.24878	3.91286	3.74592	3.47347	3.15878	3.04959	2.99286	2.87429	2.7751	2.70122	2.61878	2.52816	2.41959	2.32327	2.24286	2.15347	2.04816	1.9649	1.91551	1.83367	1.75653	1.69755	1.66	1.63	1.53694	1.49898	1.48061	1.47286	1.4651	1.45122	1.43939	1.33571	1.31367	1.27449	1.24633	1.24	1.21347	1.1502	1.09673	1.04592	1.02755	1.01347
GO:0006955 [resized to 150]	11.0547	10.1324	9.56294	6.27118	5.13176	4.12118	3.32706	3.06235	3.00706	2.85294	2.63882	2.43529	2.33059	2.18118	2.01706	1.79706	1.66294	1.59353	1.53176	1.46471	1.38706	1.32706	1.30765	1.27	1.26412	1.24647	1.22	1.19765	1.17706	1.15	1.12588	1.09529	1.05588	1.00529	0.976471	0.896471	0.87	0.787647	0.747059	0.722353	0.7	0.692941	0.668235	0.621176	0.591176	0.555882	0.55	0.540588	0.538235
GO:0005576 [resized to 150]	12.2337	10.98	10.2213	9.90825	9.73058	9.34087	8.71854	7.21097	6.23893	5.54214	5.07854	4.64447	4.09049	3.79883	3.36825	3.08184	2.82204	2.68175	2.39437	2.27874	2.12835	1.92379	1.82126	1.71126	1.60175	1.53883	1.48311	1.30728	1.21961	1.1366	1.03961	0.996602	0.968058	0.929903	0.901748	0.886796	0.867087	0.832427	0.796117	0.763689	0.747767	0.722524	0.666214	0.635534	0.589126	0.554078	0.523204	0.496602	0.485728
GO:0005618 [resized to 150]	12.2592	10.4194	9.88919	9.32632	7.66093	6.66885	5.66716	4.91776	4.15582	3.56499	3.19081	3.09544	2.80079	2.6626	2.24439	1.7769	1.64146	1.51067	1.41905	1.27986	1.22866	1.16465	1.07415	1.00943	0.96105	0.916706	0.881169	0.861313	0.821217	0.777112	0.758592	0.743652	0.713461	0.633031	0.586468	0.535251	0.503461	0.481265	0.412243	0.314439	0.293604	0.275274	0.27	0.253103	0.230334	0.213962	0.198974	0.19	0.169881
GO:0030312 [resized to 150]	12.2592	10.4194	9.88919	9.32632	7.66093	6.66885	5.66716	4.91776	4.15582	3.56499	3.19081	3.09544	2.80079	2.6626	2.24439	1.7769	1.64146	1.51067	1.41905	1.27986	1.22866	1.16465	1.07415	1.00943	0.96105	0.916706	0.881169	0.861313	0.821217	0.777112	0.758592	0.743652	0.713461	0.633031	0.586468	0.535251	0.503461	0.481265	0.412243	0.314439	0.293604	0.275274	0.27	0.253103	0.230334	0.213962	0.198974	0.19	0.169881
GO:0005874	11.25	10.79	10.59	9.45	8.84	8.83	8.54	8.2	1.25	1.14	1.14	1.03	0.76	0.76	0.71	0.68	0.63	0.55	0.52	0.52	0.4	0.38	0.36	0.35	0.32	0.29	0.25	0.21	0.2	0.19	0.18	0.16	0.15	0.13	0.1	0.1	0.08	0.05	0.01	-0.02	-0.05	-0.06	-0.09	-0.09	-0.1	-0.13	-0.17	-0.17	-0.17
GO:0003777	11.25	10.79	9.45	8.84	8.83	8.2	0.18	-0.02	-0.05	-0.13	-0.25	-0.36	-0.42	-0.5	-0.56	-0.8	-0.85	-0.9	-0.92	-0.93	-0.93	-0.95	-0.98	-1.04	-1.08	-1.15	-1.17	-1.2	-1.25	-1.27	-1.31	-1.33	-1.54	-1.62	-1.67	-1.79	-1.8	-1.89	-2.04	-2.06	-2.15	-2.16	-2.19	-2.32	-2.35	-2.4	-2.69	-2.72	-2.86
GO:0071555 [resized to 150]	12.6052	10.7397	8.81	6.52862	4.28552	3.22586	2.64483	2.23034	1.93483	1.79517	1.66586	1.33172	1.28517	1.1669	1.07448	1.01	0.976552	0.94931	0.916207	0.837586	0.762069	0.731379	0.68	0.635862	0.611379	0.59069	0.562759	0.548621	0.507241	0.459655	0.405862	0.356207	0.34069	0.30931	0.287931	0.262414	0.221379	0.207586	0.192759	0.188276	0.165517	0.148966	0.128276	0.113793	0.0796552	0.0551724	0.0455172	0.04	0.0362069
GO:0045229 [resized to 150]	12.4909	10.5084	8.92625	6.79031	4.40125	3.18125	2.60781	2.13406	1.86	1.79188	1.63531	1.32688	1.27062	1.11469	1.03844	0.993437	0.96375	0.918125	0.851875	0.763438	0.729375	0.675	0.645313	0.627813	0.602187	0.583125	0.569688	0.551875	0.541875	0.4925	0.458125	0.409688	0.365	0.342813	0.32125	0.297812	0.276562	0.250312	0.227813	0.208437	0.193125	0.187188	0.160313	0.145937	0.12125	0.098125	0.0628125	0.048125	0.04
GO:0005871	11.25	10.79	9.45	8.84	8.83	8.2	0.18	-0.02	-0.05	-0.13	-0.36	-0.42	-0.5	-0.56	-0.8	-0.85	-0.9	-0.92	-0.93	-0.95	-0.98	-1.04	-1.08	-1.15	-1.17	-1.2	-1.25	-1.27	-1.33	-1.62	-1.67	-1.79	-1.8	-1.89	-2.06	-2.15	-2.16	-2.19	-2.32	-2.35	-2.4	-2.69	-2.72	-2.86	-3.18	-3.3
GO:0007017	11.25	10.79	10.59	10.3	9.45	8.84	8.83	8.2	1.04	0.85	0.76	0.75	0.64	0.62	0.55	0.42	0.4	0.38	0.29	0.25	0.22	0.22	0.21	0.19	0.18	0.16	0.13	0.13	0.1	0.1	0.08	0.05	0.05	0.04	0.04	0.01	-0.02	-0.04	-0.06	-0.06	-0.07	-0.08	-0.09	-0.09	-0.09	-0.09	-0.1	-0.13	-0.17
GO:0007018	11.25	10.79	9.45	8.84	8.83	8.2	0.76	0.75	0.18	0.13	-0.02	-0.13	-0.25	-0.31	-0.36	-0.42	-0.5	-0.56	-0.71	-0.8	-0.84	-0.85	-0.9	-0.92	-0.93	-0.93	-0.95	-0.98	-1.04	-1.08	-1.15	-1.17	-1.2	-1.25	-1.27	-1.31	-1.33	-1.54	-1.62	-1.67	-1.79	-1.8	-1.89	-2.04	-2.06	-2.15	-2.16	-2.19	-2.32
GO:0071554 [resized to 150]	12.3957	11.1786	10	7.00714	4.49714	3.14429	2.63286	2.28571	2.01571	1.80286	1.61	1.32286	1.28714	1.21286	1.07857	1.00571	0.972857	0.927143	0.868571	0.784286	0.742857	0.701429	0.664286	0.631429	0.612857	0.59	0.567143	0.554286	0.524286	0.468571	0.435714	0.392857	0.371429	0.352857	0.34	0.31	0.282857	0.257143	0.218571	0.21	0.2	0.19	0.167143	0.147143	0.127143	0.112857	0.0871429	0.0657143	0.0542857
GO:0009765	2.94	0.81	-0.08	-0.22	-0.34	-0.36	-0.46	-0.54	-0.59	-0.72	-0.95	-0.99	-1.22	-1.88
GO:0003774	11.25	10.79	9.45	8.84	8.83	8.2	0.42	0.3	0.29	0.18	-0.02	-0.05	-0.09	-0.1	-0.13	-0.25	-0.35	-0.36	-0.38	-0.42	-0.44	-0.5	-0.53	-0.55	-0.56	-0.73	-0.8	-0.8	-0.85	-0.9	-0.92	-0.93	-0.93	-0.95	-0.98	-1	-1.04	-1.08	-1.15	-1.17	-1.2	-1.25	-1.27	-1.31	-1.33	-1.35	-1.54	-1.62	-1.67
GO:0005875	11.25	10.79	9.45	8.84	8.83	8.2	1.11	0.99	0.52	0.19	0.18	0.05	-0.02	-0.05	-0.09	-0.1	-0.11	-0.13	-0.2	-0.21	-0.29	-0.33	-0.36	-0.38	-0.38	-0.42	-0.5	-0.51	-0.56	-0.56	-0.66	-0.68	-0.78	-0.8	-0.8	-0.8	-0.81	-0.82	-0.85	-0.86	-0.9	-0.92	-0.93	-0.95	-0.98	-1.04	-1.08	-1.15	-1.17
GO:0046658	6.62	5.18	2.7	2.4	1.48	1.19	1.13	1.1	1.01	0.99	0.98	0.96	0.91	0.88	0.87	0.79	0.72	0.67	0.66	0.63	0.57	0.55	0.49	0.43	0.42	0.41	0.29	0.28	0.28	0.2	0.16	0.13	0.11	0.11	0.1	0.08	0.06	0.01	-0.01	-0.01	-0.06	-0.09	-0.09	-0.13	-0.13	-0.18	-0.18	-0.23	-0.24
GO:0048046 [resized to 150]	10.3543	9.68411	8.91536	8.09857	6.33875	5.24429	4.92071	4.35304	4.10036	3.8825	3.5192	2.91589	2.69107	2.47821	2.28893	1.98018	1.85429	1.74875	1.6883	1.59098	1.52152	1.4	1.24982	1.1725	1.07982	1.01893	0.939554	0.9	0.880446	0.859286	0.842143	0.788929	0.752857	0.744821	0.668571	0.624732	0.591518	0.56	0.538393	0.500536	0.460268	0.445179	0.4075	0.385804	0.367321	0.336071	0.310804	0.3	0.297679
GO:0004553 [resized to 150]	12.4851	11.4	11.0559	10.6964	10.2941	9.9894	9.91466	9.71569	9.08741	7.48552	4.97397	4.10828	4.02293	3.87819	3.405	3.20759	2.69103	2.46026	2.20069	1.96931	1.52353	1.46586	1.38405	1.3056	1.21276	1.13233	1.1	1.07569	0.971379	0.907672	0.877759	0.86681	0.853276	0.812069	0.74181	0.73	0.71181	0.645	0.637931	0.624397	0.610862	0.597586	0.573621	0.53319	0.514483	0.49	0.481034	0.437931	0.368966
GO:0009522	2.94	2.69	1.55	0.81	0.1	-0.08	-0.22	-0.24	-0.34	-0.46	-0.54	-0.59	-0.72	-0.84	-0.95	-0.99	-1.22	-1.26	-1.47	-1.88
GO:0030130	0.11	-0.4	-0.43	-0.48	-1.48	-1.88	-1.98	-2.08	-2.35	-2.51	-3.02	-3.37
GO:0009506 [resized to 150]	9.42741	4.32224	3.37801	2.86213	2.5536	2.27295	2.01506	1.82407	1.74363	1.70541	1.5751	1.49112	1.45412	1.37438	1.22047	1.19461	1.10204	1.01528	0.955588	0.893779	0.856872	0.827143	0.800832	0.766546	0.747794	0.717233	0.66991	0.630633	0.604195	0.58698	0.54868	0.515877	0.471139	0.446329	0.421682	0.403382	0.357866	0.3	0.258571	0.213906	0.201447	0.18774	0.163146	0.159421	0.15	0.141392	0.126546	0.117396	0.103779
GO:0006928	11.25	10.79	10.06	9.45	8.84	8.83	8.2	2.24	0.99	0.76	0.75	0.68	0.64	0.53	0.42	0.3	0.29	0.28	0.22	0.19	0.18	0.13	0.07	0.07	-0.02	-0.02	-0.1	-0.11	-0.13	-0.25	-0.27	-0.29	-0.31	-0.31	-0.32	-0.32	-0.35	-0.36	-0.36	-0.41	-0.42	-0.44	-0.48	-0.48	-0.5	-0.53	-0.55	-0.56	-0.71
GO:0016798 [resized to 150]	12.3935	11.3324	11.0288	10.5076	10.1524	9.92765	9.83588	9.26412	7.90294	5.06059	4.10529	4.00647	3.81176	3.29059	3.00059	2.53941	2.30412	2.11471	1.87176	1.49647	1.43941	1.34294	1.25235	1.15706	1.10235	1.08353	1.01	0.967647	0.913529	0.878235	0.865882	0.851765	0.784706	0.735294	0.727059	0.669412	0.64	0.636471	0.620588	0.61	0.59	0.546471	0.527647	0.49	0.484118	0.453529	0.43	0.404118	0.327059
GO:0005911 [resized to 150]	10.0862	5.14764	3.46035	2.92848	2.60067	2.29671	2.02972	1.82657	1.74363	1.70233	1.56534	1.48709	1.4504	1.34053	1.21268	1.19236	1.07708	1.01427	0.951103	0.889352	0.854553	0.821138	0.793678	0.7638	0.73986	0.709632	0.650928	0.620701	0.598967	0.572662	0.549457	0.518319	0.472469	0.44613	0.420893	0.404536	0.369177	0.304343	0.274658	0.223555	0.20718	0.197688	0.174081	0.16	0.153958	0.147093	0.132347	0.122855	0.113363
GO:0030132	0.11	-0.4	-0.43	-0.48	-1.48	-1.88	-1.98	-2.08	-2.35	-2.51	-3.02	-3.37
GO:0016168	3.52	2.94	2.1	1.55	0.97	0.81	0.1	-0.08	-0.1	-0.34	-0.35	-0.36	-0.46	-0.54	-0.59	-0.72	-0.84	-0.95	-0.99	-1.22	-1.88
GO:0008574	-1.2	-1.25	-1.33	-1.89	-2.15	-2.19	-2.35	-2.86
GO:0009505	9.92	3.17	3.03	2.75	2.68	1.84	1.79	1.53	1.52	1.45	1.25	1.24	1.09	1.06	0.87	0.85	0.81	0.79	0.77	0.76	0.75	0.74	0.73	0.64	0.59	0.54	0.53	0.5	0.49	0.47	0.46	0.43	0.35	0.28	0.27	0.27	0.27	0.27	0.24	0.23	0.23	0.22	0.2	0.2	0.19	0.19	0.16	0.13	0.11
[truncated: 146 more columns]

## Sheet: src_sheet_8
GO ID		Log FCs
GO:0009607 [resized to 150]	11.6746	9.15985	6.53898	5.96632	5.45489	4.55263	4.08068	3.63786	3.14712	2.79409	2.5956	2.36879	2.21997	2.14771	1.97412	1.85294	1.75508	1.66892	1.57133	1.43765	1.37892	1.30799	1.22502	1.17938	1.10142	1.04632	1.00347	0.961579	0.901053	0.861424	0.802043	0.748514	0.702786	0.660062	0.63257	0.588824	0.574551	0.553034	0.543127	0.522508	0.514025	0.500991	0.480557	0.468421	0.453498	0.440217	0.42904	0.416006	0.402972
GO:0006952 [resized to 150]	11.6683	8.57739	6.4313	5.8408	5.23181	4.69007	4.16145	3.88725	3.36406	2.97688	2.72775	2.50551	2.32913	2.19457	1.97855	1.80413	1.69522	1.61609	1.47565	1.39261	1.3292	1.27	1.21319	1.12696	1.05739	1.02449	0.993406	0.946014	0.907536	0.872391	0.844855	0.804275	0.76587	0.714855	0.696232	0.675072	0.649275	0.591377	0.574058	0.561667	0.54942	0.533333	0.515725	0.504783	0.487681	0.471232	0.457391	0.446449	0.430072
GO:0051707 [resized to 150]	11.8533	8.02132	5.73262	5.00491	4.30715	3.85707	3.27322	2.85974	2.63264	2.40039	2.21539	2.13329	1.96569	1.86093	1.76578	1.67007	1.59772	1.4525	1.39367	1.29401	1.21561	1.17413	1.08719	1.02396	0.995849	0.95331	0.897599	0.859074	0.793997	0.738388	0.684185	0.645214	0.616072	0.581904	0.572024	0.55	0.540703	0.520497	0.509297	0.497599	0.48	0.468473	0.454528	0.444786	0.43	0.420806	0.403122	0.395986	0.374837
GO:0043207 [resized to 150]	11.7911	7.76707	5.66345	4.87201	4.23171	3.69898	3.16562	2.77438	2.5275	2.32349	2.19635	2.1002	1.93526	1.82559	1.73635	1.66431	1.56286	1.43852	1.38507	1.31668	1.23615	1.19553	1.11661	1.05556	1.00849	0.977007	0.917303	0.874013	0.832171	0.770395	0.72875	0.679079	0.643914	0.61023	0.580461	0.565789	0.55	0.532533	0.519803	0.507204	0.494145	0.479408	0.464342	0.451743	0.438158	0.428882	0.412566	0.4	0.385592
GO:0051704 [resized to 150]	13.1605	11.2828	10.5452	9.61526	6.3946	5.27894	4.36031	3.76318	3.15685	2.77095	2.48011	2.25045	2.12858	1.97072	1.87613	1.76646	1.66	1.53231	1.41306	1.32983	1.23214	1.18334	1.08273	1.01404	0.977019	0.909248	0.858189	0.784095	0.738245	0.717883	0.668802	0.640919	0.607354	0.582173	0.566212	0.55	0.536797	0.518134	0.504401	0.489694	0.477382	0.459387	0.448273	0.43454	0.42415	0.403343	0.391755	0.372145	0.366769
GO:0098542 [resized to 150]	11.9484	7.32638	5.78959	5.33668	4.6386	4.08771	3.30963	2.98021	2.76604	2.57918	2.41465	2.1967	2.12613	1.93455	1.76789	1.66995	1.62332	1.45833	1.37778	1.2943	1.21632	1.15279	1.06549	1.00682	0.977689	0.930595	0.896339	0.869199	0.82595	0.771167	0.726476	0.673661	0.623867	0.582952	0.573249	0.550229	0.547277	0.531716	0.517872	0.504737	0.490069	0.475332	0.462197	0.452494	0.446224	0.433089	0.426819	0.410801	0.4
GO:0007568	10.87	9.52	9.45	6.77	6.35	6.19	5.65	5.03	4.3	3.11	2.63	2.29	1.56	1.46	1.42	1.31	1.14	1.07	1.05	0.99	0.83	0.78	0.76	0.74	0.66	0.66	0.64	0.58	0.58	0.58	0.57	0.55	0.53	0.51	0.5	0.5	0.49	0.49	0.48	0.44	0.43	0.42	0.41	0.39	0.39	0.39	0.38	0.36	0.36
GO:0004366	2.04	0.53	0.19	0.03	-0.2
GO:0090447	2.04	0.53	0.04	-0.2	-0.61	-1.02
GO:0009617 [resized to 150]	10.8814	9.45259	6.20711	5.8012	5.17611	4.4991	3.72628	3.18601	2.9609	2.77206	2.62827	2.4811	2.38794	2.12767	2.00724	1.9113	1.83223	1.79462	1.69814	1.65973	1.58595	1.46854	1.42395	1.29405	1.20674	1.169	1.10555	1.03452	1.00405	0.98804	0.970897	0.918671	0.87392	0.859369	0.803056	0.750233	0.70887	0.661229	0.636113	0.60103	0.57093	0.55	0.543588	0.52711	0.518505	0.508472	0.496877	0.48	0.473389
GO:0009605 [resized to 150]	11.177	6.70296	5.3079	4.57053	3.89962	3.23945	2.79551	2.50938	2.24931	2.11399	1.93234	1.79902	1.68993	1.57757	1.42955	1.36473	1.28389	1.20635	1.12473	1.05754	0.999809	0.94179	0.883198	0.853174	0.796134	0.75074	0.729833	0.709523	0.685609	0.650668	0.6079	0.581456	0.565537	0.548305	0.529141	0.517995	0.503365	0.48284	0.46611	0.449379	0.434535	0.425274	0.408449	0.398544	0.383198	0.37	0.361814	0.350764	0.348663
GO:0009620 [resized to 150]	8.30066	6.19981	5.93236	5.57679	5.18189	4.51302	4.06047	3.46642	3.06962	2.77302	2.73679	2.44868	2.22849	2.02085	1.79396	1.67698	1.65642	1.47	1.43981	1.40915	1.38557	1.32094	1.24849	1.1384	1.07406	0.961887	0.883396	0.791887	0.759057	0.724528	0.686981	0.643962	0.617358	0.58217	0.57	0.57	0.551698	0.55	0.533302	0.516226	0.503302	0.480755	0.48	0.478679	0.461509	0.43566	0.426981	0.414057	0.401132
GO:0002376 [resized to 150]	12.8009	10.2403	7.46565	5.34218	4.06066	2.67107	2.3564	2.16915	2.01909	1.85984	1.74047	1.65574	1.42621	1.26609	1.13293	1.06063	1.00562	0.975016	0.923817	0.906215	0.874606	0.824196	0.768517	0.715584	0.701325	0.677098	0.615394	0.58	0.573912	0.561483	0.55	0.544069	0.521767	0.515962	0.51	0.500158	0.493438	0.478549	0.463281	0.452744	0.439148	0.43	0.417003	0.400599	0.379653	0.37	0.37	0.361104	0.35
GO:0006950 [resized to 150]	11.403	8.88253	6.03313	4.98687	4.22289	3.72169	3.22892	2.77566	2.46301	2.26373	2.06458	1.81518	1.66807	1.5259	1.4047	1.31265	1.2247	1.12952	1.0553	1.01554	0.964217	0.907831	0.865783	0.81759	0.766627	0.730723	0.703494	0.685422	0.668795	0.639157	0.597349	0.574458	0.553373	0.536265	0.516265	0.507831	0.494337	0.474096	0.456747	0.439398	0.423253	0.406386	0.392892	0.375301	0.363133	0.351084	0.341928	0.331325	0.32
GO:0016024	2.04	0.53	0.19	0.09	0.03	0.01	-0.01	-0.12	-0.15	-0.2	-0.26	-0.43
GO:0046341	2.04	0.53	0.19	0.09	0.03	0.01	-0.01	-0.12	-0.15	-0.2	-0.26	-0.43
GO:0042742 [resized to 150]	10.4826	8.65262	6.19119	5.83143	5.29095	4.83381	4.22857	3.44643	3.16333	2.97667	2.78619	2.70619	2.54	2.44929	2.36476	2.10381	1.94929	1.90405	1.77333	1.68738	1.64881	1.59429	1.45	1.35381	1.23405	1.19	1.15714	1.1069	1.04	0.995238	0.979524	0.956429	0.906429	0.873333	0.865238	0.819048	0.768571	0.715	0.670714	0.640952	0.589524	0.564048	0.55	0.544524	0.532857	0.52	0.514286	0.50619	0.49619
GO:0020037	14.37	13.12	12.53	12.32	11.53	10.77	10.39	9.92	9.06	8.94	8.72	8.59	7	6.91	6.81	6.77	6	5.67	4.91	4.83	4.3	4.27	4.25	4.07	3.95	3.89	3.83	3.73	3.65	3.57	3.5	3.36	3.22	3.12	3.04	2.98	2.84	2.61	2.58	2.38	2.33	2.17	2.15	2.02	1.85	1.73	1.72	1.72	1.6
GO:0046906 [resized to 150]	14.0346	12.8034	12.3032	11.2705	10.5383	9.85146	9.01024	8.78976	8.24732	6.9561	6.83341	6.54463	5.81488	5.03195	4.6361	4.28098	4.22122	4.01732	3.90756	3.85341	3.77878	3.66366	3.5478	3.41805	3.22829	3.08878	3.00049	2.80537	2.5961	2.43366	2.35927	2.24415	2.14439	1.96195	1.77683	1.72122	1.67024	1.6	1.56195	1.47707	1.38829	1.31122	1.28439	1.1878	1.14902	1.09829	1.07659	1.05561	0.958049
GO:0042744	7	6	3.95	3.83	2.98	2.33	2.17	1.73	1.72	1.72	1.32	1.29	1.16	0.67	0.55	0.51	0.51	0.43	0.41	0.33	0.32	0.28	0.28	0.24	0.23	0.18	0.17	0.12	0.06	0.02	-0.01	-0.08	-0.13	-0.18	-0.28	-0.34	-0.38	-0.38	-0.44	-0.48	-0.73	-0.74	-0.79	-0.85	-0.88	-0.93	-0.98	-1.04	-1.05
GO:0016209	12.32	7	6	5.26	4.43	3.95	3.89	3.83	2.98	2.33	2.32	2.21	2.18	2.17	1.94	1.73	1.72	1.72	1.32	1.31	1.29	1.24	1.16	1.05	0.9	0.88	0.84	0.7	0.7	0.67	0.64	0.64	0.57	0.55	0.52	0.51	0.51	0.49	0.43	0.43	0.43	0.43	0.41	0.41	0.4	0.4	0.39	0.35	0.32
GO:0006979 [resized to 150]	11.7713	9.71663	6.40964	5.01855	4.66699	4.14434	3.90783	3.6647	3.57735	3.07928	2.70337	2.48241	2.34639	2.30518	2.18916	2.15711	2.07337	1.88759	1.73542	1.7188	1.69446	1.56386	1.48048	1.37494	1.32181	1.29313	1.24518	1.16759	1.15663	1.10554	1.07843	1.05651	1.0453	1.02867	1.01337	1.00084	0.921566	0.909518	0.873253	0.84	0.82012	0.776988	0.732771	0.713494	0.695783	0.681807	0.673614	0.645904	0.64
GO:0006955 [resized to 150]	13.2481	9.08837	5.65442	4.44674	3.00535	2.51907	2.29814	2.16349	2.0507	1.91163	1.80395	1.6914	1.56233	1.33047	1.24674	1.12558	1.08163	1.01	1.00023	0.954651	0.922791	0.91	0.882791	0.854419	0.80093	0.763256	0.712326	0.697209	0.654651	0.584186	0.562791	0.55	0.536744	0.52	0.513023	0.51	0.500465	0.49	0.473256	0.455349	0.446977	0.432791	0.43	0.416279	0.40186	0.392093	0.37	0.37	0.37
GO:0005576 [resized to 150]	14.3008	12.4165	11.684	10.4234	9.24743	6.92964	5.92277	5.11547	4.22902	3.83257	3.37218	2.83967	2.37521	2.18248	2.00244	1.8401	1.72987	1.64261	1.4259	1.30827	1.16573	1.06749	1.01186	0.932182	0.859055	0.819446	0.736547	0.69329	0.650098	0.601922	0.583192	0.55785	0.534951	0.519381	0.501368	0.483355	0.456906	0.426221	0.399544	0.369967	0.355537	0.343062	0.307915	0.289707	0.28	0.271954	0.26228	0.233941	0.223713
GO:0005618 [resized to 150]	14.0725	11.3075	8.98706	6.33308	5.73797	4.77154	3.80154	3.20503	2.57224	2.20524	2.13084	1.87406	1.71937	1.55336	1.27867	1.04538	0.982517	0.907273	0.847762	0.789441	0.741958	0.673147	0.616434	0.584266	0.566014	0.532727	0.490629	0.421678	0.406713	0.384615	0.361888	0.348182	0.33035	0.307832	0.285315	0.28	0.27014	0.259371	0.234615	0.22021	0.208182	0.189161	0.17	0.144825	0.110559	0.104545	0.0935664	0.0630769	0.0455245
GO:0030312 [resized to 150]	14.0725	11.3075	8.98706	6.33308	5.73797	4.77154	3.80154	3.20503	2.57224	2.20524	2.13084	1.87406	1.71937	1.55336	1.27867	1.04538	0.982517	0.907273	0.847762	0.789441	0.741958	0.673147	0.616434	0.584266	0.566014	0.532727	0.490629	0.421678	0.406713	0.384615	0.361888	0.348182	0.33035	0.307832	0.285315	0.28	0.27014	0.259371	0.234615	0.22021	0.208182	0.189161	0.17	0.144825	0.110559	0.104545	0.0935664	0.0630769	0.0455245
GO:0005874 [resized to 150]	10.8563	10.3867	10.0406	9.89522	9.49507	2.81597	0.892985	0.737164	0.635522	0.537015	0.480299	0.407164	0.383731	0.318955	0.222537	0.21	0.21	0.18403	0.17	0.17	0.158358	0.119254	0.0816418	0.0664179	0.0362687	0.03	0.0259701	-0.0038806	-0.01	-0.01	-0.0140299	-0.02	-0.0291045	-0.0341791	-0.04	-0.0564179	-0.0943284	-0.1	-0.10194	-0.123433	-0.14	-0.149552	-0.154627	-0.16	-0.198806	-0.204776	-0.21	-0.222239	-0.23
GO:0003777	10.61	10.17	10	10	9.61	0.21	0.17	0.04	-0.25	-0.28	-0.28	-0.32	-0.35	-0.36	-0.45	-0.46	-0.47	-0.51	-0.56	-0.56	-0.57	-0.57	-0.58	-0.59	-0.6	-0.61	-0.64	-0.64	-0.76	-0.79	-0.82	-0.82	-0.84	-0.85	-0.88	-0.9	-0.93	-0.94	-0.95	-0.96	-0.96	-0.99	-1.01	-1.04	-1.05	-1.12	-1.16	-1.21	-1.3
GO:0071555 [resized to 150]	14.5095	10.6184	5.36338	4.1406	2.6545	2.19	1.68523	1.61298	1.48192	1.18417	0.978013	0.89543	0.839139	0.785762	0.674172	0.637881	0.594967	0.528808	0.495033	0.43106	0.39947	0.363576	0.350464	0.33	0.321722	0.31	0.301457	0.283179	0.278079	0.266026	0.24298	0.232914	0.222848	0.21053	0.192715	0.182649	0.172583	0.162517	0.144702	0.112384	0.11	0.0917219	0.0721854	0.0592053	0.0470199	0.0289404	0.0119205	-0.0013245	-0.021457
GO:0045229 [resized to 150]	14.1644	9.97416	5.84807	4.355	2.73819	2.14934	1.6703	1.60367	1.40855	1.04554	0.924518	0.857349	0.800482	0.691386	0.638313	0.591506	0.532651	0.514096	0.471446	0.431867	0.396807	0.362349	0.343193	0.329458	0.313976	0.30753	0.288614	0.28	0.274639	0.261867	0.247229	0.236265	0.225301	0.218855	0.201265	0.186928	0.18	0.17	0.158554	0.142771	0.112108	0.11	0.0986145	0.0737349	0.0600602	0.0463253	0.0307229	0.0189157	0.00795181
GO:0005871	10.61	10.17	10	10	9.61	0.21	0.17	0.04	-0.25	-0.28	-0.28	-0.35	-0.36	-0.45	-0.46	-0.47	-0.51	-0.56	-0.56	-0.57	-0.57	-0.6	-0.61	-0.64	-0.64	-0.76	-0.79	-0.82	-0.84	-0.85	-0.88	-0.9	-0.94	-0.95	-0.96	-0.96	-0.99	-1.01	-1.04	-1.05	-1.12	-1.16	-1.21	-1.38	-1.4	-1.41	-1.41
GO:0007017	10.61	10.17	10	10	9.61	9.39	0.54	0.53	0.43	0.37	0.37	0.32	0.31	0.28	0.25	0.21	0.21	0.19	0.18	0.18	0.17	0.17	0.17	0.15	0.14	0.11	0.05	0.05	0.05	0.04	0.03	0.03	0.02	0.02	0	0	-0.01	-0.01	-0.02	-0.02	-0.03	-0.04	-0.04	-0.05	-0.06	-0.07	-0.1	-0.1	-0.11
GO:0007018	10.61	10.17	10	10	9.61	0.54	0.18	0.18	0.17	0.15	0.14	0.04	0.02	-0.21	-0.25	-0.28	-0.28	-0.32	-0.35	-0.36	-0.45	-0.46	-0.47	-0.51	-0.56	-0.56	-0.57	-0.57	-0.58	-0.59	-0.6	-0.61	-0.64	-0.64	-0.76	-0.79	-0.82	-0.82	-0.84	-0.85	-0.88	-0.9	-0.93	-0.94	-0.95	-0.96	-0.96	-0.99	-1.01
GO:0071554 [resized to 150]	13.8765	10.6413	7.8716	4.51867	2.83365	2.16116	1.78215	1.63431	1.53619	1.21796	0.970055	0.881271	0.807901	0.710331	0.640939	0.615691	0.539503	0.494807	0.438785	0.414254	0.376298	0.354696	0.33	0.326188	0.310331	0.306906	0.286243	0.277624	0.27	0.244309	0.232486	0.220773	0.210552	0.191271	0.18	0.17221	0.160497	0.144144	0.111215	0.11	0.102155	0.0828729	0.07	0.0560221	0.0475138	0.0358011	0.0223204	0.00651934	-0.00519337
GO:0009765	3.86	0.11	-0.54	-0.63	-0.64	-0.84	-0.84	-0.87	-1.16	-1.36	-1.59	-1.65	-1.82	-3.01
GO:0003774	10.61	10.17	10	10	9.61	0.41	0.3	0.21	0.21	0.17	0.04	-0.01	-0.01	-0.16	-0.16	-0.21	-0.22	-0.23	-0.25	-0.27	-0.28	-0.28	-0.32	-0.35	-0.36	-0.36	-0.38	-0.45	-0.45	-0.46	-0.47	-0.51	-0.52	-0.56	-0.56	-0.57	-0.57	-0.58	-0.59	-0.6	-0.61	-0.64	-0.64	-0.67	-0.76	-0.79	-0.82	-0.82	-0.84
GO:0005875	10.61	10.17	10	10	9.61	0.65	0.21	0.21	0.17	0.1	0.07	0.04	-0.01	-0.02	-0.03	-0.04	-0.11	-0.15	-0.18	-0.2	-0.23	-0.23	-0.24	-0.25	-0.28	-0.28	-0.28	-0.28	-0.32	-0.35	-0.36	-0.36	-0.38	-0.4	-0.42	-0.44	-0.45	-0.45	-0.46	-0.47	-0.51	-0.54	-0.56	-0.56	-0.57	-0.57	-0.59	-0.6	-0.61
GO:0046658	5.65	5	1.68	1.1	0.87	0.58	0.57	0.56	0.46	0.42	0.38	0.36	0.35	0.33	0.3	0.28	0.28	0.2	0.19	0.19	0.15	0.14	0.12	0.04	0.03	0.03	0.03	0.02	0.02	0.02	0.01	-0.04	-0.06	-0.07	-0.07	-0.09	-0.1	-0.13	-0.13	-0.14	-0.15	-0.16	-0.19	-0.21	-0.22	-0.22	-0.23	-0.24	-0.29
GO:0048046 [resized to 150]	13.9212	11.7155	9.74143	6.09883	4.43545	3.92818	3.79987	3.51494	2.9874	2.60532	2.05182	1.92558	1.84961	1.75818	1.53429	1.43506	1.25519	1.0313	0.935844	0.834805	0.751688	0.734286	0.708831	0.693766	0.625065	0.595714	0.556234	0.52013	0.491429	0.463117	0.445195	0.404935	0.379351	0.358831	0.35	0.347143	0.320909	0.293377	0.27961	0.27	0.269091	0.246753	0.228571	0.22	0.20961	0.2	0.173117	0.128182	0.1
GO:0004553 [resized to 150]	14.1123	13.5346	12.3741	10.8179	9.83129	9.24603	8.60638	7.12328	5.82224	3.80595	2.89595	2.6431	2.35129	2.21353	2	1.87069	1.73233	1.37828	1.08207	1.04397	0.998879	0.903276	0.820345	0.761207	0.727069	0.700776	0.685086	0.678017	0.603793	0.517672	0.5	0.490345	0.476293	0.456207	0.434483	0.415603	0.392672	0.375	0.359397	0.35	0.344655	0.311379	0.286983	0.279655	0.27	0.267155	0.235517	0.228448	0.22
GO:0009522	3.86	2.15	0.81	0.11	-0.17	-0.54	-0.59	-0.63	-0.64	-0.84	-0.87	-0.95	-1.05	-1.16	-1.36	-1.59	-1.65	-1.82	-2.12	-3.01
GO:0030130	-0.13	-0.2	-0.34	-0.37	-0.78	-0.79	-0.99	-1.14	-1.15	-1.52	-1.56	-1.66	-1.94
GO:0009506 [resized to 150]	8.21835	3.89662	2.65043	2.08727	1.77396	1.62079	1.4204	1.30435	1.18324	1.08327	1.05295	1.01237	0.890288	0.821978	0.777086	0.704532	0.653705	0.624137	0.584209	0.560036	0.540072	0.513561	0.485683	0.464712	0.452806	0.446295	0.412158	0.397878	0.363094	0.338129	0.311871	0.284245	0.262878	0.230755	0.190647	0.176115	0.164209	0.155	0.136187	0.120468	0.11	0.100072	0.0871223	0.0741007	0.06	0.0464748	0.0340288	0.0196403	0.00830935
GO:0006928	10.61	10.17	10	10	9.74	9.61	1.28	0.71	0.54	0.42	0.41	0.35	0.3	0.21	0.21	0.21	0.18	0.18	0.18	0.17	0.17	0.15	0.15	0.14	0.13	0.04	0.04	0.02	-0.01	-0.03	-0.16	-0.16	-0.16	-0.18	-0.21	-0.21	-0.21	-0.25	-0.27	-0.27	-0.27	-0.28	-0.28	-0.32	-0.35	-0.36	-0.37	-0.39	-0.41
GO:0016798 [resized to 150]	14.1095	13.3895	12.0119	10.4343	9.53472	8.89906	7.83488	6.1215	4.29449	2.90244	2.64709	2.33433	2.19276	1.93661	1.84512	1.53953	1.21598	1.04717	1.01512	0.934173	0.865748	0.789291	0.748819	0.707165	0.690157	0.679843	0.665748	0.568189	0.542205	0.510551	0.497087	0.487795	0.464803	0.443937	0.420945	0.41	0.386614	0.37	0.353858	0.35	0.325591	0.292677	0.28	0.271102	0.266457	0.234724	0.226535	0.215039	0.178504
GO:0005911 [resized to 150]	9.17854	4.46425	2.83516	2.13063	1.7984	1.64282	1.4253	1.30902	1.18209	1.08223	1.05098	0.998293	0.880662	0.815714	0.772822	0.707108	0.653902	0.622962	0.58324	0.557526	0.536725	0.510697	0.479477	0.462578	0.450418	0.446098	0.410523	0.397003	0.369303	0.340662	0.314634	0.285993	0.26331	0.230314	0.189895	0.175401	0.16324	0.152613	0.134146	0.119199	0.11	0.100279	0.0866899	0.0764111	0.0616376	0.0546341	0.03777	0.0256098	0.0108362
GO:0030132	-0.13	-0.2	-0.34	-0.37	-0.78	-0.79	-0.99	-1.14	-1.15	-1.52	-1.56	-1.66	-1.94
GO:0016168	3.86	2.37	0.81	0.23	0.11	-0.3	-0.32	-0.54	-0.59	-0.63	-0.84	-0.84	-0.87	-0.95	-1.16	-1.36	-1.59	-1.65	-1.82	-3.01
GO:0008574	-0.57	-0.6	-0.84	-0.85	-1.05	-1.12	-1.16	-1.38
GO:0009505	6.27	2.19	2.17	2.17	1.89	1.63	1.46	1.4	1.35	1.05	0.97	0.85	0.84	0.75	0.74	0.74	0.7	0.58	0.53	0.51	0.49	0.49	0.44	0.42	0.41	0.39	0.37	0.36	0.28	0.28	0.28	0.28	0.27	0.27	0.27	0.26	0.24	0.23	0.22	0.19	0.17	0.16	0.15	0.11	0.1	0.08	0.06	0.05	0.04
[truncated: 138 more columns]

## Sheet: src_sheet_9
GO ID		Log FCs
GO:0009607 [resized to 150]	7.51193	6.89116	6.5714	6.26071	5.86673	5.57247	5.15917	4.67035	4.14955	3.98906	3.81488	3.67538	3.50096	3.36663	3.24847	3.04696	2.91817	2.80948	2.56775	2.33622	2.12744	2.06516	2.01046	1.95068	1.8857	1.84388	1.77479	1.7122	1.63339	1.56932	1.5082	1.46992	1.38445	1.31259	1.27006	1.22097	1.16126	1.13578	1.10331	1.0732	1.02787	0.978567	0.934037	0.901341	0.871972	0.817273	0.770555	0.743806	0.726086
GO:0006952 [resized to 150]	7.52512	6.97843	6.63932	6.25612	5.94032	5.58288	5.31356	5.00544	4.76996	4.48206	4.10431	3.86609	3.6868	3.54231	3.4126	3.24085	3.00391	2.88968	2.69302	2.51132	2.31804	2.13726	2.05562	1.97306	1.90463	1.84648	1.76875	1.72982	1.69171	1.63335	1.58274	1.52623	1.47744	1.42434	1.31915	1.26811	1.20673	1.15833	1.11171	1.08181	1.06139	1.02836	0.982776	0.937936	0.901459	0.874769	0.824698	0.783488	0.759751
GO:0051707 [resized to 150]	7.30938	6.54812	6.11305	5.70575	5.43329	4.90664	4.17264	4.00188	3.7963	3.66774	3.5088	3.3736	3.2486	3.01853	2.91555	2.82764	2.60538	2.40305	2.14195	2.05589	1.98267	1.93514	1.8736	1.81925	1.74517	1.68849	1.57901	1.52182	1.47277	1.4076	1.3213	1.28342	1.23692	1.17695	1.14579	1.12295	1.08932	1.05257	1.0111	0.96637	0.923699	0.887911	0.834144	0.785514	0.748699	0.734384	0.714897	0.682671	0.661199
GO:0043207 [resized to 150]	7.28344	6.52525	6.06262	5.72607	5.45262	4.91262	4.16689	3.9918	3.77393	3.6359	3.48033	3.36115	3.24377	3.05361	2.9259	2.84033	2.61246	2.42639	2.16164	2.07885	2.02852	1.96459	1.91	1.85197	1.79574	1.72869	1.66213	1.56607	1.50902	1.47262	1.40131	1.31918	1.27787	1.22639	1.16705	1.14066	1.1118	1.08377	1.04541	1.00361	0.959836	0.912623	0.88459	0.828852	0.778033	0.744918	0.729508	0.705738	0.676885
GO:0051704 [resized to 150]	7.40994	6.75274	6.53698	6.39609	6.15479	5.82499	5.60186	5.24069	4.40294	4.02247	3.82975	3.65291	3.49573	3.33186	3.12867	2.93404	2.81961	2.57537	2.32839	2.10158	2.02319	1.95219	1.87731	1.80958	1.73814	1.65064	1.55133	1.49127	1.4336	1.35972	1.31324	1.26097	1.19258	1.15762	1.13086	1.09371	1.07111	1.02773	0.981939	0.937839	0.897452	0.857895	0.815291	0.774765	0.745042	0.724958	0.691967	0.66313	0.642299
GO:0098542 [resized to 150]	7.21077	6.47446	6.05804	5.72647	5.40326	4.86636	4.15768	3.9728	3.74105	3.59458	3.48383	3.36692	3.24879	3.07531	2.942	2.88187	2.45262	2.1364	2.05437	1.97952	1.94191	1.88656	1.82777	1.74882	1.68697	1.5867	1.51909	1.47677	1.40431	1.3177	1.2864	1.25647	1.21301	1.15401	1.12041	1.078	1.039	1.00196	0.959522	0.921754	0.886196	0.823781	0.785285	0.753941	0.734966	0.718884	0.697494	0.67672	0.655194
GO:0007568	7.34	6.8	6.75	6.09	5.6	5.54	5.49	5.41	4.98	4.9	4.49	4.31	4.01	3.97	2.43	2.21	1.98	1.81	1.74	1.66	1.57	1.56	1.54	1.54	1.53	1.33	1.21	1.2	1.18	1.14	1.1	1.09	1.08	0.99	0.98	0.94	0.84	0.82	0.78	0.78	0.76	0.74	0.74	0.74	0.69	0.65	0.62	0.62	0.61
GO:0004366	2.14	1	0.04	-0.07	-0.3
GO:0090447	2.14	1	-0.23	-0.3	-0.59
GO:0009617 [resized to 150]	7.41073	6.67232	6.34834	6.00358	5.64119	5.37159	4.5604	4.11325	3.98139	3.75748	3.70291	3.61715	3.44417	3.33669	3.25305	3.18834	2.9145	2.88642	2.83629	2.65589	2.29152	2.1043	2.01457	1.97371	1.94172	1.90993	1.88113	1.82464	1.72046	1.56781	1.48596	1.47079	1.44411	1.35225	1.31543	1.28079	1.23768	1.20748	1.15225	1.13735	1.08616	1.04669	1.0051	0.957086	0.912252	0.875894	0.83947	0.798675	0.765364
GO:0009605 [resized to 150]	7.33911	6.37826	5.86915	5.55683	5.11662	4.30039	4.01491	3.80915	3.58964	3.39569	3.2437	2.9837	2.85527	2.58196	2.28609	2.09861	2.02206	1.95281	1.88021	1.82868	1.73413	1.65648	1.58537	1.51947	1.46577	1.39851	1.31893	1.26235	1.2011	1.15434	1.12776	1.09167	1.07302	1.0289	0.980783	0.942918	0.899644	0.849324	0.817687	0.785089	0.747829	0.738149	0.720534	0.688932	0.666121	0.649253	0.624769	0.591957	0.573986
GO:0009620 [resized to 150]	6.60627	6.15612	5.92488	5.7377	5.57144	5.20809	4.95187	4.22536	3.74	3.74	3.63129	3.429	3.32278	2.97636	2.80206	2.54885	2.46536	2.25598	2.06923	1.97756	1.88301	1.84531	1.81612	1.76368	1.74402	1.70316	1.6811	1.58981	1.53708	1.52426	1.46306	1.38211	1.31593	1.29211	1.22598	1.15555	1.11617	1.05962	1.01871	0.999474	0.965742	0.956268	0.92378	0.903397	0.859904	0.810431	0.716507	0.71	0.645359
GO:0002376 [resized to 150]	7.17978	6.57966	6.25669	5.60158	4.24498	3.86678	3.67418	3.45238	3.23653	3.12632	2.89127	2.77585	2.59675	2.46437	2.03198	1.93062	1.84916	1.74514	1.64285	1.53084	1.43693	1.39266	1.28824	1.22904	1.18285	1.14155	1.11353	1.07663	1.05328	1.02771	1.0095	0.963437	0.930743	0.896749	0.863653	0.843282	0.799102	0.769195	0.750805	0.738854	0.711362	0.683313	0.66709	0.643065	0.612353	0.600464	0.587833	0.57	0.560588
GO:0006950 [resized to 150]	7.65885	6.73923	6.2663	5.81091	5.43216	4.94178	4.64697	4.2063	3.86154	3.57611	3.33827	3.07476	2.88899	2.66524	2.49212	2.26144	2.06649	1.95837	1.87024	1.77808	1.70481	1.62596	1.56	1.48769	1.43813	1.38024	1.31053	1.24096	1.16481	1.11187	1.07514	1.02995	0.981875	0.931635	0.889087	0.851875	0.81399	0.785721	0.763077	0.745433	0.719135	0.691827	0.663558	0.632308	0.596298	0.572163	0.548221	0.526875	0.507788
GO:0016024	2.14	1	0.14	0.14	0.04	-0.07	-0.14	-0.17	-0.2	-0.3	-0.32	-0.53
GO:0046341	2.14	1	0.14	0.14	0.04	-0.07	-0.14	-0.17	-0.2	-0.3	-0.32	-0.53
GO:0042742 [resized to 150]	7.48472	6.7737	6.32843	6.02496	5.68701	5.5437	5.02827	4.33386	4.09795	3.88323	3.74157	3.68	3.56685	3.36331	3.2715	3.24134	3.07921	2.9022	2.88693	2.72693	2.20976	2.09449	2.02087	1.98244	1.95228	1.91575	1.8915	1.85252	1.77339	1.70583	1.53425	1.48598	1.4748	1.44378	1.34701	1.31	1.26913	1.23795	1.21339	1.16835	1.14	1.08638	1.03559	0.966614	0.948189	0.899449	0.858425	0.81811	0.794252
GO:0020037 [resized to 150]	9.11576	8.27061	7.47182	7.12303	7.08091	7.02121	6.97606	6.87606	6.77667	6.7303	6.59121	6.47	6.42636	6.30182	6.15758	6.12091	6.02	5.99424	5.89818	5.79545	5.62091	5.5597	5.39909	5.28242	5.07121	4.97576	4.87091	4.79636	4.64152	4.47	4.36121	4.29909	4.09152	3.83	3.75758	3.65424	3.56	3.37818	3.31727	3.19939	3.15727	3.09333	3.00273	2.8903	2.68061	2.58455	2.45697	2.01727	2.00485
GO:0046906 [resized to 150]	9.03318	8.26455	7.215	7.10636	7.05591	6.99455	6.90636	6.79	6.73227	6.57909	6.46636	6.40136	6.24045	6.13	6.06182	5.99682	5.92	5.80227	5.61682	5.52773	5.38818	5.19227	5.015	4.91	4.81273	4.68136	4.475	4.35773	4.28455	4.00136	3.79045	3.70636	3.60182	3.44318	3.36045	3.30091	3.17364	3.145	3.06727	3.00636	2.89045	2.66682	2.57636	2.28727	2.01318	1.99045	1.95091	1.85818	1.74864
GO:0042744	6.91	6.2	5.37	4.41	3.77	3.63	3.16	3.16	3.02	2.88	2.59	2.44	2.01	1.61	1.45	1.42	1.39	0.88	0.85	0.82	0.8	0.62	0.5	0.22	0.2	-0.02	-0.03	-0.19	-0.33	-0.33	-0.33	-0.41	-0.48	-0.54	-0.86	-0.95	-1.04	-1.07	-1.26	-1.28	-1.36	-1.44	-1.69	-1.79	-1.81	-1.95	-2.24	-2.29	-2.74
GO:0016209	7.03	6.91	6.43	6.2	5.37	5.12	4.67	4.41	3.77	3.63	3.43	3.16	3.16	3.14	3.02	2.88	2.62	2.61	2.59	2.44	2.07	2.01	2.01	1.84	1.61	1.45	1.42	1.42	1.39	1.3	1.3	1.23	1.09	0.91	0.91	0.88	0.85	0.82	0.82	0.8	0.74	0.7	0.7	0.68	0.68	0.65	0.59	0.55	0.52
GO:0006979 [resized to 150]	6.74327	6.40367	6.05673	5.64	5.39612	5.27041	5.00163	4.81061	4.55286	4.35327	4.03041	3.72347	3.55061	3.44408	3.23714	3.14857	3.01531	2.96224	2.91449	2.88592	2.82	2.60286	2.49408	2.43857	2.26388	2.10592	2.02633	1.98306	1.90816	1.88776	1.82224	1.7802	1.67388	1.61061	1.60286	1.58041	1.53367	1.52306	1.50143	1.47163	1.46	1.44653	1.4249	1.40408	1.31653	1.30224	1.26184	1.16265	1.11102
GO:0006955 [resized to 150]	7.27491	6.44547	5.68792	4.48264	3.9817	3.75981	3.63321	3.44189	3.24491	3.19472	2.97302	2.86623	2.74792	2.59472	2.51906	2.17642	1.94302	1.86642	1.80094	1.70283	1.62679	1.53019	1.44604	1.41623	1.33736	1.22943	1.17925	1.1434	1.12906	1.09434	1.06566	1.05132	1.02792	1.01887	0.975849	0.937358	0.905849	0.870755	0.854906	0.770755	0.751887	0.747736	0.724528	0.701887	0.681509	0.655472	0.618113	0.6	0.579057
GO:0005576 [resized to 150]	8.23709	7.10833	6.96586	6.77778	6.47177	6.34576	6.19552	6.08064	5.82906	5.58719	5.30488	4.72064	4.31783	3.93616	3.62567	3.30596	3.17074	3.03172	2.85241	2.76847	2.47818	2.05985	1.95424	1.83039	1.7532	1.67803	1.60113	1.50635	1.40936	1.3603	1.25389	1.13685	1.04197	0.952118	0.878966	0.832857	0.769507	0.715616	0.680246	0.643399	0.586749	0.557586	0.538325	0.506995	0.481773	0.442266	0.392069	0.348719	0.318276
GO:0005618 [resized to 150]	8.64392	7.18236	6.98278	6.64599	6.24165	6.1117	5.71613	5.23368	4.56274	4.21656	3.89637	3.53231	3.20349	2.91156	2.6492	1.92693	1.79123	1.63358	1.54297	1.47014	1.38443	1.2908	1.13557	1.03552	0.966415	0.930755	0.851792	0.840849	0.796226	0.712689	0.596792	0.549717	0.518349	0.491415	0.412594	0.358396	0.326085	0.263538	0.21684	0.2	0.193302	0.16467	0.131038	0.117358	0.0950472	0.0724528	-0.00278302	-0.0354245	-0.0541981
GO:0030312 [resized to 150]	8.64392	7.18236	6.98278	6.64599	6.24165	6.1117	5.71613	5.23368	4.56274	4.21656	3.89637	3.53231	3.20349	2.91156	2.6492	1.92693	1.79123	1.63358	1.54297	1.47014	1.38443	1.2908	1.13557	1.03552	0.966415	0.930755	0.851792	0.840849	0.796226	0.712689	0.596792	0.549717	0.518349	0.491415	0.412594	0.358396	0.326085	0.263538	0.21684	0.2	0.193302	0.16467	0.131038	0.117358	0.0950472	0.0724528	-0.00278302	-0.0354245	-0.0541981
GO:0005874 [resized to 150]	7.1166	6.83822	6.52832	6.23878	5.80193	4.40051	1.56553	1.10127	0.89132	0.765228	0.54	0.534213	0.423198	0.39	0.37401	0.359492	0.31	0.290508	0.27	0.184721	0.141168	0.13	0.10533	0.0462437	0.00365482	-0.00873096	-0.0135025	-0.0612183	-0.108528	-0.152183	-0.185431	-0.198629	-0.242589	-0.25	-0.25736	-0.281624	-0.294518	-0.327614	-0.367868	-0.37	-0.395787	-0.427665	-0.43	-0.43599	-0.44	-0.446294	-0.465533	-0.470609	-0.49269
GO:0003777	7.15	7.01	6.65	6.48	5.62	0.31	0.27	-0.02	-0.37	-0.37	-0.46	-0.57	-0.65	-0.7	-0.72	-0.83	-0.89	-0.9	-0.94	-1	-1.05	-1.09	-1.14	-1.15	-1.29	-1.29	-1.32	-1.38	-1.48	-1.48	-1.51	-1.51	-1.52	-1.53	-1.62	-1.64	-1.7	-1.75	-1.79	-1.96	-1.96	-2.01	-2.12	-2.12	-2.17	-2.23	-2.23	-2.3	-2.32
GO:0071555 [resized to 150]	7.05125	6.32	6.07	5.72125	5.47604	4.66833	3.41562	2.92104	2.40396	1.99313	1.79333	1.50833	1.4	1.33208	1.19542	1.09708	0.994792	0.8625	0.806875	0.743958	0.708125	0.655833	0.557917	0.543542	0.509583	0.470417	0.417292	0.381042	0.337708	0.305	0.292083	0.250833	0.202917	0.198542	0.188958	0.173542	0.148958	0.115	0.0770833	0.03125	0.000833333	-0.0233333	-0.054375	-0.0829167	-0.117292	-0.130208	-0.170625	-0.191667	-0.217292
GO:0045229 [resized to 150]	7.01069	6.30737	6.11545	5.7715	5.48683	4.60734	3.26599	2.80981	2.16066	1.92329	1.57897	1.43815	1.34235	1.20843	1.09135	0.984828	0.837837	0.804734	0.748245	0.72279	0.705987	0.674201	0.570439	0.544734	0.518433	0.487837	0.458746	0.410157	0.357492	0.320251	0.3	0.289592	0.254451	0.23627	0.211223	0.2	0.192069	0.181473	0.166458	0.140251	0.113166	0.0659561	0.0257994	-0.0121944	-0.0378683	-0.0677743	-0.102853	-0.120157	-0.141348
GO:0005871	7.15	7.01	6.65	6.48	5.62	0.31	0.27	-0.37	-0.37	-0.57	-0.65	-0.7	-0.72	-0.83	-0.89	-0.9	-0.94	-1	-1.05	-1.09	-1.14	-1.15	-1.29	-1.29	-1.48	-1.48	-1.51	-1.51	-1.52	-1.62	-1.64	-1.7	-1.75	-1.79	-1.96	-1.96	-2.01	-2.12	-2.17	-2.23	-2.23	-2.3	-2.32	-2.34	-2.41	-2.9
GO:0007017	7.15	7.01	6.65	6.48	6.3	5.79	5.62	3.8	1.18	0.96	0.75	0.58	0.54	0.53	0.4	0.39	0.38	0.32	0.32	0.27	0.24	0.19	0.16	0.13	0.08	0.07	0.06	0.05	0.01	-0.01	-0.01	-0.02	-0.05	-0.09	-0.11	-0.14	-0.16	-0.19	-0.2	-0.21	-0.23	-0.25	-0.25	-0.28	-0.29	-0.33	-0.34	-0.34	-0.37
GO:0007018	7.15	7.01	6.65	6.48	5.62	0.75	0.58	0.39	0.27	-0.02	-0.34	-0.37	-0.37	-0.46	-0.57	-0.64	-0.65	-0.7	-0.72	-0.83	-0.84	-0.89	-0.9	-0.94	-1	-1.05	-1.09	-1.14	-1.15	-1.29	-1.29	-1.32	-1.38	-1.48	-1.48	-1.51	-1.51	-1.52	-1.53	-1.62	-1.64	-1.7	-1.75	-1.79	-1.96	-1.96	-2.01	-2.12	-2.12
GO:0071554 [resized to 150]	7.42086	6.64362	6.18759	5.82207	5.50603	4.58931	3.1719	2.97448	2.77241	2.18931	1.98052	1.68517	1.46586	1.36155	1.28448	1.14845	1.01379	0.932759	0.824655	0.748448	0.716897	0.673448	0.584138	0.566897	0.54569	0.505862	0.454828	0.407414	0.358276	0.330517	0.303448	0.288276	0.260862	0.213793	0.199138	0.19	0.178448	0.15	0.123793	0.1	0.0677586	0.0537931	0.0348276	0.0153448	-0.02	-0.0367241	-0.0691379	-0.103276	-0.12
GO:0009765	3.39	0.43	0.32	-0.11	-0.34	-0.46	-0.47	-0.48	-0.76	-1.16	-1.18	-1.24	-1.32	-1.41	-1.62
GO:0003774	7.15	7.01	6.65	6.48	5.62	0.34	0.31	0.27	0.19	0.05	-0.02	-0.08	-0.13	-0.22	-0.28	-0.34	-0.37	-0.37	-0.45	-0.46	-0.57	-0.65	-0.7	-0.72	-0.83	-0.85	-0.86	-0.89	-0.9	-0.94	-0.96	-1	-1.05	-1.07	-1.09	-1.14	-1.15	-1.29	-1.29	-1.32	-1.38	-1.48	-1.48	-1.51	-1.51	-1.52	-1.53	-1.62	-1.64
GO:0005875	7.15	7.01	6.65	6.48	5.62	1.71	0.5	0.4	0.31	0.27	0.13	-0.11	-0.2	-0.2	-0.25	-0.31	-0.34	-0.37	-0.37	-0.43	-0.43	-0.44	-0.47	-0.52	-0.57	-0.59	-0.65	-0.7	-0.72	-0.83	-0.85	-0.89	-0.9	-0.94	-0.99	-1	-1.03	-1.05	-1.06	-1.06	-1.08	-1.09	-1.11	-1.14	-1.15	-1.29	-1.29	-1.33	-1.38
GO:0046658	6.09	5.7	3.74	3.04	2.9	1.74	1.51	1.51	0.95	0.76	0.68	0.65	0.65	0.57	0.51	0.48	0.48	0.46	0.44	0.4	0.39	0.39	0.28	0.25	0.22	0.16	0.16	0.13	0.11	0.1	0.1	0.09	0.01	-0.01	-0.01	-0.03	-0.03	-0.06	-0.12	-0.17	-0.18	-0.2	-0.21	-0.26	-0.27	-0.28	-0.41	-0.44	-0.48
GO:0048046 [resized to 150]	7.08691	6.98798	6.78211	6.62632	6.12027	5.69345	4.96668	4.57179	4.22682	4.14753	3.94018	3.59964	2.90143	2.79453	2.63798	2.04354	1.9013	1.83466	1.78498	1.68013	1.6357	1.59623	1.45395	1.34085	1.28291	1.14121	1.11009	0.977354	0.942735	0.897892	0.857489	0.82843	0.792915	0.716323	0.70148	0.619507	0.599596	0.506682	0.473632	0.401256	0.373587	0.340942	0.333767	0.264619	0.233946	0.215471	0.194126	0.187578	0.174305
GO:0004553 [resized to 150]	7.55759	7.19362	6.9869	6.80836	6.73629	6.63966	6.44121	6.37388	6.1775	5.71	5.29233	4.63103	4.50922	4.12974	3.72129	3.59069	3.2044	2.89879	2.68414	2.21034	1.82009	1.62922	1.51	1.48466	1.32414	1.21664	1.17017	1.09888	1.07448	1.06224	0.984914	0.888879	0.859569	0.836207	0.811897	0.765603	0.666897	0.605	0.551121	0.508793	0.481724	0.473793	0.4375	0.41569	0.386121	0.349397	0.325517	0.307328	0.264741
GO:0009522	3.52	3.39	1.68	0.32	-0.11	-0.2	-0.34	-0.41	-0.46	-0.47	-0.48	-0.76	-1.16	-1.18	-1.24	-1.32	-1.41	-1.62	-1.82	-2.06
GO:0030130	-0.08	-0.34	-0.45	-0.5	-1.66	-1.78	-2.07	-2.41	-2.7	-2.96	-3.27	-3.56	-4.09
GO:0009506 [resized to 150]	6.98564	4.61454	3.80566	2.97902	2.76078	2.51341	2.35218	2.07334	1.86044	1.75481	1.66243	1.56766	1.48045	1.44321	1.34243	1.26138	1.16399	1.10809	1.01325	0.952015	0.91049	0.854809	0.819764	0.771924	0.709619	0.674519	0.6202	0.567677	0.499383	0.449655	0.412523	0.383158	0.350036	0.319691	0.304192	0.279873	0.247332	0.218403	0.194973	0.179474	0.161252	0.116243	0.0974047	0.0794374	0.0521053	0.0246279	-0.00337568	-0.0263158	-0.0435753
GO:0006928	7.15	7.01	6.65	6.48	5.83	5.62	2.55	0.75	0.62	0.61	0.58	0.48	0.39	0.34	0.28	0.27	0.21	0.19	0.14	0.05	0.05	-0.02	-0.03	-0.08	-0.13	-0.22	-0.22	-0.28	-0.3	-0.31	-0.34	-0.37	-0.37	-0.43	-0.45	-0.46	-0.47	-0.49	-0.5	-0.5	-0.53	-0.57	-0.61	-0.64	-0.65	-0.66	-0.7	-0.72	-0.83
GO:0016798 [resized to 150]	7.55115	7.14103	6.96368	6.76557	6.70466	6.54593	6.38522	6.26862	5.80874	5.37253	4.66933	4.48585	4.10561	3.64561	3.50625	3.0898	2.76609	2.5102	2.13292	1.79783	1.58628	1.50874	1.42415	1.27174	1.18419	1.12458	1.0868	1.07273	1.05375	0.984269	0.90253	0.862688	0.836245	0.811976	0.787549	0.765731	0.658617	0.600751	0.536126	0.497075	0.479091	0.455059	0.424704	0.394348	0.358656	0.327115	0.307589	0.262925	0.230474
GO:0005911 [resized to 150]	6.95731	4.99028	3.92626	3.07016	2.80037	2.52178	2.36761	2.07872	1.86011	1.75149	1.65466	1.55592	1.48044	1.45165	1.34757	1.26455	1.16492	1.10657	1.0065	0.950158	0.903199	0.848858	0.809736	0.769139	0.710896	0.67406	0.615764	0.565677	0.505589	0.453146	0.422127	0.395378	0.358032	0.32696	0.308049	0.289139	0.266661	0.225114	0.204657	0.185431	0.166678	0.12942	0.101494	0.0849736	0.0639192	0.0355536	0.0132162	-0.0138137	-0.0323023
GO:0030132	-0.08	-0.34	-0.45	-0.5	-1.66	-1.78	-2.07	-2.41	-2.7	-2.96	-3.27	-3.56	-4.09
GO:0016168	3.39	3.06	1.68	1.25	0.43	0.32	-0.2	-0.34	-0.46	-0.47	-0.48	-0.48	-0.56	-0.75	-0.76	-1.16	-1.18	-1.24	-1.32	-1.41	-1.62
GO:0008574	-1.15	-1.29	-1.62	-1.75	-1.79	-1.96	-2.12	-2.34
GO:0009505	9.57	3.95	3.16	3.12	2.88	1.85	1.83	1.65	1.63	1.62	1.51	1.38	1.35	1.15	1.14	0.95	0.85	0.81	0.81	0.56	0.54	0.5	0.48	0.37	0.36	0.29	0.27	0.26	0.21	0.2	0.19	0.16	0.13	0.12	0.12	0.1	0.1	-0.02	-0.03	-0.05	-0.06	-0.06	-0.08	-0.11	-0.12	-0.15	-0.15	-0.21	-0.26
[truncated: 136 more columns]

[truncated: 8 more sheets: src_sheet_10, src_sheet_11, src_sheet_12, src_sheet_13, src_sheet_14, src_sheet_15, src_sheet_16, src_sheet_17]
